# Supplementary material for: Alternative Splicing in the Differentiation of Human Embryonic Stem Cells into Cardiac Precursors
Source: PLoS Comput Biol. 2009 Nov 6;5(11):e1000553. doi: 10.1371/journal.pcbi.1000553 (PMC2764345; doi:10.1371/journal.pcbi.1000553)
Supplement: Dataset S1 — Gene expression results from the human exon array analysis for all conditions examined. Gene annotations, statistics, ANOVA patterns and log2 expression values provided for all Ensembl genes. (9.48 MB ZIP) [file pcbi.1000553.s006.zip]

Archive with 1 entries (1 files):
- AltAnalyze-GeneExp-All-Conditions.xls
