# Supplementary material for: Alternative Splicing in the Differentiation of Human Embryonic Stem Cells into Cardiac Precursors
Source: PLoS Comput Biol. 2009 Nov 6;5(11):e1000553. doi: 10.1371/journal.pcbi.1000553 (PMC2764345; doi:10.1371/journal.pcbi.1000553)
Supplement: Dataset S1 — Gene expression results from the human exon array analysis for all conditions examined. Gene annotations, statistics, ANOVA patterns and log2 expression values provided for all Ensembl genes. (9.48 MB ZIP) [file pcbi.1000553.s006.zip › AltAnalyze-GeneExp-All-Conditions.xls]

## Sheet: DATASET-all-hESC-comp-normaliza
				Gene expression statistics from ExpressionBuilder										LIMMA p-values and folds									LIMMA Pattern	Raw Gene Expression values for all tissues
Ensembl_gene	Definition	Symbol	Putative microRNA binding sites	avg-H9-ESC-d0	avg-H9-CP-d40	log_fold-H9-CP-d40_vs_H9-ESC-d0	fold-H9-CP-d40_vs_H9-ESC-d0	ttest-H9-CP-d40_vs_H9-ESC-d0	avg-Cy-ESC	avg-Cy-NP	log-fold-Cy-NP_vs_Cy-ESC	fold-Cy-NP_vs_Cy-ESC	ttest-Cy-NP_vs_Cy-ESC	p.interaction	FDR.interaction	est.interaction	p.differentiated	FDR.differentiated	est.differentiated	p.neural	FDR.neural	est.neural	pattern	d0_H9-ESC-1.CEL	d0_H9-ESC-2.CEL	d0_H9-ESC-3.CEL	avg-H9-ESC-d0	d40_CP-1.CEL	d40_CP-2.CEL	d40_CP-3.CEL	GY060914A.CEL	GY060914B.CEL	GY060914C.CEL	avg-Cy-ESC	GY070109hnpa.CEL	GY070109hnpb.CEL	GY070109hnpc.CEL	GY070109hues6a.CEL	GY070109hues6b.CEL	GY070109hues6c.CEL	avg-HUES-ESC	GY070220Hues6NPa.CEL	GY070220Hues6NPb.CEL	GY070220Hues6NPc.CEL	hCNS-scns_GY06091401.CEL	hCNS-scns_GY06091402.CEL	hCNS-scns_GY06091403.CEL	breast_A.CEL	breast_B.CEL
ENSG00000000003	Tetraspanin-6 (Tspan-6) (Transmembrane 4 superfamily member 6) (T245 protein) (Tetraspanin TM4-D) (A15 homolog). [Source:Uniprot/SWISSPROT;Acc:O43657]	TSPAN6		10.5362	9.6829	-0.8533	-1.8067	0.0034	9.7262	10.4176	0.6914	1.6149	0.1725	0.0027	0.0336	-1.5448	0.7895	0.8674	-0.081	0.9011	0.9478	0.0376		9.9	9.7	9.63	9.74	8.75	8.88	8.73	9.2	8.24	9.14	8.86	9.68	9	10.08	10.3	10.68	10.63	10.54	9.33	9.11	9.13	8.31	8.52	8.33	8.74	8.51
ENSG00000000005	Tenomodulin (TeM) (hTeM) (Chondromodulin-I-like protein) (ChM1L) (hChM1L) (Myodulin) (Tendin). [Source:Uniprot/SWISSPROT;Acc:Q9H2S6]	TNMD	hsa-miR-26b(miranda|mirbase)	7.0556	6.8185	-0.237	-1.1786	0.4657	5.4911	8.8852	3.3941	10.5128	0.0003	0	0.0002	-3.6311	0.0152	0.055	1.5785	0.6604	0.7968	-0.2511		5.94	5.91	5.85	5.9	6.17	5.55	5.26	4.34	4.03	4.67	4.35	7.43	8.01	8.14	4.73	4.81	4.76	4.77	4.56	4.4	4.51	3.65	3.34	3.49	5.53	5.26
ENSG00000000419	Dolichol-phosphate mannosyltransferase (EC 2.4.1.83) (Dolichol- phosphate mannose synthase) (Dolichyl-phosphate beta-D- mannosyltransferase) (Mannose-P-dolichol synthase) (MPD synthase) (DPM synthase). [Source:Uniprot/SWISSPROT;Acc:O60762]	DPM1		8.8797	8.337	-0.5427	-1.4567	0.0124	8.6437	8.449	-0.1947	-1.1445	0.5634	0.3065	0.5748	-0.348	0.0485	0.1287	-0.3687	0.7182	0.8344	0.062		8.17	8.02	7.88	8.02	7.57	7.34	7.34	7.88	7.25	8.14	7.76	7.59	7.15	7.87	8.43	9.32	9.18	8.97	7.38	7.24	7.08	6.68	6.86	6.94	6.29	6.09
ENSG00000000457	Protein-associating with the carboxyl-terminal domain of ezrin (Ezrin- binding protein PACE-1) (SCY1-like protein 3). [Source:Uniprot/SWISSPROT;Acc:Q8IZE3]	SCYL3	hsa-miR-96(TargetScan|miranda)	6.5773	6.7958	0.2184	1.1635	0.2297	6.772	7.4649	0.6929	1.6165	0.0667	0.1455	0.3855	-0.4744	0.0174	0.0606	0.4557	0.0226	0.0913	-0.4319		5.7	5.44	5.31	5.48	5.72	5.76	5.68	5.95	5.35	5.92	5.74	6.21	6.15	6.86	6.03	6.22	6.3	6.18	4.84	5.04	4.9	5.95	5.89	6.01	5.48	5.61
ENSG00000000460	Uncharacterized protein C1orf112. [Source:Uniprot/SWISSPROT;Acc:Q9NSG2]	C1orf112		6.764	5.8467	-0.9174	-1.8887	0.0086	6.3369	6.3145	-0.0224	-1.0156	0.9493	0.0259	0.1408	-0.895	0.0487	0.1291	-0.4699	0.9258	0.9619	-0.0203		6.01	5.67	5.55	5.74	4.71	4.91	4.82	5.72	4.97	5.17	5.29	4.94	5.1	5.78	5.86	6.09	6.07	6.01	4.4	4.48	4.12	4.73	4.88	4.94	3.86	3.97
ENSG00000000938	Proto-oncogene tyrosine-protein kinase FGR (EC 2.7.10.2) (P55-FGR) (C- FGR). [Source:Uniprot/SWISSPROT;Acc:P09769]	FGR		6.649	6.0671	-0.5819	-1.4968	0.0648	6.5395	6.2657	-0.2738	-1.209	0.0339	0.1778	0.4297	-0.3081	0.0037	0.0191	-0.4279	0.7151	0.8324	-0.0445		5.73	5.68	5.64	5.68	4.78	5.28	5.21	5.58	5.35	5.49	5.47	5.21	5.26	5.24	5.17	5.41	5.21	5.26	5.05	5.3	5.06	5.14	4.9	4.54	6.18	6.47
ENSG00000000971	Complement factor H precursor (H factor 1). [Source:Uniprot/SWISSPROT;Acc:P08603]	CFH		4.7186	6.4576	1.739	3.3381	0.0015	4.0581	4.1642	0.1061	1.0763	0.5521	0	0.0019	1.6329	0.0048	0.0231	0.9226	0.0001	0.0035	1.477	CS	3.74	3.78	3.54	3.69	5.65	5.07	5.2	2.93	3.05	3.12	3.03	3.4	2.89	3.29	2.82	2.88	2.61	2.77	2.99	3.43	3.23	2.67	2.79	3.11	6.93	7.14
ENSG00000001036	Plasma alpha-L-fucosidase precursor (EC 3.2.1.51) (Alpha-L-fucosidase 2) (Alpha-L-fucoside fucohydrolase 2). [Source:Uniprot/SWISSPROT;Acc:Q9BTY2]	FUCA2		9.2808	8.3908	-0.89	-1.8532	0.0061	8.6942	8.4083	-0.2858	-1.2191	0.2892	0.0502	0.212	-0.6042	0.0036	0.0186	-0.5879	0.1061	0.2512	0.2846		8.54	8.43	8.39	8.45	7.52	7.29	7.57	8.25	7.68	7.49	7.8	7.49	7.22	7.79	8.5	8.58	8.64	8.57	6.96	6.85	6.21	7.9	8.08	7.87	6.52	6.5
ENSG00000001084	Glutamate--cysteine ligase catalytic subunit (EC 6.3.2.2) (Gamma- glutamylcysteine synthetase) (Gamma-ECS) (GCS heavy chain). [Source:Uniprot/SWISSPROT;Acc:P48506]	GCLC	hsa-miR-1(TargetScan|miranda|pictar), hsa-miR-18(TargetScan|pictar), hsa-miR-206(TargetScan|pictar)	8.4396	7.6488	-0.7908	-1.7301	0.0168	8.4146	7.5692	-0.8454	-1.7968	0.0864	0.8842	0.9505	0.0546	0.0007	0.0051	-0.8181	0.7757	0.8728	0.0523		7.58	7.28	7.39	7.41	6.58	6.61	6.54	7.77	6.74	7.65	7.38	6.05	6.6	6.99	7.91	8.08	7.98	7.99	4.96	5.41	4.72	6.06	6.07	6.03	6.24	6.58
ENSG00000001167	Nuclear transcription factor Y subunit alpha (Nuclear transcription factor Y subunit A) (NF-YA) (CAAT-box DNA-binding protein subunit A). [Source:Uniprot/SWISSPROT;Acc:P23511]	NFYA	hsa-miR-132(TargetScan|miranda|pictar), hsa-miR-212(TargetScan|pictar), hsa-miR-22(TargetScan|mirbase|pictar), hsa-miR-372(TargetScan|pictar)	9.2674	8.937	-0.3304	-1.2573	0.1238	9.1789	9.6252	0.4463	1.3625	0.0083	0.0028	0.0343	-0.7767	0.7133	0.8165	0.058	0.0756	0.2008	-0.2998		8.42	8.34	8.3	8.35	7.72	8.16	8.03	8.38	8.38	8.1	8.29	8.62	8.81	8.79	8.3	8.32	8.41	8.34	6.67	7.07	6.19	7.63	7.55	7.48	7.05	7.19
ENSG00000001460	Uncharacterized protein C1orf201. [Source:Uniprot/SPTREMBL;Acc:Q5TH74]	C1orf201		7.515	6.3992	-1.1158	-2.1672	0.0135	7.2642	6.86	-0.4042	-1.3233	0.1985	0.0529	0.2188	-0.7117	0.0019	0.0115	-0.76	0.5937	0.7469	-0.105		6.9	6.27	6.19	6.46	5.14	5.22	5.22	5.99	6.37	6.1	6.15	5.2	5.63	6.2	6.79	6.4	6.62	6.6	3.91	4.3	3.93	4.9	5.01	4.84	4.97	4.82
ENSG00000001461	NIPA-like protein 3. [Source:Uniprot/SWISSPROT;Acc:Q6P499]	NPAL3		7.5674	7.6403	0.0728	1.0518	0.4095	6.7762	6.8013	0.0251	1.0176	0.9212	0.859	0.9391	0.0477	0.7172	0.8194	0.049	0	0.0019	0.8151		6.7	6.47	6.6	6.59	6.62	6.7	6.68	5.95	5.97	5.37	5.76	5.6	5.61	6.07	6.44	6.18	6.27	6.29	4.99	5.29	5.23	6.84	6.79	6.74	6.52	6.28
ENSG00000001497	LAS1-like protein. [Source:Uniprot/SWISSPROT;Acc:Q9Y4W2]	LAS1L		10.2996	8.8479	-1.4517	-2.7352	0.0012	9.6533	9.0092	-0.6442	-1.5628	0.0275	0.0044	0.0466	-0.8075	0	0.0006	-1.0479	0.1662	0.3352	0.2425	SR	9.44	9.45	9.39	9.43	7.76	7.97	7.92	8.94	8.81	8.49	8.75	8.09	7.89	8.33	9.29	9.47	9.54	9.43	7.73	7.76	7.7	7.74	7.77	7.88	7.15	6.98
ENSG00000001561	ectonucleotide pyrophosphatase/phosphodiesterase 4 (putative function) [Source:RefSeq_peptide;Acc:NP_055751]	ENPP4		6.1183	5.8117	-0.3067	-1.2368	0.2488	5.4392	4.9767	-0.4625	-1.3779	0.4647	0.7831	0.9023	0.1558	0.1753	0.3201	-0.3846	0.0151	0.07	0.7571		5.3	5.13	4.95	5.12	5.02	4.53	5.09	4.63	3.77	5.22	4.54	3.91	3.71	4.56	5.98	5.71	6.02	5.9	4.18	3.96	3.72	3.69	3.9	3.91	5.48	5.87
ENSG00000001617	Semaphorin-3F precursor (Semaphorin IV) (Sema IV) (Sema III/F). [Source:Uniprot/SWISSPROT;Acc:Q13275]	SEMA3F	hsa-miR-31(miranda|pictar), hsa-miR-328(mirbase|pictar), hsa-miR-429(TargetScan|mirbase), hsa-miR-98(TargetScan|pictar)	7.8633	7.5114	-0.352	-1.2763	0.0066	8.5418	8.9127	0.371	1.2932	0.0042	0.0011	0.0185	-0.7229	0.9461	0.9679	0.0095	0	0.0006	-1.0399		6.96	6.83	6.89	6.89	6.46	6.5	6.6	7.59	7.74	7.5	7.61	8	7.99	8.01	7.38	7.22	6.94	7.18	5.45	5.53	5.1	5.71	5.67	5.4	6.66	6.92
ENSG00000001626	Cystic fibrosis transmembrane conductance regulator (CFTR) (cAMP- dependent chloride channel) (ATP-binding cassette transporter sub- family C member 7). [Source:Uniprot/SWISSPROT;Acc:P13569]	CFTR	hsa-miR-101(TargetScan|pictar), hsa-miR-144(TargetScan|pictar)	5.4252	3.9346	-1.4905	-2.8099	0.0009	4.7062	3.6489	-1.0573	-2.0811	0.007	0.1138	0.3353	-0.4332	0	0	-1.2739	0.0041	0.0302	0.5023	SR	4.63	4.46	4.32	4.47	3.1	3.07	2.97	4.06	3.46	3.77	3.76	3	2.8	2.57	3.49	3.74	3.67	3.63	3.12	3.21	3.09	2.9	2.72	2.88	2.96	3.19
ENSG00000001629	Ankyrin repeat and IBR domain-containing protein 1 (Fragment). [Source:Uniprot/SWISSPROT;Acc:Q9P2G1]	ANKIB1		9.7067	9.6267	-0.08	-1.057	0.6913	7.6733	8.9033	1.23	2.3457	0.1234	0.0478	0.2051	-1.31	0.1168	0.2409	0.575	0.0016	0.0168	1.3783		8.98	8.65	8.8	8.81	8.47	8.99	8.71	7.31	5.55	7.02	6.63	7.47	7.69	8.75	8.57	8.39	8.41	8.46	6.02	6.09	5.01	8.25	8.84	8.4	7.03	7.47
ENSG00000001630	Cytochrome P450 51A1 (EC 1.14.13.70) (CYPLI) (P450LI) (Sterol 14-alpha demethylase) (Lanosterol 14-alpha demethylase) (LDM) (P450-14DM) (P45014DM). [Source:Uniprot/SWISSPROT;Acc:Q16850]	CYP51A1		9.6594	9.6552	-0.0042	-1.0029	0.9786	8.5261	10.2085	1.6824	3.2097	0.0017	0.0001	0.0032	-1.6867	0.0115	0.0444	0.8391	0.3226	0.5135	0.29		8.97	8.61	8.63	8.74	8.72	8.94	8.51	7.93	7.23	7.54	7.57	9.07	9.33	9.53	7.8	8.14	7.97	7.97	5.94	6.1	5.36	8.28	8.57	8.63	6.42	6.57
ENSG00000001631	Krev interaction trapped protein 1 (Krev interaction trapped 1) (Cerebral cavernous malformations 1 protein). [Source:Uniprot/SWISSPROT;Acc:O00522]	KRIT1	hsa-miR-21(TargetScan|miranda|mirbase|pictar), hsa-miR-9*(miranda|pictar)	7.087	7.3067	0.2196	1.1644	0.3319	6.4563	7.3865	0.9302	1.9055	0.1987	0.2365	0.5025	-0.7106	0.0723	0.1711	0.5749	0.3635	0.553	0.2755		6.39	5.88	5.9	6.05	6.16	6.41	6.24	6.25	4.44	5.59	5.43	5.95	6.06	7.01	6.51	6.98	6.92	6.8	3.61	3.86	3.36	6.19	6.5	6.69	5.43	5.46
ENSG00000002016	DNA repair protein RAD52 homolog. [Source:Uniprot/SWISSPROT;Acc:P43351]	RAD52		7.703	7.4724	-0.2306	-1.1733	0.0361	7.5739	7.7436	0.1697	1.1248	0.4524	0.1228	0.3508	-0.4003	0.825	0.8908	-0.0305	0.6075	0.7572	-0.0711		6.77	6.72	6.56	6.69	6.3	6.56	6.41	6.92	6.36	6.35	6.54	6.59	6.72	6.88	6.55	6.61	6.75	6.64	6.06	5.64	6	6.69	6.52	6.58	5.52	5.54
ENSG00000002079	myosin, heavy chain 16 (MYH16) on chromosome 7 [Source:RefSeq_dna;Acc:NR_002147]	MYH16		5.9785	5.7575	-0.221	-1.1656	0.2182	5.6033	5.3492	-0.2542	-1.1926	0.1883	0.8934	0.9546	0.0331	0.0769	0.1787	-0.2376	0.0078	0.046	0.3918		4.56	4.87	4.81	4.75	4.4	4.38	4.66	4.28	4.61	4.5	4.46	4.39	3.97	4.18	4.44	4.28	4.35	4.36	4.39	4.37	4.34	4.22	4	4	4.2	4.58
ENSG00000002330	Bcl2 antagonist of cell death (BAD) (Bcl-2-binding component 6) (Bcl- XL/Bcl-2-associated death promoter) (Bcl-2-like 8 protein). [Source:Uniprot/SWISSPROT;Acc:Q92934]	BAD		8.2147	8.2527	0.038	1.0267	0.7459	8.0073	8.4933	0.486	1.4006	0.0957	0.1151	0.3377	-0.448	0.0995	0.2148	0.262	0.9114	0.9537	-0.0167		7.11	7.28	7.37	7.25	7.18	7.5	7.23	6.78	7.35	6.92	7.02	7.48	7.83	7.24	6.92	6.97	7.01	6.96	6.93	7.41	7.33	7.45	7.33	7.15	7.4	7.11
ENSG00000002549	Cytosol aminopeptidase (EC 3.4.11.1) (Leucine aminopeptidase) (LAP) (Leucyl aminopeptidase) (Leucine aminopeptidase 3) (Proline aminopeptidase) (EC 3.4.11.5) (Prolyl aminopeptidase) (Peptidase S). [Source:Uniprot/SWISSPROT;Acc:P28838]	LAP3		9.5717	8.9714	-0.6002	-1.516	0.003	9.2426	8.7207	-0.5219	-1.4358	0.1134	0.7847	0.9029	-0.0783	0.0018	0.0109	-0.5611	0.0612	0.1754	0.2899		8.79	8.69	8.58	8.68	7.98	7.96	8.18	8.67	7.89	8.48	8.34	7.77	7.55	8.03	8.53	8.74	8.71	8.66	7.09	7.08	6.4	7.95	7.94	7.96	7.96	8.07
ENSG00000002586	CD99 antigen precursor (T-cell surface glycoprotein E2) (E2 antigen) (Protein MIC2) (12E7). [Source:Uniprot/SWISSPROT;Acc:P14209]	CD99		9.1344	10.0972	0.9628	1.9491	0.0025	8.0572	10.9672	2.91	7.5162	0	0	0.0001	-1.9472	0	0.0005	1.9364	0.7323	0.844	0.1036		8.19	8.24	8.23	8.22	9.12	9.29	9.31	7.06	7.11	7.1	7.09	10.15	10.03	10.22	8.01	8.08	7.9	8	10.24	10.04	9.92	9.37	9.32	9.12	9.3	9.34
ENSG00000002587	Heparan sulfate glucosamine 3-O-sulfotransferase 1 precursor (EC 2.8.2.23) (Heparan sulfate D-glucosaminyl 3-O-sulfotransferase 1) (Heparan sulfate 3-O-sulfotransferase 1) (h3-OST-1). [Source:Uniprot/SWISSPROT;Acc:O14792]	HS3ST1	hsa-miR-136(miranda|mirbase), hsa-miR-183(TargetScan|miranda|mirbase|pictar), hsa-miR-200b(TargetScan|mirbase|pictar), hsa-miR-200c(mirbase|pictar), hsa-miR-205(TargetScan|miranda|mirbase|pictar), hsa-miR-410(TargetScan|mirbase), hsa-miR-429(TargetScan|mirbase)	10.3567	10.51	0.1533	1.1121	0.0647	10.7767	10.2433	-0.5333	-1.4473	0.2654	0.1053	0.3206	0.6867	0.3923	0.554	-0.19	0.7265	0.8397	-0.0767		9.5	9.43	9.55	9.49	9.7	9.69	9.62	9.38	10.48	9.97	9.94	9.22	9.95	8.97	8.89	9.03	8.79	8.9	9.32	9.35	9.46	10.19	9.99	9.82	9.82	10.01
ENSG00000002726	Amiloride-sensitive amine oxidase [copper-containing] precursor (EC 1.4.3.6) (Diamine oxidase) (DAO) (Amiloride-binding protein) (ABP) (Histaminase) (Kidney amine oxidase) (KAO). [Source:Uniprot/SWISSPROT;Acc:P19801]	ABP1		5.465	5.1783	-0.2867	-1.2198	0.4425	5.3867	5.3183	-0.0683	-1.0485	0.8857	0.6634	0.8365	-0.2183	0.4702	0.6242	-0.1775	0.8991	0.9466	-0.0308		4.5	4.88	4.04	4.47	4.22	3.95	4.28	3.56	4.77	4.5	4.27	3.9	4.47	4.28	3.92	4.29	4.18	4.13	4.48	4.77	3.71	4.63	4.09	4.58	4.61	4.3
ENSG00000002745	Protein Wnt-16 precursor. [Source:Uniprot/SWISSPROT;Acc:Q9UBV4]	WNT16		5.6667	5.3914	-0.2752	-1.2102	0.0021	5.9248	6.2838	0.359	1.2826	0.1119	0.0136	0.095	-0.6343	0.7764	0.8595	0.0419	0.0018	0.0181	-0.5752		4.57	4.71	4.69	4.66	4.25	4.4	4.36	4.66	4.84	5.09	4.86	5.39	5.01	5.36	4.61	4.65	4.84	4.7	4.44	4.27	4.34	4.67	4.37	4.41	5	4.71
ENSG00000002746	E3 ubiquitin-protein ligase HECW1 (EC 6.3.2.-) (HECT, C2 and WW domain-containing protein 1) (NEDD4-like ubiquitin-protein ligase 1) (hNEDL1). [Source:Uniprot/SWISSPROT;Acc:Q76N89]	HECW1	hsa-miR-153(TargetScan|pictar), hsa-miR-25(TargetScan|miranda), hsa-miR-32(TargetScan|pictar)	6.1467	5.4498	-0.6969	-1.621	0	5.7858	5.6199	-0.1659	-1.1219	0.2271	0.014	0.0963	-0.531	0.0045	0.0217	-0.4314	0.4544	0.6341	0.0954		5.03	5.05	5.03	5.04	4.39	4.32	4.42	4.75	4.85	4.6	4.73	4.46	4.59	4.61	5.28	5.26	4.95	5.16	4.56	4.58	4.68	5.23	5.12	5.12	4.37	4.34
ENSG00000002822	Mitotic spindle assembly checkpoint protein MAD1 (Mitotic arrest deficient-like protein 1) (MAD1-like 1) (Mitotic checkpoint MAD1 protein-homolog) (HsMAD1) (hMAD1) (Tax-binding protein 181). [Source:Uniprot/SWISSPROT;Acc:Q9Y6D9]	MAD1L1		8.1423	7.9481	-0.1942	-1.1441	0.1041	8.2321	8.0508	-0.1812	-1.1339	0.1337	0.9465	0.9789	-0.0129	0.0834	0.1891	-0.1877	0.3518	0.5423	-0.0963		7.27	7.08	7.21	7.19	6.79	7.07	7.06	7.4	7.36	7.11	7.29	7.14	7.02	7.07	7.05	6.97	6.89	6.97	6.72	6.55	6.49	6.65	6.54	6.42	6.48	6.46
ENSG00000002834	LIM and SH3 domain protein 1 (LASP-1) (MLN 50). [Source:Uniprot/SWISSPROT;Acc:Q14847]	LASP1	hsa-miR-1(TargetScan|pictar), hsa-miR-133a(miranda|pictar), hsa-miR-143(TargetScan|pictar), hsa-miR-206(TargetScan|mirbase|pictar), hsa-miR-218(TargetScan|miranda|pictar), hsa-miR-31(miranda|mirbase)	10.2267	10.3024	0.0757	1.0539	0.1335	10.3033	10.4257	0.1224	1.0885	0.3467	0.8023	0.9127	-0.0467	0.327	0.4903	0.099	0.3226	0.5135	-0.1		9.42	9.41	9.33	9.39	9.51	9.47	9.33	9.64	9.42	9.3	9.45	9.64	9.55	9.67	9.63	9.68	9.63	9.64	9.64	9.61	9.27	9.13	9.09	9.02	8.59	8.75
ENSG00000002919	Sorting nexin-11. [Source:Uniprot/SWISSPROT;Acc:Q9Y5W9]	SNX11		7.9574	7.7022	-0.2552	-1.1935	0.0022	7.5526	7.2226	-0.33	-1.257	0.0243	0.6719	0.8414	0.0748	0.0086	0.0357	-0.2926	0.0005	0.0078	0.4422		6.92	6.91	6.88	6.9	6.71	6.53	6.63	6.47	6.53	6.39	6.46	6.09	5.99	6.26	6.35	6.6	6.9	6.62	5.6	5.48	5.64	5.96	6.14	5.54	5.84	5.77
ENSG00000002933	Transmembrane protein 176A (Hepatocellular carcinoma-associated antigen 112). [Source:Uniprot/SWISSPROT;Acc:Q96HP8]	TMEM176A		5.7295	7.9814	2.2519	4.7631	0.001	5.0857	5.0795	-0.0062	-1.0043	0.9716	0	0.001	2.2581	0.009	0.037	1.1229	0.0004	0.0065	1.7729	CS	4.58	5.1	4.48	4.72	6.88	6.9	7.45	4.48	4.06	4.04	4.19	4.25	3.93	4.31	3.82	3.97	4.52	4.1	5.07	5	4.88	7.08	7.26	6.84	7.84	8.12
ENSG00000003056	Cation-dependent mannose-6-phosphate receptor precursor (CD Man-6-P receptor) (CD-MPR) (46 kDa mannose 6-phosphate receptor) (MPR 46). [Source:Uniprot/SWISSPROT;Acc:P20645]	M6PR	hsa-miR-20(TargetScan|pictar), hsa-miR-204(TargetScan|pictar), hsa-miR-211(TargetScan|pictar), hsa-miR-301(TargetScan|pictar), hsa-miR-9(TargetScan|miranda|pictar)	10.95	10.5267	-0.4233	-1.341	0.0182	10.4758	10.1004	-0.3754	-1.2972	0.0748	0.8212	0.9219	-0.0479	0.003	0.0163	-0.3994	0.0013	0.0147	0.4502		10.17	10.2	10.16	10.18	9.62	9.79	9.75	9.55	9.67	9.74	9.65	9.28	9	9.54	9.98	10.06	10.18	10.07	9.73	9.61	9.25	9.27	9.39	9.21	9.31	9.05
ENSG00000003096	Kelch-like protein 13 (BTB and kelch domain-containing protein 2). [Source:Uniprot/SWISSPROT;Acc:Q9P2N7]	KLHL13	hsa-miR-204(TargetScan|miranda|mirbase), hsa-miR-211(TargetScan|mirbase), hsa-miR-218(TargetScan|miranda)	8.5408	9.59	1.0492	2.0693	0.0014	6.7233	8.3363	1.6129	3.0587	0.001	0.0454	0.1993	-0.5638	0	0.0001	1.331	0	0.0001	1.5356	SR	7.75	7.5	7.51	7.59	8.88	8.46	8.75	5.69	5.64	5.67	5.66	7.57	6.95	7.67	7.5	7.63	7.78	7.64	6.51	6.3	6.21	7.42	7.53	7.5	6.66	6.5
ENSG00000003137	Cytochrome P450 26B1 (EC 1.14.-.-) (P450 26A2) (P450 retinoic acid- inactivating 2) (P450RAI-2) (Retinoic acid-metabolizing cytochrome). [Source:Uniprot/SWISSPROT;Acc:Q9NR63]	CYP26B1	hsa-miR-100(TargetScan|pictar), hsa-miR-141(TargetScan|pictar), hsa-miR-16(TargetScan|pictar), hsa-miR-17-5p(TargetScan|pictar), hsa-miR-195(TargetScan|pictar), hsa-miR-20(TargetScan|pictar), hsa-miR-200a(TargetScan|pictar), hsa-miR-372(TargetScan|pictar), hsa-miR-99a(mirbase|pictar)	6.6028	6.425	-0.1778	-1.1311	0.0121	6.5178	7.1317	0.6139	1.5304	0.0003	0.0004	0.0094	-0.7917	0.1551	0.2942	0.2181	0.0515	0.156	-0.3108		5.59	5.48	5.66	5.58	5.42	5.56	5.41	5.45	5.58	5.48	5.5	6.22	5.97	6.22	5.02	5.27	5.17	5.15	5.48	5.89	5.18	4.84	5.17	4.75	6.15	6.45
ENSG00000003147	Islet cell autoantigen 1 (69 kDa islet cell autoantigen) (ICA69) (p69) (Islet cell autoantigen p69) (ICAp69). [Source:Uniprot/SWISSPROT;Acc:Q05084]	ICA1	hsa-miR-149(mirbase|pictar), hsa-miR-320(mirbase|pictar)	9.1405	9.0724	-0.0681	-1.0483	0.7074	8.8376	6.5367	-2.301	-4.9278	0.0032	0.0001	0.0037	2.2329	0.0079	0.0336	-1.1845	0.0025	0.0221	1.4193		8.39	8.15	8.08	8.21	8.23	7.83	8.35	7.98	7.66	8.12	7.92	4.97	5.25	6.16	8.4	8.64	8.66	8.57	3.69	3.88	3.34	4.51	5.04	4.89	6.47	6.86
ENSG00000003249	Dysbindin domain-containing protein 1. [Source:Uniprot/SWISSPROT;Acc:Q9H9R9]	DBNDD1		8.0893	7.0507	-1.0387	-2.0543	0.0011	8.79	7.3387	-1.4513	-2.7346	0.0018	0.1092	0.3275	0.4127	0	0	-1.245	0.0032	0.0257	-0.4943	SR	7.39	7.28	7.28	7.32	6.01	6.4	6.32	8.07	7.75	8.09	7.97	6.58	6.8	6.18	7.32	7.33	7.3	7.32	6.4	6.02	6.23	7.41	7.21	6.8	6.2	6.49
ENSG00000003393	Alsin (Amyotrophic lateral sclerosis protein 2) (Amyotrophic lateral sclerosis 2 chromosomal region candidate gene 6 protein). [Source:Uniprot/SWISSPROT;Acc:Q96Q42]	ALS2	hsa-miR-142-5p(TargetScan|mirbase|pictar), hsa-miR-144(TargetScan|mirbase|pictar)	9.2667	9.52	0.2533	1.192	0.0126	8.91	9.0725	0.1625	1.1192	0.2965	0.6517	0.8287	0.0908	0.0676	0.1634	0.2079	0.0022	0.0202	0.4021		8.46	8.35	8.28	8.36	8.61	8.61	8.66	8	7.93	8.11	8.01	7.92	8.11	8.33	8.83	8.79	8.74	8.78	7.58	7.53	7.09	7.96	7.99	7.72	7.31	7.6
ENSG00000003400	Caspase-10 precursor (EC 3.4.22.63) (CASP-10) (ICE-like apoptotic protease 4) (Apoptotic protease Mch-4) (FAS-associated death domain protein interleukin-1B-converting enzyme 2) (FLICE2) [Contains: Caspase-10 subunit p23/17; Caspase-10 subunit p12]. [Source:Uniprot/SWISSPROT;Acc:Q92851]	CASP10		5.2442	4.2754	-0.9688	-1.9571	0.0042	4.8629	3.9892	-0.8738	-1.8324	0.0121	0.7306	0.8732	-0.095	0	0.0004	-0.9213	0.0301	0.1093	0.3338		4.44	4.15	4.08	4.23	3.24	3.22	3.51	4.04	3.49	3.83	3.79	3.04	2.95	3.1	5.73	6.03	6.25	6	3.5	3.54	3.45	2.82	3	3.52	5.12	4.94
ENSG00000003402	CASP8 and FADD-like apoptosis regulator precursor (Cellular FLICE-like inhibitory protein) (c-FLIP) (Caspase-eight-related protein) (Casper) (Caspase-like apoptosis regulatory protein) (CLARP) (MACH-related inducer of toxicity) (MRIT) (Caspase homolog) (C [Source:Uniprot/SWISSPROT;Acc:O15519]	CFLAR		8.3283	9	0.6717	1.5929	0.0278	7.8133	8.5683	0.755	1.6876	0.0601	0.8026	0.9127	-0.0833	0.0008	0.0061	0.7133	0.0124	0.0619	0.4733		7.62	7.25	7.05	7.3	8.16	7.96	8.01	6.67	6.7	7	6.79	7.38	7.22	8.12	7.96	8.06	7.86	7.96	7.06	7	6.5	8.6	8.81	8.74	9.77	9.72
ENSG00000003436	Tissue factor pathway inhibitor precursor (TFPI) (Lipoprotein- associated coagulation inhibitor) (LACI) (Extrinsic pathway inhibitor) (EPI). [Source:Uniprot/SWISSPROT;Acc:P10646]	TFPI		7.7993	8.1207	0.3213	1.2495	0.2546	6.99	6.682	-0.308	-1.238	0.5635	0.2297	0.4947	0.6293	0.9796	0.988	0.0067	0.0009	0.0115	1.124		7.14	6.52	6.63	6.76	7	7.37	6.85	6.55	5.14	6.04	5.91	4.88	5.37	6.33	5.39	6.12	5.92	5.81	4.54	5.17	4.26	6.47	6.56	6.34	8.18	8.05
ENSG00000003509		C2orf56		10.2122	8.4611	-1.7511	-3.3662	0.004	9.6756	8.2611	-1.4144	-2.6656	0.0016	0.2675	0.5353	-0.3367	0	0	-1.5828	0.0319	0.1133	0.3683	SR	9.7	9	9.33	9.34	7.56	7.55	7.31	8.54	8.88	8.64	8.69	7.2	6.94	7.48	9.13	9.35	9.34	9.27	5.58	5.34	5.31	7.37	7.32	7.39	6.79	6.98
ENSG00000003756	RNA-binding protein 5 (RNA-binding motif protein 5) (Tumor suppressor LUCA15) (Protein G15) (Renal carcinoma antigen NY-REN-9). [Source:Uniprot/SWISSPROT;Acc:P52756]	RBM5	hsa-miR-151(TargetScan|pictar), hsa-miR-9(TargetScan|pictar)	8.846	9.4256	0.5796	1.4944	0.0008	8.5585	9.4458	0.8874	1.8498	0.0081	0.1877	0.442	-0.3078	0.0001	0.0008	0.7335	0.2918	0.4813	0.1336		7.97	7.93	7.87	7.92	8.45	8.58	8.53	7.85	7.43	7.62	7.63	8.42	8.39	8.87	7.73	7.69	7.64	7.69	7.65	7.79	6.98	8.3	8.38	8.31	7.38	7.45
ENSG00000003987	Myotubularin-related protein 7 (EC 3.1.3.-). [Source:Uniprot/SWISSPROT;Acc:Q9Y216]	MTMR7		6.8667	5.5829	-1.2838	-2.4347	0.0002	5.6835	5.9592	0.2756	1.2105	0.3994	0.0004	0.0087	-1.5594	0.0888	0.1981	-0.5041	0.164	0.3324	0.4034	CS	5.93	5.68	5.64	5.75	4.34	4.35	4.45	4.69	4.27	4.62	4.53	4.69	4.38	5.33	5.71	5.96	6.08	5.92	3.84	3.86	4.1	3.26	3.02	3.44	3.76	3.3
ENSG00000003989	Low-affinity cationic amino acid transporter 2 (CAT-2) (CAT2). [Source:Uniprot/SWISSPROT;Acc:P52569]	SLC7A2		8.1764	7.6015	-0.5748	-1.4895	0.0657	8.1936	8.06	-0.1336	-1.0971	0.5144	0.1634	0.4097	-0.4412	0.0471	0.126	-0.3542	0.1631	0.3311	-0.2379		7.46	6.83	7.44	7.24	6.76	6.37	6.82	7.55	7.19	7.05	7.26	7.15	6.92	7.38	7.65	7.71	7.83	7.73	4.17	4.17	4.41	3.8	3.56	3.88	7.84	7.92
ENSG00000004059	ADP-ribosylation factor 5. [Source:Uniprot/SWISSPROT;Acc:P84085]	ARF5		8.3607	8.3653	0.0047	1.0032	0.9789	8.6613	8.72	0.0587	1.0415	0.6541	0.8159	0.9194	-0.054	0.7899	0.8676	0.0317	0.0156	0.0717	-0.3277		7.46	7.38	7.33	7.39	7.02	7.4	7.55	7.68	7.68	7.63	7.66	7.85	7.5	7.89	8.01	8.22	8.24	8.15	7.25	7.44	7.27	6.78	7.08	6.59	6	5.82
ENSG00000004139	Sterile alpha and TIR motif-containing protein 1 (Sterile alpha and Armadillo repeat protein) (Tir-1 homolog). [Source:Uniprot/SWISSPROT;Acc:Q6SZW1]	SARM1		6.8087	7.573	0.7643	1.6986	0.0003	6.8243	8.2493	1.425	2.6851	0.0001	0.0039	0.0423	-0.6607	0	0.0001	1.0947	0.0255	0.0985	-0.346		5.73	5.94	5.83	5.83	6.54	6.67	6.63	5.88	5.68	5.94	5.83	7.45	7.44	7.22	5.41	5.33	5.46	5.4	6.58	6.7	6.49	7.38	7.21	7.03	6.06	6.08
ENSG00000004142	Polymerase delta-interacting protein 2 (38 kDa DNA polymerase delta interaction protein) (p38). [Source:Uniprot/SWISSPROT;Acc:Q9Y2S7]	POLDIP2	hsa-miR-31(miranda|mirbase)	10.0089	9.9172	-0.0917	-1.0656	0.1959	10.0842	9.9256	-0.1586	-1.1162	0.2529	0.7267	0.8714	0.0669	0.2311	0.3872	-0.1251	0.6808	0.8104	-0.0418		8.85	8.87	8.83	8.85	8.66	8.73	8.82	9	8.79	8.88	8.89	8.71	8.56	8.78	8.97	8.89	8.95	8.94	8.64	8.49	8.64	8.74	8.63	8.4	7.8	7.84
ENSG00000004399	Plexin-D1 precursor. [Source:Uniprot/SWISSPROT;Acc:Q9Y4D7]	PLXND1	hsa-let-7g(mirbase|pictar), hsa-let-7i(mirbase|pictar), hsa-miR-132(TargetScan|pictar), hsa-miR-212(TargetScan|pictar), hsa-miR-26b(miranda|mirbase), hsa-miR-27b(miranda|pictar), hsa-miR-324-3p(TargetScan|pictar), hsa-miR-98(TargetScan|pictar)	7.5465	7.5139	-0.0327	-1.0229	0.3306	7.8164	7.7092	-0.1071	-1.0771	0.4051	0.6879	0.8499	0.0745	0.4835	0.6356	-0.0699	0.0333	0.1167	-0.2326		6.57	6.54	6.46	6.52	6.47	6.48	6.5	6.76	6.99	6.68	6.81	6.62	6.84	6.59	7.03	6.92	6.66	6.87	5.61	5.91	5.55	6.47	6.47	6.26	7.38	7.74
ENSG00000004455	Adenylate kinase isoenzyme 2, mitochondrial (EC 2.7.4.3) (ATP-AMP transphosphorylase). [Source:Uniprot/SWISSPROT;Acc:P54819]	AK2	hsa-miR-103(TargetScan|pictar), hsa-miR-107(TargetScan|pictar), hsa-miR-302a(mirbase|pictar), hsa-miR-302b(mirbase|pictar), hsa-miR-302c(mirbase|pictar), hsa-miR-302d(mirbase|pictar), hsa-miR-372(mirbase|pictar)	10.04	10.2227	0.1827	1.135	0.3488	10.384	9.6633	-0.7207	-1.6479	0.0468	0.0129	0.0916	0.9033	0.2027	0.3537	-0.269	0.5994	0.751	0.1077		9.41	8.95	9.21	9.19	9.16	9.48	9.54	9.91	9.32	9.45	9.56	8.67	8.53	9.24	9.43	9.75	9.74	9.64	8.78	8.86	8.21	9.19	9.34	9.05	8.33	8.46
ENSG00000004468	ADP-ribosyl cyclase 1 (EC 3.2.2.5) (Cyclic ADP-ribose hydrolase 1) (cADPr hydrolase 1) (Lymphocyte differentiation antigen CD38) (T10) (Acute lymphoblastic leukemia cells antigen CD38). [Source:Uniprot/SWISSPROT;Acc:P28907]	CD38		5.0596	5.1226	0.063	1.0446	0.3426	5.2307	4.903	-0.3278	-1.2551	0.2555	0.1686	0.4167	0.3907	0.378	0.5408	-0.1324	0.8696	0.9307	0.0243		4.1	4.15	4.12	4.12	4.17	3.95	4.15	4.1	4.55	4.16	4.27	4.11	4.09	3.66	3.82	4.09	4.26	4.06	4.03	3.89	4.07	5.18	4.85	5.09	4.9	5.05
ENSG00000004478	FK506-binding protein 4 (EC 5.2.1.8) (Peptidyl-prolyl cis-trans isomerase) (PPIase) (Rotamase) (p59 protein) (HSP-binding immunophilin) (HBI) (FKBP52 protein) (52 kDa FK506-binding protein) (FKBP59). [Source:Uniprot/SWISSPROT;Acc:Q02790]	FKBP4	hsa-miR-137(TargetScan|mirbase|pictar)	10.548	8.8843	-1.6637	-3.1682	0	10.2647	9.2943	-0.9703	-1.9593	0.0127	0.0189	0.1161	-0.6933	0	0.0001	-1.317	0.7026	0.8245	-0.0633	SR	9.88	9.71	9.73	9.77	8.07	8	7.95	9.47	9.68	9.14	9.43	8.33	8.13	8.67	10.04	10.01	10.18	10.08	7.98	7.82	7.68	7.42	7.44	7.29	6.59	6.56
ENSG00000004487	Lysine-specific histone demethylase 1 (EC 1.-.-.-) (Flavin-containing amine oxidase domain-containing protein 2) (BRAF35-HDAC complex protein BHC110). [Source:Uniprot/SWISSPROT;Acc:O60341]	AOF2	hsa-miR-137(TargetScan|mirbase|pictar)	11.0337	10.4231	-0.6106	-1.5268	0.006	10.8778	11.0041	0.1263	1.0915	0.4935	0.0086	0.0712	-0.7369	0.1533	0.2921	-0.2421	0.2057	0.3851	-0.2125		10.37	10.16	10.14	10.23	9.41	9.72	9.63	10.26	9.81	10.11	10.06	10.08	10.08	10.46	10.26	10.26	10.17	10.23	9.41	9.6	8.75	9.18	9.25	9.13	7.49	7.62
ENSG00000004534	RNA-binding protein 6 (RNA-binding motif protein 6) (RNA-binding protein DEF-3) (Lung cancer antigen NY-LU-12) (Protein G16). [Source:Uniprot/SWISSPROT;Acc:P78332]	RBM6	hsa-miR-15a(mirbase|pictar), hsa-miR-15b(mirbase|pictar), hsa-miR-16(TargetScan|mirbase|pictar), hsa-miR-195(TargetScan|mirbase|pictar), hsa-miR-424(TargetScan|mirbase), hsa-miR-497(TargetScan|mirbase), hsa-miR-503(TargetScan|mirbase)	6.2403	6.162	-0.0783	-1.0558	0.5746	6.455	6.4083	-0.0467	-1.0329	0.8999	0.9302	0.9723	-0.0317	0.7247	0.8244	-0.0625	0.2085	0.3878	-0.2305		5.33	5.11	5.11	5.18	5.05	5.08	5.22	5.8	5.14	5.26	5.4	5.13	5.03	5.92	5.94	6.17	5.99	6.03	4.63	4.65	4.27	5.75	5.91	5.8	4.63	4.85
ENSG00000004660	Calcium/calmodulin-dependent protein kinase kinase 1 (EC 2.7.11.17) (Calcium/calmodulin-dependent protein kinase kinase alpha) (CaM-kinase kinase alpha) (CaM-KK alpha) (CaMKK alpha) (CaMKK 1) (CaM-kinase IV kinase). [Source:Uniprot/SWISSPROT;Acc:Q8N5S9]	CAMKK1	hsa-miR-218(TargetScan|pictar)	6.5492	6.6311	0.0819	1.0584	0.226	6.6181	6.4422	-0.1758	-1.1296	0.4314	0.294	0.5624	0.2578	0.7136	0.8167	-0.0469	0.6397	0.781	0.06		5.46	5.42	5.34	5.41	5.52	5.41	5.54	5.3	5.86	5.32	5.49	5.31	5.39	5.1	5.94	5.79	5.99	5.91	4.32	4.89	4.65	4.94	5.22	4.93	5.23	5.27
ENSG00000004700	ATP-dependent DNA helicase Q1 (EC 3.6.1.-) (DNA-dependent ATPase Q1). [Source:Uniprot/SWISSPROT;Acc:P46063]	RECQL	hsa-miR-496(TargetScan|mirbase)	8.4313	7.8856	-0.5458	-1.4598	0.031	6.6269	6.9224	0.2956	1.2274	0.6243	0.1285	0.3605	-0.8413	0.6574	0.7753	-0.1251	0.0003	0.0058	1.3838		7.65	7.34	7.42	7.47	6.84	6.95	6.95	6.21	4.54	5.84	5.53	5.74	5.55	6.35	7.23	7.65	7.89	7.59	3.86	4.01	3.8	6.04	6.02	6.13	5.73	5.17
ENSG00000004766	coiled-coil domain containing 132 isoform a [Source:RefSeq_peptide;Acc:NP_060137]	CCDC132		6.1467	6.7167	0.57	1.4845	0.2134	4.6133	6.79	2.1767	4.5211	0.0833	0.0942	0.3024	-1.6067	0.0142	0.0521	1.3733	0.1532	0.3177	0.73		5.63	4.56	5.27	5.15	5.76	5.69	5.63	4.99	2.37	3.55	3.64	5.26	5.6	6.64	4.79	5.66	5.37	5.27	3.03	3.09	3.41	4.82	3.57	4.07	5.05	4.19
ENSG00000004776	Heat-shock protein beta-6 (HspB6) (Heat-shock 20 kDa-like protein p20). [Source:Uniprot/SWISSPROT;Acc:O14558]	HSPB6	hsa-miR-149(TargetScan|pictar), hsa-miR-320(TargetScan|mirbase|pictar)	6.6789	6.4878	-0.1911	-1.1416	0.4182	6.8067	6.9767	0.17	1.1251	0.5383	0.2798	0.5481	-0.3611	0.9502	0.9704	-0.0106	0.0871	0.2195	-0.3083		5.1	4.99	5.25	5.11	4.98	5.02	4.67	4.83	5.24	5.14	5.07	5.33	5.3	5.2	4.99	5.02	5	5	4.45	4.37	4.52	5.39	5.25	5.1	8.45	8.34
ENSG00000004777	TC10/CDC42 GTPase-activating protein (Sorting nexin-26). [Source:Uniprot/SWISSPROT;Acc:O14559]	SNX26	hsa-miR-138(miranda|mirbase)	6.8076	6.9143	0.1067	1.0767	0.4601	6.762	7.2469	0.4849	1.3995	0.0012	0.0769	0.2707	-0.3782	0.025	0.0793	0.2958	0.2379	0.4222	-0.1434		5.58	5.9	5.77	5.75	5.72	5.98	6.05	5.65	5.79	5.78	5.74	6.15	6.29	6.18	5.8	5.69	5.64	5.71	6.28	5.95	5.78	6.51	6.55	6.44	5.75	5.81
ENSG00000004779	Acyl carrier protein, mitochondrial precursor (ACP) (NADH-ubiquinone oxidoreductase 9.6 kDa subunit) (CI-SDAP). [Source:Uniprot/SWISSPROT;Acc:O14561]	NDUFAB1	hsa-miR-381(TargetScan|mirbase)	8.9727	8.8633	-0.1093	-1.0787	0.5802	9.6107	8.56	-1.0507	-2.0715	0.0105	0.0087	0.0718	0.9413	0.0134	0.0502	-0.58	0.4194	0.6038	-0.1673		8.24	7.8	8.09	8.04	8.13	7.61	8.11	8.9	8.71	8.63	8.74	7.59	7.23	8.04	8.61	9.09	9.05	8.92	6.46	6.61	6.55	7.12	7.09	7.17	5.7	5.26
ENSG00000004799	[Pyruvate dehydrogenase [lipoamide]] kinase isozyme 4, mitochondrial precursor (EC 2.7.11.2) (Pyruvate dehydrogenase kinase isoform 4). [Source:Uniprot/SWISSPROT;Acc:Q16654]	PDK4	hsa-miR-103(miranda|mirbase|pictar), hsa-miR-107(mirbase|pictar), hsa-miR-152(TargetScan|pictar), hsa-miR-16(TargetScan|pictar), hsa-miR-195(TargetScan|pictar), hsa-miR-9(TargetScan|pictar)	5.6161	6.7583	1.1422	2.2072	0.0057	5.3308	6.0197	0.6889	1.612	0.0676	0.1764	0.4277	0.4533	0.0002	0.0017	0.9156	0.0104	0.0551	0.5119	SR	4.73	4.64	4.51	4.63	5.67	5.66	6.15	4.3	4.73	4.25	4.43	4.99	4.68	5.43	4.31	4.41	4.26	4.32	4.12	4.38	4.2	5.58	5.89	5.56	10.66	10.65
ENSG00000004809	solute carrier family 22, member 16 [Source:RefSeq_peptide;Acc:NP_149116]	SLC22A16		5.1838	4.7567	-0.4271	-1.3445	0.0826	4.9867	4.6358	-0.3508	-1.2753	0.0988	0.7663	0.8928	-0.0763	0.0099	0.0399	-0.389	0.2347	0.4186	0.159		3.94	4.19	4.37	4.17	3.62	3.77	3.84	3.7	4.07	4.2	3.99	3.66	3.66	3.49	3.87	3.98	3.79	3.88	3.7	4.13	3.87	3.55	3.94	3.69	4.79	4.23
ENSG00000004838	Zinc finger MYND domain-containing protein 10 (BLu protein). [Source:Uniprot/SWISSPROT;Acc:O75800]	ZMYND10		6.0326	6.4593	0.4267	1.3441	0.2224	6.0263	6.3615	0.3352	1.2615	0.0352	0.7446	0.8801	0.0915	0.0172	0.0601	0.3809	0.7121	0.8309	0.052		4.85	4.99	4.79	4.88	4.96	5.78	5.18	4.79	4.9	4.96	4.88	5.39	5	5.27	4.64	4.63	4.55	4.61	5.6	5.65	5.66	5.25	5.05	5	4.42	4.64
ENSG00000004846	ATP-binding cassette sub-family B member 5 (P-glycoprotein ABCB5) (ABCB5 P-gp). [Source:Uniprot/SWISSPROT;Acc:Q2M3G0]	ABCB5		3.9167	3.9663	0.0496	1.035	0.7398	4.2085	3.8552	-0.3533	-1.2775	0.1272	0.1318	0.3657	0.403	0.2933	0.4557	-0.1519	0.5253	0.6933	-0.0904		2.74	2.87	2.78	2.8	3.02	2.58	2.84	2.94	3.23	3.31	3.16	2.96	2.77	2.7	2.55	2.76	2.75	2.69	3.3	3.7	3.18	2.89	2.61	2.69	4.03	4.18
ENSG00000004848	Homeobox protein ARX (Aristaless-related homeobox). [Source:Uniprot/SWISSPROT;Acc:Q96QS3]	ARX		7.2233	7.0098	-0.2136	-1.1596	0.0492	7.4064	7.1069	-0.2995	-1.2307	0.4147	0.7979	0.9104	0.086	0.1394	0.273	-0.2565	0.4041	0.59	-0.1401		6.13	6.27	6.35	6.25	5.95	6.17	5.95	6.03	6.68	6.64	6.45	6.26	6.55	5.61	6	5.9	5.83	5.91	5.04	5.26	5.07	7.45	7.43	7.26	6.48	6.37
ENSG00000004864	Calcium-binding mitochondrial carrier protein Aralar2 (Mitochondrial aspartate glutamate carrier 2) (Solute carrier family 25 member 13) (Citrin). [Source:Uniprot/SWISSPROT;Acc:Q9UJS0]	SLC25A13		9.9341	8.8196	-1.1145	-2.1652	0.0006	9.3067	8.6498	-0.6569	-1.5767	0.0901	0.1688	0.417	-0.4576	0.0002	0.002	-0.8857	0.0348	0.1201	0.3986	SR	9.19	8.92	9	9.04	7.7	7.98	7.93	8.79	7.85	8.55	8.4	7.53	7.54	8.01	8.66	8.78	8.77	8.74	5.96	6.23	5.59	6.99	7.14	6.96	6.16	6.09
ENSG00000004866	suppression of tumorigenicity 7 isoform a [Source:RefSeq_peptide;Acc:NP_060882]	ST7	hsa-miR-211(miranda|mirbase)	6.93	8.0671	1.1371	2.1995	0.0186	6.4038	8.2029	1.799	3.4799	0.0346	0.2406	0.5068	-0.6619	0.0002	0.0019	1.4681	0.4901	0.6648	0.1952	SR	6.18	5.73	5.79	5.9	7.04	7.02	7.14	5.91	4.42	5.74	5.36	7.13	6.74	7.77	6.34	6.38	6.38	6.37	5.74	6.06	5.56	5.92	6.05	5.9	5.6	5.82
ENSG00000004897	Cell division cycle protein 27 homolog (CDC27Hs) (H-NUC). [Source:Uniprot/SWISSPROT;Acc:P30260]	CDC27		8.5954	9.1565	0.5611	1.4754	0.0382	7.8585	9.0707	1.2122	2.3169	0.0642	0.1844	0.4376	-0.6511	0.0032	0.0171	0.8867	0.1145	0.2635	0.4114		7.75	7.53	7.56	7.61	8.47	7.98	8.1	7.35	5.88	7.29	6.84	7.97	7.95	8.4	7.99	8.39	8.54	8.3	6.02	6.12	5.77	7.74	7.69	7.55	7.38	7.2
ENSG00000004939	Band 3 anion transport protein (Anion exchange protein 1) (AE 1) (Solute carrier family 4 member 1) (CD233 antigen). [Source:Uniprot/SWISSPROT;Acc:P02730]	SLC4A1		5.9053	5.593	-0.3123	-1.2417	0.0146	5.7557	5.754	-0.0017	-1.0012	0.9926	0.1817	0.4343	-0.3107	0.2183	0.3714	-0.157	0.9634	0.9819	-0.0057		4.68	4.42	4.38	4.49	4.17	4.27	4.12	4.4	4.59	4.36	4.45	4.19	4.47	4.11	4.13	4.21	3.97	4.1	4.21	4.18	4.31	4.29	3.94	4.07	4.86	4.85
ENSG00000004948	Calcitonin receptor precursor (CT-R). [Source:Uniprot/SWISSPROT;Acc:P30988]	CALCR	hsa-miR-141(TargetScan|pictar), hsa-miR-190(TargetScan|pictar), hsa-miR-200a(TargetScan|mirbase|pictar), hsa-miR-22(TargetScan|pictar), hsa-miR-24(TargetScan|pictar), hsa-miR-31(TargetScan|pictar), hsa-miR-34b(TargetScan|pictar)	5.205	4.3819	-0.8231	-1.7691	0.056	4.9689	4.0958	-0.8731	-1.8315	0.0122	0.8653	0.942	0.05	0.0001	0.001	-0.8481	0.0944	0.2323	0.2611		4.14	4.08	4	4.07	3.28	3.01	3.6	4.07	3.49	3.89	3.82	2.96	2.91	3.22	5.38	5.5	5.63	5.5	3.82	3.85	3.5	2.58	2.96	3.13	3.66	3.73
ENSG00000004961	Cytochrome c-type heme lyase (EC 4.4.1.17) (CCHL) (Holocytochrome c- type synthase). [Source:Uniprot/SWISSPROT;Acc:P53701]	HCCS		8.8796	9.1237	0.2441	1.1843	0.3026	8.2507	8.0178	-0.233	-1.1752	0.4596	0.1812	0.434	0.477	0.9757	0.9857	0.0056	0.0004	0.0069	0.8674		8.15	8	7.73	7.96	8.51	7.9	8.27	7.47	6.83	7.53	7.28	6.81	7.01	7.38	8.41	8.49	8.51	8.47	6.32	5.98	5.96	6.28	6.69	6.46	6.42	6.51
ENSG00000004975	Segment polarity protein dishevelled homolog DVL-2 (Dishevelled-2) (DSH homolog 2). [Source:Uniprot/SWISSPROT;Acc:O14641]	DVL2	hsa-miR-128a(mirbase|pictar), hsa-miR-128b(miranda|pictar), hsa-miR-138(TargetScan|miranda|mirbase|pictar), hsa-miR-27a(mirbase|pictar), hsa-miR-27b(mirbase|pictar), hsa-miR-9*(miranda|pictar)	8.796	8.6213	-0.1748	-1.1288	0.1975	8.8635	9.2269	0.3633	1.2864	0.0343	0.0191	0.117	-0.5381	0.4783	0.6311	0.0943	0.0228	0.0917	-0.3366		7.92	7.83	7.79	7.85	7.5	7.8	7.71	7.77	8.14	7.75	7.89	8.33	8.31	8.28	7.27	7.28	7.3	7.29	7.49	7.38	7.48	7.56	7.4	7.28	6.51	6.65
ENSG00000005001	Brain-specific serine protease 4 precursor (EC 3.4.21.-) (BSSP-4) (Serine protease 22) (Serine protease 26) (Tryptase epsilon). [Source:Uniprot/SWISSPROT;Acc:Q9GZN4]	PRSS22		5.8544	5.3144	-0.54	-1.454	0.1018	5.7256	5.2333	-0.4922	-1.4066	0.0709	0.8778	0.9477	-0.0478	0.0051	0.024	-0.5161	0.4994	0.6721	0.105		5.32	5.39	4.89	5.2	4.59	4.98	4.38	4.9	5.45	5.18	5.18	4.38	4.9	4.46	5.18	4.94	4.74	4.95	4.41	4.35	4.62	4.24	4.51	4.46	5.13	5.03
ENSG00000005007	Regulator of nonsense transcripts 1 (EC 3.6.1.-) (ATP-dependent helicase RENT1) (Nonsense mRNA reducing factor 1) (NORF1) (Up- frameshift suppressor 1 homolog) (hUpf1). [Source:Uniprot/SWISSPROT;Acc:Q92900]	UPF1	hsa-miR-128b(miranda|pictar)	8.1517	7.6095	-0.5423	-1.4563	0.0026	8.3893	8.2788	-0.1105	-1.0796	0.2707	0.0307	0.1568	-0.4317	0.0132	0.0495	-0.3264	0.0017	0.017	-0.4535		7.17	7.1	7.19	7.15	6.67	6.52	6.52	7.54	7.43	7.3	7.42	7.2	7.32	7.27	7.28	7.06	6.85	7.06	5.78	5.63	5.75	6.85	6.75	6.77	6.93	7.03
ENSG00000005020	Src kinase-associated phosphoprotein 2 (Src family-associated phosphoprotein 2) (Src kinase-associated phosphoprotein 55-related protein) (SKAP55 homolog) (SKAP-HOM) (SKAP-55HOM) (Src-associated adapter protein with PH and SH3 domains) (Pyk2/RAFTK-associa [Source:Uniprot/SWISSPROT;Acc:O75563]	SKAP2	hsa-miR-182(TargetScan|pictar)	5.575	6.871	1.296	2.4554	0.0013	4.8988	5.8162	0.9174	1.8887	0.0249	0.2136	0.4753	0.3786	0	0.0002	1.1067	0.0001	0.0031	0.8655	SR	4.72	4.59	4.41	4.58	5.88	6.09	5.78	4.15	3.7	3.9	3.92	4.54	4.6	5.16	5.01	4.93	4.82	4.92	4.33	4.12	3.97	3.42	3.29	3.27	6.82	6.76
ENSG00000005022	ADP/ATP translocase 2 (Adenine nucleotide translocator 2) (ANT 2) (ADP,ATP carrier protein 2) (Solute carrier family 25 member 5) (ADP,ATP carrier protein, fibroblast isoform). [Source:Uniprot/SWISSPROT;Acc:P05141]	SLC25A5	hsa-miR-134(TargetScan|mirbase), hsa-miR-137(TargetScan|miranda|mirbase)	10.3294	10.2848	-0.0445	-1.0314	0.6846	10.7018	10.26	-0.4418	-1.3583	0.0538	0.1017	0.3152	0.3973	0.0814	0.186	-0.2432	0.1989	0.3766	-0.1738		9.53	9.39	9.44	9.45	9.51	9.23	9.48	9.95	9.81	9.79	9.85	9.5	9.05	9.54	10.86	10.75	10.72	10.78	9.07	8.98	9	8.65	8.69	8.46	7.97	7.63
ENSG00000005059	Coiled-coil domain containing protein 109B. [Source:Uniprot/SWISSPROT;Acc:Q9NWR8]	CCDC109B		7.2748	5.9621	-1.3127	-2.4841	0.0069	6.4297	6.3942	-0.0355	-1.0249	0.9593	0.0595	0.2339	-1.2773	0.0748	0.1752	-0.6741	0.5609	0.721	0.2065		6.54	6.17	5.94	6.22	4.87	4.69	5.18	5.99	4.39	5.56	5.32	4.96	4.76	6.29	6.62	7.18	6.91	6.9	4.49	4.68	4.38	7.96	8.54	8.65	4.69	4.79
ENSG00000005073	Homeobox protein Hox-A11 (Hox-1I). [Source:Uniprot/SWISSPROT;Acc:P31270]	HOXA11	hsa-miR-141(TargetScan|miranda|pictar), hsa-miR-200a(TargetScan|pictar), hsa-miR-339(TargetScan|pictar), hsa-miR-9(TargetScan|miranda|pictar)	5.2211	5.6522	0.4311	1.3483	0.168	4.9456	6.0611	1.1156	2.1668	0.0076	0.0624	0.2393	-0.6844	0.0016	0.01	0.7733	0.7321	0.8439	-0.0667		4.39	4.46	3.86	4.24	4.44	4.99	4.48	3.74	4	4.04	3.93	5.06	4.73	5.44	3.23	3.43	3.59	3.42	2.79	3.97	3.07	3.57	3.7	3.51	3.84	4.24
ENSG00000005075	DNA-directed RNA polymerase II subunit RPB11 (RNA polymerase II subunit B11) (DNA-directed RNA polymerase II subunit J) (DNA-directed RNA polymerase II 13.3 kDa polypeptide). [Source:Uniprot/SWISSPROT;Acc:P52435]	POLR2J		9.5689	9.9211	0.3522	1.2765	0.0166	10.0678	10.03	-0.0378	-1.0265	0.7484	0.0678	0.2513	0.39	0.1996	0.3497	0.1572	0.0223	0.0905	-0.3039		8.8	8.48	8.68	8.65	8.9	9.1	9.03	9.03	9.25	9.33	9.2	8.98	9.17	9.27	9.38	9.52	9.48	9.46	8.82	9.13	8.7	9.61	9.5	9.2	8.31	8.59
ENSG00000005100	Putative ATP-dependent RNA helicase DHX33 (EC 3.6.1.-) (DEAH box protein 33). [Source:Uniprot/SWISSPROT;Acc:Q9H6R0]	DHX33		9.0404	7.9615	-1.0789	-2.1124	0	8.9585	7.8244	-1.1341	-2.1948	0.0053	0.8185	0.9206	0.0552	0	0	-1.1065	0.3795	0.5678	0.1094	SR	8.25	8.12	8.11	8.16	6.92	6.96	7.08	8.37	7.84	7.88	8.03	6.71	6.72	7.12	8.23	8.13	8.15	8.17	5.69	5.44	5.36	6.96	7.14	6.68	5.76	5.68
ENSG00000005102	Homeobox protein MOX-1 (Mesenchyme homeobox 1). [Source:Uniprot/SWISSPROT;Acc:P50221]	MEOX1	hsa-miR-138(mirbase|pictar)	5.8867	6.8628	0.9761	1.9672	0.0397	6.1944	6.4067	0.2122	1.1585	0.1996	0.0131	0.0925	0.7639	0.0046	0.0221	0.5942	0.6714	0.8041	0.0742		4.98	5	4.85	4.95	5.49	6.15	5.98	5.03	5.21	5.33	5.19	5.36	5.59	5.41	4.48	4.41	5.17	4.68	4.64	4.09	4.94	4.43	4.65	4.24	7.19	7.39
ENSG00000005108	Thrombospondin type-1 domain-containing protein 7A precursor. [Source:Uniprot/SWISSPROT;Acc:Q9UPZ6]	THSD7A		6.591	6.8146	0.2236	1.1676	0.1942	5.6627	8.8718	3.2091	9.2478	0.0001	0	0	-2.9856	0.0025	0.0139	1.7163	0.2329	0.4166	-0.5644		5.58	5.48	5.51	5.52	5.57	5.94	5.77	4.87	4.48	4.52	4.62	7.74	7.98	8.01	4.34	4.43	4.33	4.37	5.67	6.04	5.34	4.92	5.04	4.63	6.38	6.42
ENSG00000005156	DNA ligase 3 (EC 6.5.1.1) (DNA ligase III) (Polydeoxyribonucleotide synthase [ATP] 3). [Source:Uniprot/SWISSPROT;Acc:P49916]	LIG3		9.1565	7.9664	-1.1902	-2.2818	0	9.2315	8.7362	-0.4953	-1.4096	0.0628	0.0112	0.0838	-0.6948	0.0001	0.0016	-0.8427	0.0179	0.0784	-0.4224	CS	8.3	8.2	8.27	8.26	6.96	7.1	6.98	8.2	8.66	8.06	8.31	7.71	7.67	7.97	8.7	8.58	8.57	8.62	6.71	6.78	6.47	6.84	6.81	6.62	6.32	6.17
ENSG00000005175	RNA polymerase II associated protein 3 [Source:RefSeq_peptide;Acc:NP_078880]	RPAP3		7.5553	7.2983	-0.257	-1.195	0.3403	6.6422	7.2285	0.5863	1.5014	0.2381	0.0849	0.2853	-0.8433	0.519	0.6653	0.1647	0.0708	0.1926	0.4915		6.9	6.39	6.39	6.56	6.62	6.06	6.12	5.94	5.04	5.84	5.61	5.94	5.78	6.86	7	7.57	7.76	7.44	4.06	4.39	4.1	5.57	5.4	5.45	4.17	3.55
ENSG00000005187	SA hypertension-associated homolog isoform 1 [Source:RefSeq_peptide;Acc:NP_005613]	ACSM3	hsa-miR-140(TargetScan|miranda)	6.647	5.7396	-0.9074	-1.8757	0.0283	5.7619	3.7074	-2.0544	-4.1538	0.001	0.0069	0.0622	1.147	0	0.0007	-1.4809	0.0001	0.002	1.4587		5.98	5.26	5.71	5.65	4.84	4.86	4.45	4.67	4.89	4.81	4.79	2.73	2.59	3.24	5.59	6.16	6.26	6	3.1	3.02	3.15	2.75	2.58	2.85	4.03	4.57
ENSG00000005189	Putative RNA exonuclease NEF-sp (EC 3.1.-.-). [Source:Uniprot/SWISSPROT;Acc:Q96IC2]	REXON_HUMAN		6.9521	7.4533	0.5013	1.4155	0.0761	6.6667	6.301	-0.3656	-1.2885	0.3114	0.0258	0.1404	0.8669	0.7494	0.842	0.0678	0.0047	0.0329	0.7188		5.8	5.66	5.65	5.7	6.36	5.81	6.38	5.54	5.12	5.54	5.4	4.87	4.77	5.64	5.5	5.6	5.85	5.65	4.18	4.34	4.25	5.42	5.2	5.14	4.38	4.53
ENSG00000005194	Anamorsin (Cytokine-induced apoptosis inhibitor 1) (CUA001). [Source:Uniprot/SWISSPROT;Acc:Q6FI81]	CIAPIN1		9.6892	9.2933	-0.3958	-1.3157	0.0114	9.4517	9.1392	-0.3125	-1.2419	0.1647	0.7193	0.8677	-0.0833	0.0103	0.041	-0.3542	0.1184	0.2691	0.1958		8.97	8.78	8.76	8.83	8.39	8.36	8.38	8.64	8.58	8.41	8.54	8.12	7.88	8.61	8.58	8.7	8.78	8.69	8.26	8.19	8.02	7.82	8.01	7.71	6.38	6.67
ENSG00000005206	Signal peptide peptidase-like 2B (EC 3.4.23.-) (Protein SPP-like 2B) (Protein SPPL2b) (Intramembrane protease 4) (IMP4) (Presenilin-like protein 1). [Source:Uniprot/SWISSPROT;Acc:Q8TCT7]	PSL1_HUMAN		7.8941	7.7122	-0.1819	-1.1343	0.043	8.0459	7.9796	-0.0663	-1.047	0.5372	0.5211	0.7455	-0.1156	0.2159	0.3688	-0.1241	0.0476	0.148	-0.2096		7	6.91	6.96	6.96	6.68	6.75	6.76	7.06	7.11	7.09	7.09	7.14	7.05	6.82	7.27	7.02	6.89	7.06	6.72	6.58	6.3	7.68	7.39	7.37	7.24	6.94
ENSG00000005238	KIAA1539 (Hypothetical protein DKFZp761J197). [Source:Uniprot/SPTREMBL;Acc:Q7L5A3]	KIAA1539	hsa-let-7a(mirbase|pictar), hsa-let-7b(mirbase|pictar), hsa-let-7c(mirbase|pictar), hsa-let-7d(mirbase|pictar), hsa-let-7e(miranda|mirbase|pictar), hsa-let-7f(mirbase|pictar), hsa-let-7g(mirbase|pictar), hsa-let-7i(mirbase|pictar), hsa-miR-133a(miranda|mirbase), hsa-miR-9(TargetScan|pictar), hsa-miR-98(TargetScan|mirbase|pictar)	7.689	8.3825	0.6935	1.6172	0.0005	7.2765	8.0975	0.821	1.7667	0.0002	0.4473	0.6925	-0.1275	0	0.0001	0.7573	0.0023	0.0207	0.3488		6.64	6.77	6.71	6.71	7.39	7.49	7.52	6.19	6.34	6.25	6.26	7.25	7.07	7.18	6.65	6.68	6.64	6.66	7.22	7.05	7.04	7.27	7.54	7.17	6.3	6.01
ENSG00000005243	Coatomer subunit zeta-2 (Zeta-2 coat protein) (Zeta-2 COP). [Source:Uniprot/SWISSPROT;Acc:Q9P299]	COPZ2		6.8492	9.01	2.1608	4.4717	0.0051	6.5967	8.3146	1.7179	3.2896	0.0005	0.0983	0.3093	0.4429	0	0	1.9394	0.0054	0.036	0.474	SR	5.84	5.84	5.73	5.8	7.85	8.3	8.01	5.26	5.53	5.81	5.54	7.3	7.2	7.54	4.81	4.89	5.11	4.94	4.86	5.03	5.03	6.94	6.81	6.59	7.82	7.61
ENSG00000005249	cAMP-dependent protein kinase type II-beta regulatory subunit. [Source:Uniprot/SWISSPROT;Acc:P31323]	PRKAR2B	hsa-miR-218(TargetScan|pictar), hsa-miR-32(TargetScan|pictar)	9.4277	9.0667	-0.361	-1.2843	0.1068	8.7133	8.2856	-0.4277	-1.3451	0.2993	0.8602	0.9397	0.0667	0.0503	0.1321	-0.3944	0.0014	0.0156	0.7477		8.81	8.33	8.51	8.55	8.12	8.04	8.34	8.23	7.25	7.99	7.82	7.1	7.23	7.76	8.48	8.79	8.79	8.69	7.14	7.28	6.19	7.43	7.52	7.34	8.84	8.83
ENSG00000005302	Male-specific lethal 3-like 1 (MSL3-like 1) (Male-specific lethal-3 homolog 1). [Source:Uniprot/SWISSPROT;Acc:Q8N5Y2]	MSL3L1		7.1273	7.2791	0.1518	1.111	0.4344	7.3409	8.0273	0.6864	1.6092	0.0839	0.1362	0.3721	-0.5345	0.0392	0.1101	0.4191	0.021	0.0871	-0.4809		6.21	5.92	6.09	6.08	6.57	6.19	6.09	6.56	5.93	6.49	6.32	6.77	6.77	7.52	7.17	7.55	7.65	7.46	6.27	5.76	5.63	6.44	6.27	6.26	5.45	5.17
ENSG00000005339	CREB-binding protein (EC 2.3.1.48). [Source:Uniprot/SWISSPROT;Acc:Q92793]	CREBBP	hsa-miR-137(TargetScan|miranda|pictar), hsa-miR-153(TargetScan|mirbase|pictar), hsa-miR-186(TargetScan|pictar), hsa-miR-26b(miranda|pictar), hsa-miR-330(TargetScan|pictar), hsa-miR-376c(TargetScan|mirbase)	8.2347	8.1461	-0.0886	-1.0633	0.0299	8.6694	9.4044	0.735	1.6644	0.0182	0.0037	0.0408	-0.8236	0.0745	0.1748	0.3232	0.0003	0.0053	-0.8465		7.31	7.23	7.32	7.28	7.2	7.23	7.18	7.93	7.37	7.9	7.73	8.6	8.52	8.47	7.54	7.37	7.16	7.35	7.14	7.35	6.64	7.62	7.63	7.58	7.28	7.44
ENSG00000005379	Peripheral-type benzodiazepine receptor-associated protein 1 (PRAX-1) (Peripheral benzodiazepine receptor-interacting protein) (PBR-IP) (RIM-binding protein 1) (RIM-BP1). [Source:Uniprot/SWISSPROT;Acc:O95153]	BZRAP1	hsa-miR-1(miranda|mirbase), hsa-miR-124a(miranda|pictar), hsa-miR-150(TargetScan|pictar), hsa-miR-152(TargetScan|pictar), hsa-miR-301(TargetScan|pictar), hsa-miR-331(TargetScan|pictar)	6.6884	6.8394	0.151	1.1103	0.0079	6.7895	6.6064	-0.1832	-1.1354	0.1815	0.0905	0.2961	0.3341	0.8834	0.9298	-0.0161	0.5507	0.7125	0.0659		5.54	5.58	5.6	5.57	5.68	5.77	5.74	5.62	5.73	5.62	5.66	5.51	5.76	5.25	5.37	5.4	5.41	5.39	5.49	5.39	5.56	5.52	5.45	5.2	5.46	5.29
ENSG00000005381	Myeloperoxidase precursor (EC 1.11.1.7) (MPO) [Contains: 89 kDa myeloperoxidase; 84 kDa myeloperoxidase; Myeloperoxidase light chain; Myeloperoxidase heavy chain]. [Source:Uniprot/SWISSPROT;Acc:P05164]	MPO		5.6111	5.5376	-0.0736	-1.0523	0.4909	5.5771	5.5167	-0.0604	-1.0428	0.7839	0.9585	0.984	-0.0131	0.6013	0.7325	-0.067	0.8297	0.9074	0.0274		4.35	4.54	4.64	4.51	4.31	4.52	4.38	4.39	4.62	4.55	4.52	4.52	4.65	4.05	4.5	4.24	4.63	4.46	4.75	4.69	4.84	4.31	4.2	3.9	4.72	4.44
ENSG00000005421	Serum paraoxonase/arylesterase 1 (EC 3.1.1.2) (EC 3.1.8.1) (PON 1) (Serum aryldialkylphosphatase 1) (A-esterase 1) (Aromatic esterase 1) (K-45). [Source:Uniprot/SWISSPROT;Acc:P27169]	PON1		4.813	4.3067	-0.5063	-1.4204	0.0137	4.6	4.0822	-0.5178	-1.4317	0.063	0.9645	0.9864	0.0115	0.0017	0.0107	-0.512	0.1117	0.2593	0.2187		3.56	3.58	3.67	3.6	2.99	2.99	3.12	3.24	3.36	3.49	3.36	2.68	3.13	2.79	3.22	2.82	2.87	2.97	3.49	3.77	2.9	2.96	2.62	3.38	3.72	3.35
ENSG00000005436	GC-rich sequence DNA-binding factor (GCF) (Transcription factor 9) (TCF-9). [Source:Uniprot/SWISSPROT;Acc:P16383]	C2orf3		5.9244	6.0351	0.1106	1.0797	0.624	5.6143	6.0538	0.4395	1.3562	0.4251	0.5123	0.7389	-0.3289	0.2731	0.4337	0.2751	0.5542	0.7155	0.1457		5.08	4.58	4.52	4.73	5	4.8	4.81	5.06	3.93	4.53	4.51	4.51	4.55	5.57	4.87	5.41	5.16	5.14	3.15	3.38	3.16	4.15	4.16	4.41	4.06	4.21
ENSG00000005448	WD repeat protein 54. [Source:Uniprot/SWISSPROT;Acc:Q9H977]	WDR54		8.9196	8.5121	-0.4075	-1.3264	0.1915	9.3967	8.8283	-0.5683	-1.4828	0.0941	0.6298	0.8159	0.1608	0.0108	0.0425	-0.4879	0.0306	0.1102	-0.3967		8.13	7.96	8	8.03	7.11	7.83	7.77	8.75	8.39	8.39	8.51	7.99	7.45	8.29	8.36	8.39	8.34	8.36	7.75	7.98	7.89	8.25	8.19	8.17	5.34	5.98
ENSG00000005469	Peroxisomal carnitine O-octanoyltransferase (EC 2.3.1.137) (COT). [Source:Uniprot/SWISSPROT;Acc:Q9UKG9]	CROT		6.1812	6.7807	0.5995	1.5152	0.0378	5.6568	6.5297	0.8728	1.8313	0.137	0.5612	0.7745	-0.2733	0.0066	0.0293	0.7362	0.1099	0.2566	0.3877		5.42	5	5.03	5.15	5.66	5.86	5.64	5.14	4.1	4.55	4.6	5.25	5.03	6.2	4.68	5.26	5.21	5.05	3.38	3.42	3.3	6.15	6.43	6.46	4.56	4.6
ENSG00000005471	Multidrug resistance protein 3 (EC 3.6.3.44) (ATP-binding cassette sub-family B member 4) (P-glycoprotein 3). [Source:Uniprot/SWISSPROT;Acc:P21439]	ABCB4		4.8398	5.5276	0.6878	1.6108	0.0016	4.7189	4.6113	-0.1076	-1.0774	0.3657	0.0017	0.024	0.7954	0.0824	0.1876	0.2901	0.0054	0.0361	0.5186		3.81	3.91	3.99	3.9	4.62	4.45	4.64	3.86	3.73	3.72	3.77	3.72	3.54	3.76	3.99	4.13	4.11	4.07	3.44	3.47	3.52	3.76	4	3.72	3.78	4.03
ENSG00000005483	myeloid/lymphoid or mixed-lineage leukemia 5 [Source:RefSeq_peptide;Acc:NP_061152]	MLL5	hsa-let-7a(mirbase|pictar), hsa-let-7b(mirbase|pictar), hsa-let-7c(mirbase|pictar), hsa-let-7d(mirbase|pictar), hsa-let-7e(mirbase|pictar), hsa-let-7f(mirbase|pictar), hsa-let-7g(mirbase|pictar), hsa-let-7i(mirbase|pictar), hsa-miR-1(TargetScan|mirbase|pictar), hsa-miR-206(TargetScan|mirbase|pictar), hsa-miR-32(TargetScan|miranda|pictar), hsa-miR-542-3p(TargetScan|mirbase), hsa-miR-92(TargetScan|…	3.5867	4.2267	0.64	1.5583	0.0776	3.57	5.39	1.82	3.5308	0.008	0.018	0.1128	-1.18	0.0006	0.0049	1.23	0.0534	0.16	-0.5733		2.74	2.07	2.32	2.38	3.37	2.87	2.92	3.04	2.33	2.04	2.47	4.11	3.98	4.41	2.23	2.59	3.9	2.91	2.35	2.03	2.39	3.29	3.98	4.22	2.64	2.13
ENSG00000005486	Rhomboid domain-containing protein 2. [Source:Uniprot/SWISSPROT;Acc:Q6NTF9]	RHBDD2		9.7233	9.7567	0.0333	1.0234	0.8572	9.1833	9.56	0.3767	1.2983	0.2376	0.2939	0.5623	-0.3433	0.2296	0.3854	0.205	0.0422	0.1369	0.3683		8.85	8.7	8.94	8.83	8.53	9.12	8.8	8.24	8.7	7.86	8.27	8.96	8.53	8.48	7.45	7.67	7.6	7.57	9.2	9.02	8.96	8.71	8.47	8.54	9.09	9.14
ENSG00000005513	Transcription factor SOX-8. [Source:Uniprot/SWISSPROT;Acc:P57073]	SOX8		7.4061	7.2478	-0.1583	-1.116	0.1313	7.3178	7.4022	0.0844	1.0603	0.816	0.4844	0.7202	-0.2428	0.8304	0.8943	-0.0369	0.848	0.9181	-0.0331		6.29	6.47	6.47	6.41	6.1	6.26	6.2	5.83	6.83	6.23	6.3	6.51	6.5	5.86	6.36	6.05	6.12	6.18	5.88	5.32	5.91	7.11	6.54	6.89	6.08	6.04
ENSG00000005700	Inhibitor of Bruton tyrosine kinase (IBtk). [Source:Uniprot/SWISSPROT;Acc:Q9P2D0]	IBTK	hsa-miR-32(TargetScan|mirbase)	8.2658	8.3142	0.0483	1.0341	0.7158	7.4867	8.3408	0.8542	1.8077	0.1458	0.0997	0.3117	-0.8058	0.0921	0.2034	0.4513	0.1528	0.3172	0.3763		7.58	7.19	7.05	7.27	7.32	7.53	7.35	6.96	5.69	6.9	6.52	7.11	7.41	7.76	7.67	7.99	7.85	7.83	4.31	4.98	3.78	7.04	7.37	7.39	5.27	5.84
ENSG00000005801	Zinc finger protein 195. [Source:Uniprot/SWISSPROT;Acc:O14628]	ZNF195		8.985	7.925	-1.06	-2.0849	0.0009	8.9808	8.2342	-0.7467	-1.6779	0.0575	0.3255	0.593	-0.3133	0.0001	0.0012	-0.9033	0.3523	0.5428	-0.1525	SR	8.07	8.06	7.86	8	6.96	7.03	6.71	8.32	7.45	8.19	7.99	7.04	7.04	7.5	8.28	8.73	8.73	8.58	5.3	5.4	5.24	6.79	7.07	6.6	6.15	5.32
ENSG00000005810	Probable E3 ubiquitin-protein ligase MYCBP2 (EC 6.3.2.-) (Myc-binding protein 2) (Protein associated with Myc) (Pam/highwire/rpm-1 protein). [Source:Uniprot/SWISSPROT;Acc:O75592]	MYCBP2	hsa-miR-132(TargetScan|miranda|mirbase), hsa-miR-133a(miranda|mirbase|pictar), hsa-miR-133b(mirbase|pictar), hsa-miR-212(TargetScan|mirbase), hsa-miR-25(TargetScan|pictar), hsa-miR-30b(miranda|mirbase), hsa-miR-32(TargetScan|mirbase|pictar), hsa-miR-338(TargetScan|pictar), hsa-miR-34b(TargetScan|miranda|pictar), hsa-miR-34c(miranda|pictar), hsa-miR-367(TargetScan|mirbase|pictar), hsa-miR-92(Targe…	7.0508	7.4589	0.4081	1.3269	0.0127	6.3828	7.8597	1.4769	2.7836	0.0922	0.1044	0.319	-1.0689	0.0142	0.0521	0.9425	0.6913	0.8167	0.1336		6.12	5.91	5.92	5.99	6.57	6.39	6.27	6.1	4.08	5.75	5.31	6.68	6.52	7.18	6.44	6.26	6.43	6.38	4.92	5.09	4.75	6.16	6.19	6.3	6.8	6.72
ENSG00000005812	F-box/LRR-repeat protein 3 (F-box/LRR-repeat protein 3A) (F-box and leucine-rich repeat protein 3A). [Source:Uniprot/SWISSPROT;Acc:Q9UKT7]	FBXL3	hsa-miR-101(TargetScan|pictar), hsa-miR-142-5p(TargetScan|pictar), hsa-miR-144(TargetScan|miranda|mirbase|pictar), hsa-miR-145(TargetScan|miranda), hsa-miR-153(TargetScan|pictar), hsa-miR-20(TargetScan|pictar), hsa-miR-342(TargetScan|pictar), hsa-miR-9(TargetScan|pictar)	8.5717	9.2031	0.6314	1.5491	0.0009	7.5898	9.0993	1.5095	2.8472	0.0209	0.0451	0.1987	-0.8781	0.0005	0.0043	1.0705	0.0348	0.1202	0.5429		7.7	7.55	7.57	7.61	8.3	8.34	8.19	7.07	5.77	6.91	6.58	8.21	7.99	8.38	7.21	7.45	7.75	7.47	6.44	6.65	6.24	8.22	8.15	8.19	8.73	8.47
ENSG00000005844	Integrin alpha-L precursor (Leukocyte adhesion glycoprotein LFA-1 alpha chain) (LFA-1A) (Leukocyte function-associated molecule 1 alpha chain) (CD11a antigen). [Source:Uniprot/SWISSPROT;Acc:P20701]	ITGAL		5.2383	4.9249	-0.3133	-1.2426	0.034	5.0357	4.9337	-0.102	-1.0733	0.5195	0.33	0.5968	-0.2113	0.0882	0.1972	-0.2077	0.4034	0.5892	0.0969		4.2	4.1	4.37	4.22	3.79	4.06	3.81	3.98	4.05	4.08	4.04	3.8	4.23	3.81	4.01	4	4.13	4.05	4.36	4.29	4.47	3.94	3.94	3.7	4.99	5.05
ENSG00000005882	[Pyruvate dehydrogenase [lipoamide]] kinase isozyme 2, mitochondrial precursor (EC 2.7.11.2) (Pyruvate dehydrogenase kinase isoform 2). [Source:Uniprot/SWISSPROT;Acc:Q15119]	PDK2		7.895	9.0657	1.1707	2.2512	0.0005	7.8027	9.0157	1.213	2.3182	0.0001	0.8153	0.919	-0.0423	0	0	1.1918	0.4672	0.6453	0.0712	SR	6.89	6.93	6.88	6.9	8.27	8.07	8.19	6.72	7.03	6.77	6.84	8.21	8.02	8.12	7.01	6.89	6.69	6.87	7.11	7.26	6.77	7.52	7.23	6.84	7.62	7.7
ENSG00000005884	Integrin alpha-3 precursor (Galactoprotein B3) (GAPB3) (VLA-3 alpha chain) (FRP-2) (CD49c antigen) [Contains: Integrin alpha-3 heavy chain; Integrin alpha-3 light chain]. [Source:Uniprot/SWISSPROT;Acc:P26006]	ITGA3	hsa-miR-181c(mirbase|pictar), hsa-miR-24(TargetScan|pictar)	7.8443	8.3317	0.4874	1.4019	0.1064	7.2629	6.3676	-0.8953	-1.86	0.0012	0.0001	0.0035	1.3826	0.3975	0.559	-0.204	0.0001	0.0037	1.2727		6.89	6.92	6.83	6.88	7.38	7.05	7.66	6.32	6.39	6.11	6.27	5.26	5.5	5.27	7.32	7.22	6.93	7.15	5.23	5	5.51	7.23	7.51	7.23	6.9	7.19
ENSG00000005889	Zinc finger X-chromosomal protein. [Source:Uniprot/SWISSPROT;Acc:P17010]	ZFX	hsa-miR-101(TargetScan|mirbase|pictar), hsa-miR-144(TargetScan|mirbase|pictar), hsa-miR-146(TargetScan|miranda), hsa-miR-223(TargetScan|mirbase), hsa-miR-495(TargetScan|mirbase)	6.73	7.7133	0.9833	1.977	0.0137	6.59	7.1783	0.5883	1.5035	0.3432	0.4515	0.6953	0.395	0.0087	0.0361	0.7858	0.2033	0.3818	0.3375		5.72	5.51	5.4	5.54	6.7	6.7	6.68	6.4	4.61	5.52	5.51	5.62	6.18	6.57	5.31	5.12	5.65	5.36	2.84	3.66	2.96	6.36	6.35	6.17	5.7	6.24
ENSG00000005893	Lysosome-associated membrane glycoprotein 2 precursor (LAMP-2) (CD107b antigen). [Source:Uniprot/SWISSPROT;Acc:P13473]	LAMP2	hsa-miR-193(TargetScan|pictar), hsa-miR-302a(mirbase|pictar), hsa-miR-302d(mirbase|pictar), hsa-miR-96(TargetScan|pictar)	9.3337	9.8003	0.4667	1.3819	0.0126	8.4053	9.653	1.2477	2.3746	0.0047	0.0117	0.086	-0.781	0.0003	0.003	0.8572	0.0089	0.05	0.5378		8.6	8.3	8.34	8.41	9.03	9.01	8.85	7.61	7.49	7.16	7.42	8.72	8.46	9.09	9.37	9.43	9.64	9.48	7.54	7.44	6.81	9.71	9.8	9.88	9.19	9.09
ENSG00000005955	Protein ZNF403 (Laryngeal carcinoma-related protein 1). [Source:Uniprot/SWISSPROT;Acc:Q9H3C7]	GGNBP2	hsa-miR-135a(mirbase|pictar), hsa-miR-135b(mirbase|pictar), hsa-miR-150(TargetScan|mirbase|pictar), hsa-miR-210(miranda|mirbase), hsa-miR-224(TargetScan|miranda|mirbase), hsa-miR-23a(mirbase|pictar), hsa-miR-23b(mirbase|pictar), hsa-miR-323(TargetScan|pictar), hsa-miR-340(TargetScan|pictar), hsa-miR-342(TargetScan|pictar)	9.5504	9.6037	0.0533	1.0377	0.4431	8.6696	9.2674	0.5978	1.5134	0.0384	0.0388	0.1805	-0.5444	0.041	0.1136	0.3256	0.0011	0.013	0.6085		8.71	8.63	8.63	8.65	8.79	8.67	8.64	7.98	7.5	7.72	7.73	8.17	8.21	8.73	8.5	8.61	8.68	8.6	7.05	7.33	6.51	8.3	8.53	8.38	8.15	7.77
ENSG00000005961	Integrin alpha-IIb precursor (Platelet membrane glycoprotein IIb) (GPalpha IIb) (GPIIb) (CD41 antigen) [Contains: Integrin alpha-IIb heavy chain; Integrin alpha-IIb light chain, form 1; Integrin alpha- IIb light chain, form 2]. [Source:Uniprot/SWISSPROT;Acc:P08514]	ITGA2B		6.7344	5.8022	-0.9322	-1.9082	0.0293	6.2133	5.8622	-0.3511	-1.2755	0.3776	0.1716	0.4211	-0.5811	0.0103	0.0411	-0.6417	0.296	0.4857	0.2306		5.63	5.72	5.54	5.63	4.45	5.23	4.89	4.55	5.28	5.27	5.03	5.05	4.96	4.36	5.33	5.85	5.85	5.67	4.81	5.45	5.23	4.89	4.46	3.8	5.96	5.47
ENSG00000005981	Ankyrin repeat and SOCS box protein 4 (ASB-4). [Source:Uniprot/SWISSPROT;Acc:Q9Y574]	ASB4		4.9089	4.7967	-0.1122	-1.0809	0.7306	4.8544	4.2411	-0.6133	-1.5298	0.0904	0.2147	0.4763	0.5011	0.0941	0.2064	-0.3628	0.1522	0.3163	0.305		3.65	3.74	4.04	3.81	3.29	3.75	4.18	3.63	3.97	3.84	3.82	3.42	3.49	2.87	3.37	3.43	3.39	3.4	2.94	3.09	2.75	3.41	3.79	3.47	3.97	4.28
ENSG00000006007	Glycerophosphodiester phosphodiesterase 1 (EC 3.1.4.44) (Membrane interacting protein of RGS16) (RGS16-interacting membrane protein). [Source:Uniprot/SWISSPROT;Acc:Q9NZC3]	GDE1_HUMAN		8.4403	8.5028	0.0626	1.0443	0.5956	8.261	8.7228	0.4618	1.3773	0.0301	0.0871	0.2895	-0.3992	0.0563	0.1434	0.2622	0.8722	0.9322	-0.0204		7.56	7.39	7.44	7.46	7.69	7.34	7.62	7.46	7.1	7.34	7.3	7.76	7.58	7.95	7.74	7.81	7.83	7.79	7.12	7.04	6.58	7.13	7.09	7.09	6.64	6.28
ENSG00000006015	C19orf60 protein. [Source:Uniprot/SPTREMBL;Acc:Q96EN9]	C19orf60		8.7156	8.3944	-0.3211	-1.2493	0.0182	8.8022	8.2444	-0.5578	-1.472	0.0028	0.2171	0.4791	0.2367	0.001	0.0072	-0.4394	0.7616	0.8631	0.0317		7.82	7.68	7.76	7.75	7.32	7.5	7.34	7.8	7.91	7.82	7.84	7.27	7.37	7.12	7.46	7.36	7.57	7.46	6.65	6.56	6.55	7.01	7.04	7.34	7.34	7
ENSG00000006016	Cytokine receptor-like factor 1 precursor (Cytokine-like factor 1) (CLF-1) (ZcytoR5). [Source:Uniprot/SWISSPROT;Acc:O75462]	CRLF1		8.5319	8.3633	-0.1686	-1.124	0.1154	8.8653	9.1542	0.2889	1.2217	0.1687	0.0625	0.2396	-0.4575	0.655	0.7736	0.0601	0.0011	0.013	-0.5621		7.58	7.65	7.61	7.61	7.38	7.39	7.6	7.82	8.22	7.86	7.97	8.34	8.44	8.04	7.83	7.79	7.77	7.8	7.37	7.32	7.41	7.28	7.01	7.12	7.77	7.68
ENSG00000006025	Oxysterol-binding protein-related protein 7 (OSBP-related protein 7) (ORP-7). [Source:Uniprot/SWISSPROT;Acc:Q9BZF2]	OSBPL7	hsa-miR-1(TargetScan|miranda|mirbase|pictar), hsa-miR-206(TargetScan|mirbase|pictar), hsa-miR-221(TargetScan|pictar), hsa-miR-222(TargetScan|pictar)	6.907	7.0067	0.0996	1.0715	0.1995	6.9404	6.9765	0.0361	1.0253	0.8331	0.766	0.8926	0.0635	0.5429	0.6854	0.0679	0.9886	0.9944	-0.0016		5.76	5.8	5.78	5.78	5.74	5.93	5.91	5.92	5.82	5.55	5.76	5.69	6.04	5.7	5.8	5.66	5.73	5.73	5.39	5.57	5.62	6	5.92	5.82	5.81	5.47
ENSG00000006042	Transmembrane protein 98 (Protein TADA1). [Source:Uniprot/SWISSPROT;Acc:Q9Y2Y6]	TMEM98		9.6033	10.051	0.4476	1.3638	0.0738	9.5686	10.6133	1.0448	2.063	0.0029	0.0261	0.1416	-0.5971	0.0003	0.0026	0.7462	0.0973	0.2366	-0.2638		8.73	8.7	8.71	8.71	8.93	9.41	9.16	8.68	8.4	8.82	8.64	9.86	9.57	9.84	8.88	8.91	8.64	8.81	9.27	9.32	9.18	8.48	8.46	7.93	7.1	7.36
ENSG00000006047	Y-box-binding protein 2 (Germ cell-specific Y-box-binding protein) (Contrin) (MSY2 homolog). [Source:Uniprot/SWISSPROT;Acc:Q9Y2T7]	YBX2	hsa-miR-138(miranda|mirbase), hsa-miR-149(miranda|mirbase), hsa-miR-205(TargetScan|miranda), hsa-miR-24(TargetScan|miranda|mirbase)	8.5033	7.4547	-1.0487	-2.0686	0.0021	8.968	8.68	-0.288	-1.2209	0.0032	0.0031	0.0364	-0.7607	0.0009	0.0064	-0.6683	0.0001	0.0034	-0.845	CS	7.37	7.18	7.22	7.25	6.41	6.18	6.42	7.72	7.82	7.65	7.73	7.37	7.41	7.21	7.59	7.44	7.27	7.43	6.54	6.41	6.52	6.3	6.12	6.34	6.39	6.68
ENSG00000006059	Keratin, type I cuticular Ha3-I (Hair keratin, type I Ha3-I). [Source:Uniprot/SWISSPROT;Acc:O76009]	KRT33A		6.6143	6.6629	0.0486	1.0342	0.7506	6.661	6.5886	-0.0724	-1.0515	0.7965	0.6912	0.8515	0.121	0.9374	0.9629	-0.0119	0.9274	0.9628	0.0138		5.59	5.31	5.77	5.55	5.56	5.55	5.48	5.24	5.73	5.6	5.53	5.07	5.69	5.49	5.44	5.24	5.26	5.31	4.98	4.98	5.37	5.54	5.13	5.3	5.44	5.19
ENSG00000006062	Mitogen-activated protein kinase kinase kinase 14 (EC 2.7.11.25) (NF- kappa beta-inducing kinase) (Serine/threonine-protein kinase NIK) (HsNIK). [Source:Uniprot/SWISSPROT;Acc:Q99558]	MAP3K14	hsa-miR-155(TargetScan|pictar), hsa-miR-17-5p(TargetScan|pictar), hsa-miR-20(TargetScan|pictar), hsa-miR-301(TargetScan|pictar), hsa-miR-372(TargetScan|pictar)	6.969	6.681	-0.288	-1.221	0.0199	6.7839	6.5245	-0.2594	-1.197	0.2573	0.904	0.9602	-0.0286	0.0396	0.1108	-0.2737	0.1752	0.3473	0.1708		6.04	6.02	5.82	5.96	5.66	5.63	5.66	5.71	5.99	5.6	5.77	5.28	5.85	5.33	5.68	5.49	5.58	5.58	5.07	4.93	4.96	6.29	6.18	6.15	5.83	6.07
ENSG00000006071	ATP-binding cassette transporter sub-family C member 8 (Sulfonylurea receptor 1). [Source:Uniprot/SWISSPROT;Acc:Q09428]	ABCC8		6.1802	6.0264	-0.1538	-1.1125	0.2267	6.0865	5.9293	-0.1572	-1.1151	0.0736	0.9849	0.994	0.0034	0.1255	0.2532	-0.1555	0.332	0.5234	0.0954		5.06	5.07	5.09	5.07	4.68	5	4.92	4.85	4.87	5.06	4.93	4.84	4.94	4.66	4.78	4.76	4.87	4.81	5.13	5	5.18	4.65	4.55	4.39	4.96	4.81
ENSG00000006074	Small inducible cytokine A18 precursor (CCL18) (Macrophage inflammatory protein 4) (MIP-4) (Pulmonary and activation-regulated chemokine) (CC chemokine PARC) (Alternative macrophage activation- associated CC chemokine 1) (AMAC-1) (Dendritic cell chemokine [Source:Uniprot/SWISSPROT;Acc:P55774]	CCL18		5.52	5.4067	-0.1133	-1.0817	0.575	5.6522	5.3622	-0.29	-1.2226	0.1751	0.5209	0.7453	0.1767	0.1645	0.3063	-0.2017	0.7527	0.8575	-0.0439		4.38	4.89	4.62	4.63	4.5	4.32	4.63	4.51	5.03	4.75	4.76	4.27	4.51	4.32	5.12	4.9	4.69	4.9	5.29	4.45	5.12	4.25	4.9	4.55	5.56	5.46
ENSG00000006075	Small inducible cytokine A3 precursor (CCL3) (Macrophage inflammatory protein 1-alpha) (MIP-1-alpha) (Tonsillar lymphocyte LD78 alpha protein) (G0/G1 switch regulatory protein 19-1) (G0S19-1 protein) (SIS-beta) (PAT 464.1) [Contains: MIP-1-alpha(4-69) (LD [Source:Uniprot/SWISSPROT;Acc:P10147]	CCL3		5.8875	5.8042	-0.0833	-1.0595	0.2935	5.4958	5.7408	0.245	1.1851	0.1685	0.1342	0.369	-0.3283	0.4987	0.6486	0.0808	0.0733	0.197	0.2275		4.67	4.9	4.77	4.78	4.66	4.68	4.87	4.65	4.61	4.45	4.57	4.75	4.75	4.42	4.67	4.39	4.37	4.48	4.98	5.08	4.62	5.09	4.88	4.41	5.42	5.46
ENSG00000006114	AP1 subunit gamma-binding protein 1 (Gamma-synergin). [Source:Uniprot/SWISSPROT;Acc:Q9UMZ2]	AP1GBP1	hsa-miR-16(TargetScan|pictar), hsa-miR-195(TargetScan|pictar), hsa-miR-200c(miranda|mirbase), hsa-miR-424(TargetScan|mirbase)	8.2122	8.5711	0.3589	1.2824	0.0742	8.2044	9.1089	0.9044	1.8718	0.0231	0.0905	0.2961	-0.5456	0.0025	0.0143	0.6317	0.1367	0.2951	-0.265		7.44	7.26	7.09	7.26	7.85	7.51	7.57	7.7	6.78	7.3	7.26	8.17	8.11	8.37	7.24	7.32	7.27	7.28	6.67	6.67	6.06	7.77	7.74	7.67	7.12	7.19
ENSG00000006116	Voltage-dependent calcium channel gamma-3 subunit (Neuronal voltage- gated calcium channel gamma-3 subunit). [Source:Uniprot/SWISSPROT;Acc:O60359]	CACNG3		4.734	4.5253	-0.2087	-1.1556	0.4664	4.8193	4.672	-0.1473	-1.1075	0.5021	0.8488	0.9339	-0.0613	0.2752	0.4358	-0.178	0.4705	0.6484	-0.116		3.66	3.62	4.03	3.77	3.28	3.84	3.65	3.65	4.04	4.01	3.9	3.43	3.85	3.66	3.55	3.55	3.75	3.62	4.06	3.91	4.12	4.08	3.94	3.63	3.81	3.14
ENSG00000006118	Transmembrane protein 132A precursor (HSPA5-binding protein 1). [Source:Uniprot/SWISSPROT;Acc:Q24JP5]	TMEM132A	hsa-miR-29b(mirbase|pictar), hsa-miR-29c(mirbase|pictar)	7.265	7.6339	0.3689	1.2914	0.013	7.6567	8.2094	0.5528	1.4669	0.0183	0.3835	0.644	-0.1839	0.0012	0.0079	0.4608	0.0008	0.0109	-0.4836		6.34	6.23	6.24	6.27	6.58	6.78	6.61	6.81	6.57	6.73	6.7	7.29	7.48	7.1	6	5.93	5.92	5.95	6.72	6.8	6.52	7.26	7.16	7.01	5.54	5.65
ENSG00000006125	AP-2 complex subunit beta-1 (Adapter-related protein complex 2 beta-1 subunit) (Beta-adaptin) (Plasma membrane adaptor HA2/AP2 adaptin beta subunit) (Clathrin assembly protein complex 2 beta large chain) (AP105B). [Source:Uniprot/SWISSPROT;Acc:P63010]	AP2B1	hsa-miR-143(TargetScan|pictar)	10.3647	9.8885	-0.4763	-1.3911	0.0067	9.7604	9.7053	-0.0551	-1.039	0.7951	0.1082	0.3257	-0.4211	0.0757	0.1766	-0.2657	0.0138	0.0663	0.3938		9.65	9.43	9.49	9.52	9.16	8.96	8.91	9.14	8.67	8.88	8.9	8.65	8.63	9.14	9.3	9.15	9.18	9.21	8.06	8.25	7.66	9.19	9.23	9.13	7.94	7.76
ENSG00000006128	Protachykinin 1 precursor (PPT) [Contains: Substance P; Neurokinin A (NKA) (Substance K) (Neuromedin L); Neuropeptide K (NPK); Neuropeptide gamma; C-terminal-flanking peptide]. [Source:Uniprot/SWISSPROT;Acc:P20366]	TAC1	hsa-miR-144(miranda|mirbase), hsa-miR-218(TargetScan|mirbase|pictar), hsa-miR-494(TargetScan|mirbase), hsa-miR-96(TargetScan|pictar)	8.3053	5.902	-2.4033	-5.2902	0.0009	6.3333	6.9313	0.598	1.5136	0.234	0	0.0014	-3.0013	0.0858	0.1933	-0.9027	0.3475	0.5381	0.4713	CS	7.23	7.33	7.19	7.25	4.9	5.02	5.31	5.79	4.79	5.64	5.41	5.55	5.81	6.19	4.59	5.77	5.58	5.31	4.38	4.86	4.76	3.37	3.12	3.56	3.82	4.09
ENSG00000006194	Zinc finger protein 263 (Zinc finger protein FPM315) (Zinc finger protein with KRAB and SCAN domains 12). [Source:Uniprot/SWISSPROT;Acc:O14978]	ZNF263	hsa-miR-9(TargetScan|pictar)	7.1862	6.8664	-0.3198	-1.2481	0.0198	7.1471	6.8224	-0.3248	-1.2525	0.0783	0.9805	0.9923	0.005	0.0095	0.0385	-0.3223	0.6975	0.8212	0.0415		6.25	6.16	6.22	6.21	5.92	5.91	5.67	6.2	6.35	5.89	6.15	5.69	5.91	5.85	6	5.89	5.93	5.94	5.09	5.16	5.11	5.95	5.62	5.66	5.04	5.5
ENSG00000006210	Fractalkine precursor (CX3CL1) (Neurotactin) (CX3C membrane-anchored chemokine) (Small inducible cytokine D1). [Source:Uniprot/SWISSPROT;Acc:P78423]	CX3CL1	hsa-miR-16(TargetScan|pictar), hsa-miR-195(TargetScan|pictar), hsa-miR-29a(miranda|pictar)	6.5383	6.3717	-0.1667	-1.1225	0.2435	6.4742	6.715	0.2408	1.1817	0.4004	0.183	0.4359	-0.4075	0.8144	0.8839	0.0371	0.3842	0.572	-0.1396		5.14	5.49	5.27	5.3	5.26	5.3	5	4.92	5.47	5.45	5.28	5.29	5.85	5.32	4.77	4.84	5.06	4.89	4.5	4.53	4.44	6.38	5.96	5.44	9.58	9.77
ENSG00000006282	Spermatogenesis-associated protein 20 precursor (Sperm-specific protein 411) (Ssp411). [Source:Uniprot/SWISSPROT;Acc:Q8TB22]	SPATA20		7.745	8.1919	0.4469	1.3631	0.0055	7.4587	7.6841	0.2254	1.1691	0.2632	0.3409	0.6065	0.2215	0.0152	0.0548	0.3361	0.0059	0.0381	0.397		6.78	6.63	6.6	6.67	7.07	7.19	7.15	6.56	6.49	5.93	6.33	6.59	6.57	6.59	6.61	6.61	6.56	6.59	5.68	5.61	5.84	7.05	7.13	6.78	6.02	6.12
ENSG00000006283	Voltage-dependent T-type calcium channel subunit alpha-1G (Voltage- gated calcium channel subunit alpha Cav3.1) (Cav3.1c) (NBR13). [Source:Uniprot/SWISSPROT;Acc:O43497]	CACNA1G	hsa-miR-137(TargetScan|mirbase|pictar), hsa-miR-150(TargetScan|miranda|mirbase|pictar), hsa-miR-26b(miranda|mirbase), hsa-miR-376c(TargetScan|mirbase), hsa-miR-544(TargetScan|mirbase)	6.7076	7.4721	0.7644	1.6987	0	6.8074	9.3651	2.5577	5.8877	0	0	0.0001	-1.7932	0.0001	0.0008	1.6611	0.0036	0.0277	-0.9965		5.67	5.68	5.7	5.68	6.48	6.5	6.52	5.87	5.88	5.7	5.82	8.64	8.52	8.37	5.82	5.63	5.52	5.66	5.57	5.37	5.42	5.46	5.53	5.28	5.26	5.13
ENSG00000006327	Tumor necrosis factor receptor superfamily member 12A precursor (Fibroblast growth factor-inducible immediate-early response protein 14) (FGF-inducible 14) (Tweak-receptor) (TweakR) (CD266 antigen). [Source:Uniprot/SWISSPROT;Acc:Q9NP84]	TNFRSF12A	hsa-miR-19a(mirbase|pictar), hsa-miR-19b(mirbase|pictar)	9.5044	9.7078	0.2033	1.1514	0.1255	9.6156	7.8056	-1.81	-3.5064	0.0017	0	0.001	2.0133	0.0283	0.0864	-0.8033	0.0167	0.075	0.8956		8.55	8.81	8.63	8.66	8.97	8.7	8.98	8.73	9.16	8.42	8.77	6.71	7.16	6.74	8.49	8.44	8.58	8.5	6.51	6.39	6.24	8.62	8.28	8	7.88	7.68
ENSG00000006377	Homeobox protein DLX-6. [Source:Uniprot/SWISSPROT;Acc:P56179]	DLX6	hsa-miR-145(TargetScan|miranda)	6.8997	6.7827	-0.117	-1.0845	0.1559	6.889	6.8443	-0.0447	-1.0314	0.7471	0.7171	0.8662	-0.0723	0.4462	0.6032	-0.0808	0.808	0.8944	-0.0255		6	6.02	5.93	5.98	5.9	5.78	5.88	6.12	5.88	5.99	6	6.02	6	5.72	5.79	5.71	5.91	5.8	6.11	5.92	6.17	6.86	6.78	6.37	6.27	5.97
ENSG00000006432	Mitogen-activated protein kinase kinase kinase 9 (EC 2.7.11.25) (Mixed lineage kinase 1). [Source:Uniprot/SWISSPROT;Acc:P80192]	MAP3K9	hsa-miR-152(TargetScan|pictar), hsa-miR-17-5p(TargetScan|pictar), hsa-miR-20(TargetScan|pictar), hsa-miR-301(TargetScan|pictar), hsa-miR-7(TargetScan|pictar), hsa-miR-93(miranda|mirbase|pictar)	7.9645	7.3852	-0.5793	-1.4941	0.017	8.2033	7.606	-0.5974	-1.513	0.0085	0.9276	0.9712	0.0181	0.0001	0.0011	-0.5883	0.0441	0.141	-0.2298		7.02	6.97	7.02	7	6.49	6.26	6.42	7.24	7.38	7.12	7.24	6.45	6.76	6.72	7.58	7.45	7.21	7.41	6.52	6.44	6.3	7.36	7.33	7.25	5.94	6.08
ENSG00000006451	Ras-related protein Ral-A precursor. [Source:Uniprot/SWISSPROT;Acc:P11233]	RALA	hsa-miR-1(TargetScan|pictar), hsa-miR-124a(miranda|pictar), hsa-miR-153(TargetScan|pictar), hsa-miR-183(TargetScan|pictar), hsa-miR-206(TargetScan|pictar), hsa-miR-221(TargetScan|pictar), hsa-miR-222(TargetScan|pictar), hsa-miR-24(TargetScan|pictar), hsa-miR-27a(miranda|pictar), hsa-miR-29a(miranda|pictar), hsa-miR-29b(miranda|pictar), hsa-miR-34b(TargetScan|pictar), hsa-miR-34c(miranda|pictar)	9.3508	8.4025	-0.9483	-1.9296	0.0268	8.8083	8.8708	0.0625	1.0443	0.8556	0.0137	0.0953	-1.0108	0.0712	0.1692	-0.4429	0.871	0.9314	0.0371		8.76	8.23	8.39	8.46	7.32	7.45	7.36	8.24	7.58	7.78	7.87	7.72	7.58	8.5	8.83	9.29	9.1	9.07	5.57	5.65	4.82	6.95	7.37	7.32	5.66	5.7
ENSG00000006453	Brain-specific angiogenesis inhibitor 1-associated protein 2-like protein 1 (BAI1-associated protein 2-like protein 1). [Source:Uniprot/SWISSPROT;Acc:Q9UHR4]	BAIAP2L1		8.6644	7.1179	-1.5464	-2.9209	0.0006	8.5897	7.3274	-1.2623	-2.3988	0.0098	0.3775	0.6392	-0.2841	0	0.0001	-1.4044	0.6778	0.8081	-0.0674	SR	7.96	7.64	7.68	7.76	5.92	6.37	6.13	7.55	8.02	7.37	7.64	6.08	6.14	6.79	8.22	8.03	7.75	8	3.85	4	3.82	3.69	3.45	3.6	5.22	5.85
ENSG00000006459	JmjC domain-containing histone demethylation protein 1D. [Source:Uniprot/SWISSPROT;Acc:Q6ZMT4]	JHDM1D		6.5217	6.5522	0.0304	1.0213	0.8788	6.138	6.7045	0.5665	1.4809	0.1524	0.1566	0.4001	-0.5361	0.1413	0.2756	0.2985	0.5527	0.7145	0.1157		5.77	5.19	5.43	5.46	5.69	5.42	5.39	5.4	4.7	5.29	5.13	5.41	5.4	6.09	6.43	6.55	6.82	6.6	4.2	4.24	3.75	4.58	5.28	5.26	6.66	6.79
ENSG00000006468	ETS translocation variant 1 (Protein ER81). [Source:Uniprot/SWISSPROT;Acc:P50549]	ETV1	hsa-miR-142-5p(TargetScan|pictar), hsa-miR-17-5p(TargetScan|pictar), hsa-miR-20(TargetScan|pictar), hsa-miR-372(TargetScan|pictar)	8.6185	8.7858	0.1673	1.1229	0.0962	8.2567	9.0715	0.8148	1.7591	0.0765	0.0823	0.2803	-0.6476	0.0246	0.0784	0.4911	0.8455	0.9166	0.038		7.72	7.58	7.67	7.66	7.9	7.72	7.81	7.74	6.61	7.54	7.3	8.12	7.88	8.41	8.38	8.36	8.34	8.36	6.66	6.51	6.16	9.25	9.3	9.32	5.47	5.75
ENSG00000006530	Acylglycerol kinase, mitochondrial precursor (EC 2.7.1.94) (EC 2.7.1.107) (hAGK) (Multiple substrate lipid kinase) (Multi- substrate lipid kinase) (MuLK) (HsMuLK). [Source:Uniprot/SWISSPROT;Acc:Q53H12]	AGK		8.6717	8.3083	-0.3633	-1.2864	0.0672	8.16	7.6167	-0.5433	-1.4573	0.2422	0.6529	0.8294	0.18	0.0359	0.103	-0.4533	0.0086	0.049	0.6017		8.01	7.61	7.7	7.77	7.22	7.45	7.36	7.41	7.37	6.98	7.25	6.03	6.49	7.37	8.12	8.36	8.54	8.34	5.39	5.41	5.01	6.95	6.68	5.51	6.25	5.97
ENSG00000006534	Aldehyde dehydrogenase 3B1 (EC 1.2.1.5) (Aldehyde dehydrogenase 7). [Source:Uniprot/SWISSPROT;Acc:P43353]	ALDH3B1		6.4622	6.5633	0.1011	1.0726	0.5455	5.8756	5.8856	0.01	1.007	0.9771	0.7967	0.9098	0.0911	0.7496	0.8421	0.0556	0.003	0.0247	0.6322		5.94	6.13	5.83	5.97	6.01	5.87	5.79	5.06	5.69	5.86	5.54	5.49	5.64	5.24	5.81	5.66	5.65	5.7	5.55	5.53	5.79	6.57	6.54	6.3	6.96	7.49
ENSG00000006555	Tetratricopeptide repeat protein 22 (TPR repeat protein 22). [Source:Uniprot/SWISSPROT;Acc:Q5TAA0]	TTC22		6.5786	6.1324	-0.4462	-1.3624	0.0019	6.059	5.8729	-0.1862	-1.1378	0.5676	0.4054	0.6615	-0.26	0.0624	0.1544	-0.3162	0.0264	0.1006	0.3895		4.93	4.89	4.88	4.9	4.43	4.39	4.31	4.94	4.38	4.26	4.52	4.21	4.49	3.73	4.71	4.6	4.5	4.6	4.19	4.29	4.34	4.24	4.02	3.63	4.99	5.19
ENSG00000006576	putative homeodomain transcription factor 2 [Source:RefSeq_peptide;Acc:NP_065165]	PHTF2	hsa-miR-101(TargetScan|pictar), hsa-miR-137(TargetScan|pictar), hsa-miR-143(TargetScan|pictar), hsa-miR-144(TargetScan|miranda|pictar), hsa-miR-17-5p(TargetScan|pictar), hsa-miR-199a*(miranda|pictar), hsa-miR-19a(miranda|pictar), hsa-miR-19b(miranda|pictar), hsa-miR-20(TargetScan|pictar), hsa-miR-30c(mirbase|pictar), hsa-miR-335(TargetScan|pictar), hsa-miR-363(TargetScan|miranda), hsa-miR-9(Targe…	7.678	8.452	0.774	1.71	0.0139	7.082	7.7873	0.7053	1.6305	0.167	0.8704	0.9444	0.0687	0.0031	0.0166	0.7397	0.0085	0.0485	0.6303		6.93	6.48	6.52	6.65	7.55	7.42	7.46	6.72	5.34	6	6.02	6.46	6.43	7.34	7.38	7.73	7.66	7.59	3.96	4.52	4.01	7.13	7.36	7.07	5.16	5.35
ENSG00000006606	Small inducible cytokine A26 precursor (CCL26) (Eotaxin-3) (Macrophage inflammatory protein 4-alpha) (MIP-4-alpha) (Thymic stroma chemokine- 1) (TSC-1) (CC chemokine IMAC). [Source:Uniprot/SWISSPROT;Acc:Q9Y258]	CCL26		5.3644	4.7122	-0.6522	-1.5716	0.0921	5.5667	4.5289	-1.0378	-2.0531	0.0437	0.3859	0.6464	0.3856	0.002	0.0119	-0.845	0.9656	0.9831	-0.0094		3.87	4.45	4.67	4.33	3.76	3.63	3.27	4.79	4.39	4.33	4.5	3.92	3.48	2.95	4.93	5.27	5.27	5.16	3.4	5.04	3.8	3.75	3.86	3.64	4.08	4.05
ENSG00000006607	FERM, RhoGEF and pleckstrin domain-containing protein 2 (FERM domain including RhoGEF) (FIR). [Source:Uniprot/SWISSPROT;Acc:O94887]	FARP2		6.7708	7.1804	0.4096	1.3283	0.0183	6.8775	7.2815	0.404	1.3231	0.2275	0.9852	0.9941	0.0056	0.0173	0.0603	0.4068	0.4939	0.6678	-0.1039		5.89	5.69	5.72	5.77	6.19	6.06	6.27	5.99	6.18	5.24	5.8	6.09	6.2	6.63	6.26	6.26	6.14	6.22	5.25	5.48	4.95	5.96	6.08	5.54	5.85	6
ENSG00000006611	Harmonin (Usher syndrome type-1C protein) (Autoimmune enteropathy- related antigen AIE-75) (Antigen NY-CO-38/NY-CO-37) (PDZ-73 protein) (Renal carcinoma antigen NY-REN-3). [Source:Uniprot/SWISSPROT;Acc:Q9Y6N9]	USH1C		6.3514	6.4169	0.0655	1.0464	0.6637	6.291	5.8914	-0.3995	-1.3191	0.1227	0.1023	0.3162	0.465	0.2794	0.4405	-0.167	0.0703	0.1917	0.293		4.8	4.63	4.83	4.75	4.89	4.68	4.45	4.76	4.98	4.68	4.81	4.1	4.69	4.16	4.66	4.72	4.77	4.72	4.07	4.17	4.53	4.31	4.41	4.21	4.81	4.67
ENSG00000006625	Uncharacterized protein C7orf24. [Source:Uniprot/SWISSPROT;Acc:O75223]	C7orf24		10.9033	9.8	-1.1033	-2.1485	0.0226	10.45	9.24	-1.21	-2.3134	0.0053	0.7122	0.8634	0.1067	0	0.0001	-1.1567	0.0038	0.0288	0.5067	SR	10.23	10.21	10.08	10.17	8.6	9.05	9.22	9.84	9.46	9.83	9.71	8.5	8.03	8.7	10.25	10.56	10.49	10.43	8.42	9.38	8.35	8.61	8.75	8.74	8.08	7.89
ENSG00000006634	Protein DBF4 homolog (Activator of S phase Kinase). [Source:Uniprot/SWISSPROT;Acc:Q9UBU7]	DBF4		7.5317	6.581	-0.9507	-1.9328	0.0675	7.369	7.4657	0.0967	1.0693	0.8799	0.1011	0.3142	-1.0474	0.2061	0.3576	-0.427	0.2804	0.4694	-0.3611		7.05	6.13	6.29	6.49	5.47	5.56	5.63	7.16	5.26	6.75	6.39	6.07	6.26	7.07	7.23	7.59	7.51	7.44	3.91	4.54	3.79	5.27	5.23	5.74	3.32	3.62
ENSG00000006638	Thromboxane A2 receptor (TXA2-R) (Prostanoid TP receptor). [Source:Uniprot/SWISSPROT;Acc:P21731]	TBXA2R		6.6	6.1033	-0.4967	-1.4109	0.0573	6.6117	6.5533	-0.0583	-1.0413	0.6953	0.1082	0.3257	-0.4383	0.0738	0.1736	-0.2775	0.1292	0.2852	-0.2308		5.65	5.47	5.74	5.62	5.39	4.96	5.02	5.53	5.69	5.68	5.63	5.73	5.51	5.33	5.28	5.23	5.21	5.24	4.81	4.4	5.39	5.46	5.31	5.18	4.52	5.97
ENSG00000006652	Interferon-related developmental regulator 1 (Nerve growth factor- inducible protein PC4). [Source:Uniprot/SWISSPROT;Acc:O00458]	IFRD1		9.4572	8.5417	-0.9156	-1.8863	0.0004	9.2211	8.7842	-0.4369	-1.3537	0.3719	0.2683	0.5363	-0.4786	0.0077	0.0329	-0.6763	0.9882	0.9942	-0.0032		8.63	8.5	8.39	8.51	7.59	7.61	7.45	8.76	7.49	8.63	8.29	7.71	7.51	8.23	7.94	8.39	8.44	8.26	6.41	6.67	5.98	6.97	7.24	7.2	7.59	7.5
ENSG00000006659	Placental protein 13-like (Charcot-Leyden crystal protein 2) (CLC2) (Galectin-14). [Source:Uniprot/SWISSPROT;Acc:Q8TCE9]	LGALS14		4.6792	4.3733	-0.3058	-1.2361	0.1406	4.5842	4.475	-0.1092	-1.0786	0.6601	0.4847	0.7204	-0.1967	0.1619	0.3033	-0.2075	0.9813	0.9903	-0.0033		3.83	3.72	3.83	3.79	3.67	3.11	3.86	3.3	3.83	3.82	3.65	3.65	3.67	3.32	3.21	3.41	3.15	3.25	3.59	3.2	3.79	2.63	3.15	4.46	3.05	3.09
ENSG00000006695	Protoheme IX farnesyltransferase, mitochondrial precursor (EC 2.5.1.-) (Heme O synthase). [Source:Uniprot/SWISSPROT;Acc:Q12887]	COX10		8.4981	8.1426	-0.3556	-1.2795	0.0059	8.1741	7.8237	-0.3504	-1.2749	0.0017	0.9754	0.9905	-0.0052	0.0019	0.0117	-0.353	0.0037	0.028	0.3215		7.62	7.49	7.48	7.53	7.18	7.08	7.2	7.32	7.2	7.16	7.23	6.82	6.74	6.81	7.27	7.2	7.14	7.2	5.61	6.06	5.55	5.96	5.96	5.91	5.63	5.87
ENSG00000006704	General transcription factor II-I repeat domain-containing protein 1 (GTF2I repeat domain-containing protein 1) (Muscle TFII-I repeat domain-containing protein 1) (General transcription factor III) (Slow- muscle-fiber enhancer-binding protein) (USE B1-bin [Source:Uniprot/SWISSPROT;Acc:Q9UHL9]	GTF2IRD1		8.2906	8.0503	-0.2402	-1.1812	0.0354	8.5256	8.7131	0.1876	1.1388	0.2937	0.0647	0.2446	-0.4278	0.836	0.8975	-0.0263	0.0036	0.0279	-0.4489		7.37	7.23	7.3	7.3	6.95	7.08	7.13	7.48	7.81	7.28	7.52	7.77	7.63	7.81	7.22	7.02	6.79	7.01	5.81	6.07	5.84	7.03	7.1	7	5.61	5.85
ENSG00000006712	Paf1, RNA polymerase II associated factor, homolog [Source:RefSeq_peptide;Acc:NP_061961]	PAF1		8.6383	9.1256	0.4872	1.4017	0.0081	8.5786	9.7567	1.1781	2.2627	0.0016	0.0077	0.0662	-0.6908	0.0001	0.0014	0.8326	0.0782	0.2053	-0.2857		7.68	7.78	7.56	7.67	8.19	8.17	8.25	7.95	7.54	7.43	7.64	8.86	8.71	9.06	7.84	7.83	7.8	7.83	8.58	8.33	8.16	8.53	8.54	8.36	7.47	7.39
ENSG00000006715	Vacuolar protein sorting-associated protein 41 homolog (S53). [Source:Uniprot/SWISSPROT;Acc:P49754]	VPS41		8.9088	9.2099	0.3011	1.2321	0.0887	7.9965	9.1786	1.182	2.2689	0.0377	0.0387	0.1805	-0.881	0.0061	0.0277	0.7415	0.0563	0.1661	0.4718		8.12	7.85	7.79	7.92	8.22	8.3	8.22	7.45	6.28	7.2	6.98	8.08	7.99	8.61	7.8	7.93	8.01	7.91	6.08	6.44	5.25	7.59	7.84	7.68	6.81	6.73
ENSG00000006740	Rho GTPase-activating protein RICH2 (Rho-type GTPase-activating protein RICH2) (RhoGAP interacting with CIP4 homologs protein 2) (RICH-2) (NPC-A-10). [Source:Uniprot/SWISSPROT;Acc:Q17R89]	RICH2_HUMAN	hsa-miR-137(TargetScan|pictar), hsa-miR-24(TargetScan|miranda|pictar), hsa-miR-320(TargetScan|pictar)	6.9678	6.05	-0.9178	-1.8892	0.0182	6.6156	6.4922	-0.1233	-1.0892	0.8174	0.1191	0.3446	-0.7944	0.0637	0.1568	-0.5206	0.8627	0.9268	-0.045		6.01	5.91	6.02	5.98	4.91	4.9	5.14	5.57	6.25	4.74	5.52	5.51	4.87	5.78	6.94	6.72	6.73	6.8	4.63	3.84	4.64	4.06	3.7	3.34	5.13	4.92
ENSG00000006744	Zinc phosphodiesterase ELAC protein 2 (EC 3.1.26.11) (Ribonuclease Z 2) (RNase Z 2) (tRNase Z 2) (tRNA 3 endonuclease 2) (ElaC homolog protein 2) (Heredity prostate cancer protein 2). [Source:Uniprot/SWISSPROT;Acc:Q9BQ52]	ELAC2		9.2528	8.4949	-0.7579	-1.691	0.0008	9.4743	8.6001	-0.8741	-1.8329	0.0001	0.4856	0.7211	0.1163	0	0	-0.816	0.0933	0.2304	-0.1633		8.46	8.35	8.29	8.37	7.56	7.5	7.59	8.67	8.55	8.54	8.59	7.61	7.68	7.73	8.54	8.42	8.53	8.5	7.27	7.18	7.11	7.42	7.3	7.25	6.58	6.47
ENSG00000006747	Adseverin (Scinderin). [Source:Uniprot/SWISSPROT;Acc:Q9Y6U3]	SCIN		4.208	3.793	-0.415	-1.3333	0.0202	3.8637	3.881	0.0173	1.0121	0.9429	0.1231	0.3512	-0.4323	0.1941	0.3429	-0.1988	0.3926	0.5794	0.1282		3.32	3.32	3.21	3.28	2.87	3	2.81	3.23	3	2.58	2.94	3.01	2.94	2.86	2.88	3.21	2.95	3.01	3.11	3.3	3.34	2.58	2.84	2.77	3.65	3.75
ENSG00000006756	Arylsulfatase D precursor (EC 3.1.6.-) (ASD). [Source:Uniprot/SWISSPROT;Acc:P51689]	ARSD		8.87	8.2633	-0.6067	-1.5227	0.0957	8.13	8.0833	-0.0467	-1.0329	0.8591	0.1429	0.3818	-0.56	0.1145	0.2378	-0.3267	0.0338	0.1178	0.46		7.74	8.31	7.91	7.99	7.68	6.89	7.45	6.92	7.67	7.05	7.21	7.13	7.18	7.14	7.28	7.57	7.3	7.38	8.11	7.21	7.43	6.74	6.61	6.33	8.19	7.76
ENSG00000006757	Patatin-like phospholipase domain-containing protein 4 (EC 3.1.1.3) (Protein GS2). [Source:Uniprot/SWISSPROT;Acc:P41247]	PNPLA4		7.9971	7.7738	-0.2233	-1.1674	0.0325	7.9304	6.9542	-0.9763	-1.9673	0.0107	0.0106	0.0812	0.7529	0.0035	0.0179	-0.5998	0.0199	0.0842	0.4431		7.08	7.04	7.07	7.06	6.84	6.69	6.9	7.14	6.82	7.06	7.01	5.78	5.69	6.33	7.76	7.95	8.21	7.97	5.1	4.65	4.75	5.5	5.44	4.99	5.99	5.64
ENSG00000006788	Myosin-13 (Myosin heavy chain 13) (Myosin heavy chain, skeletal muscle, extraocular) (MyHC-eo). [Source:Uniprot/SWISSPROT;Acc:Q9UKX3]	MYH13		5.3356	5.2474	-0.0882	-1.0631	0.4081	4.8796	4.8724	-0.0073	-1.005	0.9458	0.6792	0.8454	-0.081	0.6451	0.7657	-0.0477	0.0015	0.0158	0.4155		4.14	4.17	4.41	4.24	4.17	4.1	4.27	3.71	3.84	3.91	3.82	3.68	3.91	3.59	3.85	3.86	3.81	3.84	4.15	4.07	4.11	3.77	3.72	3.79	4.26	4.17
ENSG00000006831	Adiponectin receptor protein 2 (Progestin and adipoQ receptor family member II). [Source:Uniprot/SWISSPROT;Acc:Q86V24]	ADIPOR2	hsa-miR-124a(miranda|pictar), hsa-miR-149(TargetScan|pictar), hsa-miR-19b(miranda|pictar), hsa-miR-218(TargetScan|pictar), hsa-miR-375(TargetScan|pictar), hsa-miR-98(TargetScan|pictar)	8.1242	8.2121	0.0879	1.0628	0.4835	7.5604	8.1917	0.6312	1.5489	0.1147	0.1216	0.349	-0.5433	0.0664	0.1615	0.3596	0.1269	0.2821	0.2921		7.15	7.13	7	7.1	7.4	6.98	7.19	7.01	6.22	6.32	6.51	6.83	7.05	7.6	7.27	7.2	7.39	7.28	6.36	6.46	6.2	6.83	7.08	6.77	7.29	6.92
ENSG00000006837	Cyclin-dependent kinase-like 3 (EC 2.7.11.22) (Serine/threonine protein kinase NKIAMRE). [Source:Uniprot/SWISSPROT;Acc:Q8IVW4]	CDKL3		4.8867	5.076	0.1893	1.1402	0.6402	4.664	5.4867	0.8227	1.7687	0.2425	0.3359	0.6022	-0.6333	0.1349	0.2669	0.506	0.7709	0.8693	-0.094		4.54	3.68	3.67	3.96	4.34	3.72	4.27	3.74	4.48	2.94	3.72	4.67	3.76	5.12	4.67	4.86	4.2	4.57	3.7	3.91	3.91	4	4.27	4.22	3.98	4.28
ENSG00000007001	Uridine phosphorylase 2 (EC 2.4.2.3) (UrdPase 2) (UPase 2). [Source:Uniprot/SWISSPROT;Acc:O95045]	UPP2	hsa-miR-155(TargetScan|miranda|pictar)	5.0392	4.7542	-0.285	-1.2184	0.105	5.4333	5.0892	-0.3442	-1.2694	0.2978	0.8515	0.9353	0.0592	0.0625	0.1546	-0.3146	0.0348	0.1201	-0.3646		3.63	3.99	3.77	3.8	3.68	3.49	3.67	4.45	4.37	3.87	4.23	3.98	3.95	3.56	3.74	3.24	3.62	3.53	3.98	4.05	3.8	4.02	3.64	3.62	3.87	4.51
ENSG00000007038	Testisin precursor (EC 3.4.21.-) (Serine protease 21) (Eosinophil serine protease 1) (ESP-1). [Source:Uniprot/SWISSPROT;Acc:Q9Y6M0]	PRSS21		6.4333	6.0547	-0.3787	-1.3001	0.0455	6.402	6.2853	-0.1167	-1.0842	0.7684	0.4891	0.7234	-0.262	0.2013	0.3519	-0.2477	0.5963	0.7488	-0.0997		5.44	5.38	5.28	5.37	4.94	5.21	4.89	4.89	5.91	5.33	5.38	5.26	5.55	4.78	5.04	5.07	5.36	5.16	5.42	5.06	5.09	4.95	5.15	4.81	5.39	5.71
ENSG00000007047	MAP/microtubule affinity-regulating kinase 4 (EC 2.7.11.1) (MAP/microtubule affinity-regulating kinase-like 1). [Source:Uniprot/SWISSPROT;Acc:Q96L34]	MARK4	hsa-miR-106b(mirbase|pictar), hsa-miR-17-5p(TargetScan|pictar), hsa-miR-20(TargetScan|pictar), hsa-miR-214(TargetScan|pictar), hsa-miR-24(TargetScan|pictar), hsa-miR-372(mirbase|pictar), hsa-miR-93(mirbase|pictar)	8.07	7.9467	-0.1233	-1.0892	0.2846	8.2917	8.2308	-0.0608	-1.0431	0.7153	0.7779	0.8993	-0.0625	0.4264	0.5855	-0.0921	0.0433	0.139	-0.2529		7.09	7.07	6.97	7.04	7.07	6.75	6.95	7.02	7.63	7.17	7.28	7.11	7.35	7.25	7.31	7.1	6.82	7.07	6.47	6.47	6.55	6.96	6.82	6.66	6.63	6.55
ENSG00000007062	Prominin-1 precursor (Prominin-like protein 1) (Antigen AC133) (CD133 antigen). [Source:Uniprot/SWISSPROT;Acc:O43490]	PROM1		8.7011	6.9594	-1.7417	-3.3444	0.0002	7.9773	8.3886	0.4113	1.3299	0.456	0.0008	0.015	-2.153	0.1107	0.2324	-0.6652	0.3791	0.5674	-0.3527	CS	7.95	7.59	7.67	7.73	5.91	6.04	5.74	7.75	6.07	7.18	7	7.08	7.24	7.9	7.53	7.61	7.46	7.53	5.96	6.04	5.15	7.3	7.79	7.75	5.52	5.51
ENSG00000007080	Coiled-coil domain-containing protein 124. [Source:Uniprot/SWISSPROT;Acc:Q96CT7]	CCDC124		9.3567	8.8667	-0.49	-1.4044	0.0184	9.3	9.23	-0.07	-1.0497	0.7879	0.162	0.4076	-0.42	0.0914	0.2024	-0.28	0.3346	0.5257	-0.1533		8.26	8.63	8.37	8.42	7.95	7.76	8.1	8.63	8.72	8	8.45	8.5	8.2	8.37	8.94	8.88	9.3	9.04	7.98	8.11	8.04	8.01	7.72	7.52	6.24	7.12
ENSG00000007129	carcinoembryonic antigen-related cell adhesion molecule isoform 1 [Source:RefSeq_peptide;Acc:NP_001091976]	CEACAM21		5.5375	5.3067	-0.2308	-1.1735	0.4244	5.8892	5.6383	-0.2508	-1.1899	0.3913	0.9549	0.9823	0.02	0.1819	0.328	-0.2408	0.0675	0.1867	-0.3417		4.46	4.6	4.72	4.59	4.16	4.73	4	4.79	5.33	4.88	5	4.91	4.88	4.31	4.89	4.93	4.66	4.83	4.96	4.59	5.84	4.92	5.03	4.57	4.86	5.53
ENSG00000007168	Platelet-activating factor acetylhydrolase IB subunit alpha (PAF acetylhydrolase 45 kDa subunit) (PAF-AH 45 kDa subunit) (PAF-AH alpha) (PAFAH alpha) (Lissencephaly-1 protein) (LIS-1). [Source:Uniprot/SWISSPROT;Acc:P43034]	PAFAH1B1	hsa-miR-1(TargetScan|pictar), hsa-miR-101(TargetScan|pictar), hsa-miR-141(miranda|pictar), hsa-miR-144(TargetScan|pictar), hsa-miR-150(TargetScan|pictar), hsa-miR-16(TargetScan|miranda|pictar), hsa-miR-17-5p(TargetScan|pictar), hsa-miR-182(TargetScan|pictar), hsa-miR-194(TargetScan|pictar), hsa-miR-195(TargetScan|miranda|pictar), hsa-miR-199a*(miranda|pictar), hsa-miR-20(TargetScan|pictar), hsa-m…	10.2125	10.3308	0.1183	1.0855	0.0964	9.825	10.1425	0.3175	1.2462	0.1286	0.3653	0.6294	-0.1992	0.0777	0.1799	0.2179	0.0256	0.0986	0.2879		9.36	9.36	9.31	9.34	9.54	9.39	9.52	9.03	8.72	9.05	8.93	9.27	9.07	9.51	9.39	9.25	9.31	9.32	8.51	8.38	7.84	9.05	9.29	9.27	7.97	8.29
ENSG00000007171	Nitric oxide synthase, inducible (EC 1.14.13.39) (NOS type II) (Inducible NO synthase) (Inducible NOS) (iNOS) (Hepatocyte NOS) (HEP- NOS). [Source:Uniprot/SWISSPROT;Acc:P35228]	NOS2A		6.3489	5.3433	-1.0056	-2.0077	0.0058	6.8861	5.4047	-1.4814	-2.7922	0.0015	0.0649	0.2449	0.4758	0	0	-1.2435	0.0495	0.1517	-0.2993	SR	5.38	5.15	5.47	5.33	4.35	4.27	4.36	6.3	5.69	5.62	5.87	4.35	4.4	4.29	4.74	4.57	4.59	4.63	4.29	4.12	4.83	4.26	4.07	4.01	4.59	3.72
ENSG00000007174	Ciliary dynein heavy chain 9 (Axonemal beta dynein heavy chain 9). [Source:Uniprot/SWISSPROT;Acc:Q9NYC9]	DNAH9	hsa-miR-139(TargetScan|pictar)	4.8158	4.8924	0.0767	1.0546	0.7523	4.6682	4.7691	0.1009	1.0724	0.6253	0.9356	0.9746	-0.0242	0.5541	0.6943	0.0888	0.3714	0.5602	0.1354		3.74	4.21	3.91	3.95	3.77	4.14	3.74	3.66	4.01	3.56	3.74	3.91	3.76	3.67	3.95	3.72	4.1	3.92	4.27	4.15	4.57	5.12	5	4.96	4.29	4.16
ENSG00000007202	UPF0378 family protein KIAA0100 precursor (Breast cancer overexpressed gene 1 protein) (Antigen MLAA-22). [Source:Uniprot/SWISSPROT;Acc:Q14667]	KIAA0100		8.5932	8.5614	-0.0318	-1.0223	0.7021	8.9719	8.9823	0.0104	1.0072	0.9327	0.8287	0.925	-0.0422	0.9169	0.9506	-0.0107	0.0019	0.0183	-0.3998		7.75	7.63	7.66	7.68	7.77	7.57	7.57	8.03	8.24	7.9	8.06	8.05	7.97	8.2	8.21	8.08	8.01	8.1	7.55	7.46	7.4	8.12	8.07	7.86	6.78	6.79
ENSG00000007216	Solute carrier family 13 member 2 (Renal sodium/dicarboxylate cotransporter) (Na(+)/dicarboxylate cotransporter 1) (NaDC-1). [Source:Uniprot/SWISSPROT;Acc:Q13183]	SLC13A2		6.1296	5.9342	-0.1954	-1.1451	0.1811	6.1317	6.0596	-0.0721	-1.0512	0.6902	0.6062	0.8017	-0.1233	0.2867	0.4484	-0.1338	0.6047	0.7548	-0.0638		5.11	5.07	5.22	5.13	4.86	4.95	5.15	4.95	5.42	5.05	5.14	5.06	5.29	4.87	5.09	4.93	5.02	5.01	5.52	5.28	5.71	5.28	4.84	4.85	5.31	5.21
ENSG00000007237	Growth-arrest-specific protein 7 (GAS-7). [Source:Uniprot/SWISSPROT;Acc:O60861]	GAS7	hsa-miR-142-5p(TargetScan|pictar), hsa-miR-196(TargetScan|miranda), hsa-miR-98(TargetScan|pictar)	6.4994	7.58	1.0806	2.1149	0	6.8594	6.4844	-0.375	-1.2968	0.0972	0	0.0017	1.4556	0.1645	0.3063	0.3528	0.1487	0.3115	0.3678	CS	5.63	5.66	5.54	5.61	6.6	6.74	6.6	6.12	6.04	5.64	5.93	5.51	5.48	5.74	5.95	6.23	5.71	5.96	5.51	5.13	5.26	9.34	9.17	8.89	6.76	6.25
ENSG00000007255	trafficking protein particle complex 6A [Source:RefSeq_peptide;Acc:NP_077013]	TRAPPC6A		8.46	7.6683	-0.7917	-1.7311	0.0038	8.5317	7.2558	-1.2758	-2.4214	0.0028	0.0582	0.2311	0.4842	0	0.0002	-1.0338	0.2353	0.4192	0.1704		7.51	7.43	7.46	7.47	6.55	6.7	6.79	7.66	7.78	7.34	7.59	6.19	6	6.36	7.36	7.5	7.59	7.48	6.23	6.33	6.36	5.59	5.82	5.61	6.28	5.78
ENSG00000007264	Megakaryocyte-associated tyrosine-protein kinase (EC 2.7.10.2) (Tyrosine-protein kinase CTK) (Protein kinase HYL) (Hematopoietic consensus tyrosine-lacking kinase). [Source:Uniprot/SWISSPROT;Acc:P42679]	MATK		7.6218	6.527	-1.0948	-2.1359	0.0001	8.2976	6.3324	-1.9652	-3.9045	0.0012	0.0065	0.0596	0.8703	0	0.0001	-1.53	0.2097	0.3893	-0.2406	SR	6.71	6.57	6.5	6.59	5.39	5.46	5.4	7.42	7.43	7.08	7.31	5.29	5.49	4.8	6.29	6.44	6.61	6.45	4.92	5.22	5.17	5.36	5.17	4.96	5.95	5.52
ENSG00000007306	Carcinoembryonic antigen-related cell adhesion molecule 7 precursor (Carcinoembryonic antigen CGM2). [Source:Uniprot/SWISSPROT;Acc:Q14002]	CEACAM7		3.9783	4.3167	0.3383	1.2643	0.4035	4.3033	4.7233	0.42	1.3379	0.0661	0.8318	0.9259	-0.0817	0.0617	0.153	0.3792	0.0701	0.1913	-0.3658		2.75	2.92	3.66	3.11	3.63	2.92	2.72	3.45	3.07	3.04	3.18	3.69	3.54	3.91	3.31	3.87	3.57	3.58	3.93	4.14	3.86	3.29	2.99	2.79	4.05	3.32
ENSG00000007312	B-cell antigen receptor complex-associated protein beta-chain precursor (B-cell-specific glycoprotein B29) (Immunoglobulin- associated B29 protein) (IG-beta) (CD79b antigen). [Source:Uniprot/SWISSPROT;Acc:P40259]	CD79B	hsa-miR-146(TargetScan|pictar), hsa-miR-335(TargetScan|pictar)	6.47	6.28	-0.19	-1.1408	0.014	6.3833	6.1627	-0.2207	-1.1653	0.381	0.9035	0.96	0.0307	0.1272	0.2557	-0.2053	0.4313	0.6136	0.102		5.39	5.69	5.51	5.53	4.62	5.07	5.09	4.78	5.4	5.33	5.17	5.02	5.35	4.78	5.91	5.98	6.33	6.07	5.33	5.17	5.61	4.63	4.5	4.95	5.53	4.55
ENSG00000007314	Sodium channel protein type 4 subunit alpha (Sodium channel protein type IV subunit alpha) (Voltage-gated sodium channel subunit alpha Nav1.4) (Sodium channel protein, skeletal muscle subunit alpha) (SkM1). [Source:Uniprot/SWISSPROT;Acc:P35499]	SCN4A		6.1797	5.2872	-0.8925	-1.8563	0.0003	6.3748	5.3494	-1.0254	-2.0355	0.0093	0.6046	0.8008	0.1329	0	0.0002	-0.9589	0.3332	0.5246	-0.1286		5.15	5.05	5.16	5.12	4.28	4.27	4.26	5.12	5.4	5.27	5.26	4.35	4.58	3.91	5.01	4.95	4.72	4.89	4.32	4	4.33	4.28	4.18	4	5.85	6
ENSG00000007341	suppression of tumorigenicity 7-like isoform 3 [Source:RefSeq_peptide;Acc:NP_620056]	ST7L	hsa-miR-185(TargetScan|pictar)	6.1648	6.9343	0.7695	1.7047	0.0116	6.0771	7.2462	1.169	2.2486	0.025	0.2733	0.5411	-0.3995	0.0002	0.0018	0.9693	0.5442	0.7079	-0.1121		5.37	5.04	4.97	5.12	5.81	5.82	6.03	5.09	5.12	4.78	5	6.05	5.84	6.89	5.26	5.72	5.51	5.5	4.23	4.38	4	5.07	5.61	5.57	4.16	4.83
ENSG00000007350	Transketolase-like protein 1 (EC 2.2.1.1) (Transketolase 2) (TK 2) (Transketolase-related protein). [Source:Uniprot/SWISSPROT;Acc:P51854]	TKTL1		4.6264	4.4869	-0.1395	-1.1015	0.4747	4.4518	5.8451	1.3933	2.6268	0.0093	0.0007	0.0133	-1.5328	0.0415	0.1146	0.6269	0.0522	0.1575	-0.5918		3.44	3.45	3.51	3.46	3.15	3.64	3.4	3.29	3.34	3.38	3.34	4.5	4.27	5.27	3.6	3.59	3.79	3.66	5.74	5.55	5.41	3.33	2.96	3.36	3.54	3.63
ENSG00000007372	Paired box protein Pax-6 (Oculorhombin) (Aniridia type II protein). [Source:Uniprot/SWISSPROT;Acc:P26367]	PAX6	hsa-miR-190(TargetScan|miranda), hsa-miR-363(TargetScan|miranda), hsa-miR-365(TargetScan|mirbase), hsa-miR-7(TargetScan|miranda|mirbase)	6.5583	6.96	0.4017	1.321	0.3314	6.8917	7.0833	0.1917	1.1421	0.6271	0.6567	0.832	0.21	0.2114	0.3635	0.2967	0.3295	0.5207	-0.2283		5.75	5.26	5.43	5.48	6.55	5.59	5.85	6.22	5.14	5.88	5.74	5.67	5.76	6.47	3.7	3.81	4.57	4.03	7.43	6.87	6.92	4.83	4.41	5.81	4.4	4.32
ENSG00000007376	RNA pseudouridylate synthase domain containing 1 [Source:RefSeq_peptide;Acc:NP_478072]	RPUSD1		7.0956	6.8078	-0.2878	-1.2208	0.0841	8.3094	7.3889	-0.9206	-1.8928	0.0008	0.0066	0.0598	0.6328	0.0008	0.0058	-0.6042	0	0.0013	-0.8975		6.19	6.03	5.94	6.05	5.81	5.84	5.73	7.36	7.29	7.14	7.26	6.33	6.28	6.4	6.45	6.56	6.4	6.47	5.3	5.42	5.58	5.95	5.91	5.66	5.39	4.84
ENSG00000007384	rhomboid family 1 [Source:RefSeq_peptide;Acc:NP_071895]	RHBDF1		7.5467	7.8174	0.2708	1.2064	0.0024	7.8955	7.6974	-0.198	-1.1471	0.2112	0.0312	0.1587	0.4688	0.7685	0.8542	0.0364	0.3623	0.5522	-0.1144		6.51	6.52	6.51	6.51	6.82	6.76	6.85	6.75	7.13	6.83	6.91	6.66	6.78	6.57	6.9	6.78	6.71	6.79	5.74	5.76	5.8	6.85	6.65	6.52	6.63	6.87
ENSG00000007392	Putative RNA-binding protein Luc7-like 1 (SR+89) (Putative SR protein LUC7B1). [Source:Uniprot/SWISSPROT;Acc:Q9NQ29]	LUC7L		8.2441	7.6748	-0.5693	-1.4838	0.0017	7.9115	7.8274	-0.0841	-1.06	0.7208	0.0782	0.2731	-0.4852	0.0432	0.1182	-0.3267	0.5449	0.7083	0.09		7.36	7.32	7.2	7.29	6.62	6.65	6.81	7.26	6.74	6.86	6.95	6.66	6.68	7.21	7.07	6.87	6.97	6.97	5.99	6.06	6.09	6.76	7.2	7.04	6.09	5.91
ENSG00000007402	calcium channel, voltage-dependent, alpha 2/delta subunit 2 isoform b [Source:RefSeq_peptide;Acc:NP_006021]	CACNA2D2	hsa-miR-139(TargetScan|pictar), hsa-miR-182(TargetScan|pictar), hsa-miR-34b(TargetScan|pictar), hsa-miR-96(TargetScan|pictar)	7.678	6.8794	-0.7986	-1.7394	0	8.3208	7.4527	-0.8681	-1.8252	0.0111	0.7652	0.8921	0.0695	0	0.0003	-0.8333	0.0002	0.0049	-0.6081		6.74	6.63	6.64	6.67	5.75	5.84	5.86	7.43	7.62	7	7.35	6.4	6.25	6.6	6.76	6.59	6.27	6.54	5.58	5.7	5.45	4.91	5.03	4.77	5.18	5.21
ENSG00000007516	BAI1-associated protein 3 (BAP3). [Source:Uniprot/SWISSPROT;Acc:O94812]	BAIAP3		7.0618	6.9713	-0.0905	-1.0647	0.3191	7.243	7.6479	0.4049	1.324	0.0656	0.0411	0.1878	-0.4954	0.2556	0.4148	0.1572	0.0069	0.0423	-0.429		5.94	5.98	6.08	6	5.91	6	5.79	6.06	6.52	6.02	6.2	6.62	6.72	6.51	6.03	5.74	5.81	5.86	5.93	6.05	6.19	5.87	5.71	5.7	5.79	5.78
ENSG00000007520	UPF0293 protein C16orf42. [Source:Uniprot/SWISSPROT;Acc:Q9UJK0]	C16orf42		9.41	9.2467	-0.1633	-1.1199	0.1558	9.87	9.59	-0.28	-1.2142	0.0528	0.5395	0.7595	0.1167	0.0452	0.122	-0.2217	0.0016	0.0168	-0.4017		8.43	8.6	8.55	8.53	8.29	8.3	8.38	9.01	8.82	9.11	8.98	8.79	8.64	8.74	8.8	8.88	8.71	8.8	9.79	9.36	9.84	8.66	8.27	7.53	7.27	6.72
ENSG00000007541	Phosphatidylinositol N-acetylglucosaminyltransferase subunit Q (EC 2.4.1.198) (Phosphatidylinositol-glycan biosynthesis class Q protein) (PIG-Q) (N-acetylglucosamyl transferase component GPI1). [Source:Uniprot/SWISSPROT;Acc:Q9BRB3]	PIGQ		7.402	7.7793	0.3773	1.2989	0.0195	7.9153	8.4127	0.4973	1.4116	0.0106	0.5236	0.7476	-0.12	0.0008	0.006	0.4373	0.0001	0.0026	-0.5733		6.4	6.41	6.3	6.37	6.72	6.8	6.84	6.98	6.77	6.99	6.91	7.57	7.36	7.32	6.09	6.06	5.99	6.05	6.86	6.4	6.55	7.04	6.92	6.73	6.14	6.29
ENSG00000007545	Protein cramped-like (Hematological and neurological-expressed 1-like protein). [Source:Uniprot/SWISSPROT;Acc:Q96RY5]	HN1L	hsa-miR-9(TargetScan|pictar), hsa-miR-96(TargetScan|pictar)	7.1909	7.0002	-0.1907	-1.1413	0.0443	7.6049	7.9691	0.3642	1.2872	0.0026	0.0067	0.0605	-0.5549	0.4858	0.6375	0.0868	0.0001	0.0029	-0.6914		6.2	6.02	6.22	6.15	5.91	5.99	5.93	6.61	6.38	6.45	6.48	6.86	6.95	6.82	6.43	6.16	6.09	6.23	5.91	5.49	5.98	6.58	6.66	6.46	5.94	5.8
ENSG00000007866	Transcriptional enhancer factor TEF-5 (TEA domain family member 3) (TEAD-3) (DTEF-1). [Source:Uniprot/SWISSPROT;Acc:Q99594]	TEAD3	hsa-miR-101(TargetScan|pictar)	8.6843	9.0937	0.4093	1.3281	0.0018	9.067	9.381	0.314	1.2431	0.0041	0.5698	0.7796	0.0953	0.0017	0.0105	0.3617	0.0029	0.0243	-0.335		7.66	7.77	7.78	7.74	8.13	8.17	8.25	8.13	8.21	8.07	8.14	8.53	8.57	8.38	7.84	7.75	7.68	7.76	7.76	7.85	7.49	7.58	7.69	7.47	7.32	7.56
ENSG00000007908	E-selectin precursor (Endothelial leukocyte adhesion molecule 1) (ELAM-1) (Leukocyte-endothelial cell adhesion molecule 2) (LECAM2) (CD62E antigen). [Source:Uniprot/SWISSPROT;Acc:P16581]	SELE		4.6841	4.4456	-0.2385	-1.1797	0.1356	4.5421	4.3	-0.2421	-1.1827	0.3391	0.9894	0.9956	0.0036	0.095	0.2079	-0.2403	0.2991	0.4888	0.1438		3.43	3.71	3.46	3.53	3.34	3.26	3.43	3.32	3.56	3.43	3.44	3.26	3.32	2.91	3.11	3.38	2.98	3.16	4.08	3.89	3.72	3.03	3.04	3.36	3.9	4.14
ENSG00000007923	DnaJ homolog subfamily C member 11. [Source:Uniprot/SWISSPROT;Acc:Q9NVH1]	DNAJC11		8.9608	8.5042	-0.4567	-1.3724	0.018	8.9283	8.7075	-0.2208	-1.1654	0.5208	0.4771	0.7153	-0.2358	0.0584	0.1471	-0.3388	0.6072	0.757	-0.0854		8.08	8.05	7.99	8.04	7.36	7.55	7.73	8.57	7.79	7.7	8.02	7.57	7.67	8.22	8.19	8.12	7.77	8.03	6.27	6.6	5.79	6.63	7.04	6.93	5.63	5.83
ENSG00000007933	Dimethylaniline monooxygenase [N-oxide-forming] 3 (EC 1.14.13.8) (Hepatic flavin-containing monooxygenase 3) (FMO 3) (Dimethylaniline oxidase 3) (FMO form 2) (FMO II). [Source:Uniprot/SWISSPROT;Acc:P31513]	FMO3		4.6121	4.2548	-0.3573	-1.281	0.0071	4.6	4.3752	-0.2248	-1.1687	0.3954	0.6162	0.8075	-0.1324	0.0462	0.124	-0.2911	0.6866	0.8137	-0.0541		3.81	3.91	3.85	3.86	3.68	3.49	3.51	3.57	3.64	4.14	3.78	3.6	3.92	3.21	3.43	3.52	3.45	3.47	3.85	3.56	3.71	3.65	3.18	3.54	5.92	6.02
ENSG00000007944	E3 ubiquitin-protein ligase MYLIP (EC 6.3.2.-) (Myosin regulatory light chain-interacting protein) (MIR). [Source:Uniprot/SWISSPROT;Acc:Q8WY64]	MYLIP	hsa-miR-20(TargetScan|miranda|pictar), hsa-miR-221(TargetScan|pictar), hsa-miR-222(TargetScan|pictar), hsa-miR-25(TargetScan|pictar), hsa-miR-32(TargetScan|miranda|pictar), hsa-miR-323(TargetScan|pictar), hsa-miR-367(TargetScan|pictar), hsa-miR-494(TargetScan|mirbase), hsa-miR-92(TargetScan|pictar)	7.81	8.2003	0.3903	1.3106	0.0578	7.6636	7.9608	0.2972	1.2288	0.1973	0.7241	0.8704	0.0931	0.0217	0.0713	0.3438	0.1643	0.3328	0.1929		6.99	6.6	6.88	6.82	7.09	7.16	7.43	6.78	6.49	6.73	6.67	6.98	6.64	7.31	6.65	6.72	6.56	6.64	4.39	4.38	3.8	5.01	5.28	4.91	6.76	6.58
ENSG00000007952	NADPH oxidase homolog 1 (NOX-1) (NOH-1) (NADH/NADPH mitogenic oxidase subunit P65-MOX) (Mitogenic oxidase 1) (MOX1). [Source:Uniprot/SWISSPROT;Acc:Q9Y5S8]	NOX1		4.2467	4.0333	-0.2133	-1.1594	0.6567	4.3567	4.0978	-0.2589	-1.1966	0.7444	0.9533	0.9819	0.0456	0.5288	0.6734	-0.2361	0.8147	0.8983	-0.0872		3.59	3.61	2.88	3.36	3.69	2.68	3.27	2.34	4.24	3.59	3.39	2.81	3.59	3.31	3.04	3.56	2.53	3.04	4.69	4.03	4.81	4.27	3.66	2.64	4.4	4.72
ENSG00000007968	Transcription factor E2F2 (E2F-2). [Source:Uniprot/SWISSPROT;Acc:Q14209]	E2F2		7.262	6.87	-0.392	-1.3122	0.0059	6.994	7.8653	0.8713	1.8294	0.0672	0.0037	0.0409	-1.2633	0.3542	0.5172	0.2397	0.1694	0.3398	-0.3637		6.25	6.3	6.09	6.21	5.7	5.86	5.65	6.18	5.2	6.32	5.9	6.95	6.78	6.9	5.65	5.94	5.47	5.69	5.69	6.26	5.69	6.52	6.4	6.2	5.49	5.73
ENSG00000008018	Proteasome subunit beta type 1 precursor (EC 3.4.25.1) (Proteasome component C5) (Macropain subunit C5) (Multicatalytic endopeptidase complex subunit C5) (Proteasome gamma chain). [Source:Uniprot/SWISSPROT;Acc:P20618]	PSMB1		9.905	9.4278	-0.4772	-1.3921	0.0638	9.6056	9.495	-0.1106	-1.0796	0.7057	0.246	0.5128	-0.3667	0.0871	0.1956	-0.2939	0.4757	0.6529	0.1161		9.36	8.97	8.87	9.07	8.46	8.5	8.54	9.01	8.48	8.74	8.74	8.4	8.27	9.13	9.44	9.73	9.75	9.64	7.59	7.85	7.02	7.86	7.89	7.34	6.97	6.55
ENSG00000008056	Synapsin-1 (Synapsin I) (Brain protein 4.1). [Source:Uniprot/SWISSPROT;Acc:P17600]	SYN1	hsa-miR-448(TargetScan|mirbase)	6.4462	5.9382	-0.5079	-1.422	0.0312	6.2533	6.4272	0.1738	1.1281	0.3694	0.0116	0.0853	-0.6818	0.2926	0.455	-0.1671	0.3484	0.5392	-0.1481		5.38	5.63	5.31	5.44	4.88	4.86	4.93	5.38	5.05	5.21	5.22	5.36	5.4	5.35	6.17	5.95	5.95	6.02	5.05	4.72	4.98	4.7	4.67	4.46	4.78	4.59
ENSG00000008083	Protein Jumonji (Jumonji/ARID domain-containing protein 2). [Source:Uniprot/SWISSPROT;Acc:Q92833]	JARID2	hsa-miR-155(miranda|mirbase)	9.8506	7.6351	-2.2155	-4.6444	0.0002	10.7714	8.5831	-2.1882	-4.5575	0.0013	0.9236	0.969	-0.0273	0	0	-2.2019	0	0.0012	-0.9344	SR	9.05	8.92	8.95	8.98	6.61	6.6	6.66	10.12	10.32	9.52	9.99	7.55	7.37	7.96	9.88	9.8	9.8	9.83	6.79	6.87	6.34	6.6	6.68	6.66	6.41	6.46
ENSG00000008086	Cyclin-dependent kinase-like 5 (EC 2.7.11.22) (Serine/threonine- protein kinase 9). [Source:Uniprot/SWISSPROT;Acc:O76039]	CDKL5		7.114	6.8455	-0.2685	-1.2046	0.1435	7.1343	6.7903	-0.344	-1.2693	0.4195	0.8478	0.9338	0.0755	0.1291	0.2583	-0.3063	0.9274	0.9628	0.0175		6.14	5.75	5.85	5.92	5.75	5.76	5.5	6.36	5.4	6.26	6.01	5.39	5.46	5.96	6.92	7.07	7.2	7.06	4.82	4.48	4.71	5.42	5.37	5.03	5.45	5.54
ENSG00000008118	Calcium/calmodulin-dependent protein kinase type 1G (EC 2.7.11.17) (CaM kinase IG) (CaM kinase I gamma) (CaMKI gamma) (CaMKI-gamma) (CaM- KI gamma) (CaMKIG) (CaMK-like CREB kinase III) (CLICK III). [Source:Uniprot/SWISSPROT;Acc:Q96NX5]	CAMK1G		6.032	6.0177	-0.0143	-1.01	0.8534	5.8533	6.89	1.0367	2.0515	0.0044	0.0007	0.0131	-1.051	0.0201	0.0676	0.5112	0.0941	0.2317	-0.3468		5	4.98	5.11	5.03	4.97	5.17	5.1	5.09	4.7	4.85	4.88	6.02	5.71	6.07	4.64	4.6	4.28	4.51	4.7	4.76	4.78	5.37	5.39	5.24	4.22	4.77
ENSG00000008128	PITSLRE serine/threonine-protein kinase CDC2L2 (EC 2.7.11.22) (Galactosyltransferase-associated protein kinase p58/GTA) (Cell division cycle 2-like protein kinase 2) (CDK11). [Source:Uniprot/SWISSPROT;Acc:Q9UQ88]	CDC2L2		7.1058	6.9308	-0.175	-1.129	0.0963	7.1183	7.1617	0.0433	1.0305	0.8777	0.4473	0.6925	-0.2183	0.6514	0.7707	-0.0658	0.4086	0.5939	-0.1217		6.12	6.13	6.16	6.14	5.98	5.89	5.88	6.38	6.16	5.76	6.1	5.93	6.08	6.59	6.52	6.49	6.46	6.49	4.75	5.06	4.96	5.85	5.89	5.9	4.85	6.02
ENSG00000008130	NAD kinase (EC 2.7.1.23) (Poly(P)/ATP NAD kinase). [Source:Uniprot/SWISSPROT;Acc:O95544]	NADK	hsa-miR-1(TargetScan|pictar), hsa-miR-206(TargetScan|pictar)	8.1144	7.6467	-0.4678	-1.383	0.077	8.2122	8.0444	-0.1678	-1.1233	0.563	0.3725	0.6357	-0.3	0.0784	0.181	-0.3178	0.1593	0.3258	-0.2478		7.42	6.96	7.17	7.18	6.35	6.66	6.86	7.41	7.66	6.73	7.27	6.9	7.21	7.12	7.04	7.17	7.17	7.13	6.07	6.27	5.94	6.8	6.89	6.48	6.8	6.67
ENSG00000008196	Transcription factor AP-2 beta (AP2-beta) (Activating enhancer-binding protein 2 beta). [Source:Uniprot/SWISSPROT;Acc:Q92481]	TFAP2B	hsa-miR-219(TargetScan|pictar), hsa-miR-361(TargetScan|miranda), hsa-miR-96(miranda|mirbase)	5.9618	6.9885	1.0267	2.0373	0.0007	6.1815	7.4342	1.2527	2.3829	0.0013	0.3299	0.5968	-0.2261	0	0	1.1397	0.0159	0.0726	-0.3327	SR	4.8	5.08	4.96	4.95	6.06	6.04	5.82	5.21	4.97	5.25	5.14	6.37	6.23	6.7	4.32	4.4	4.28	4.33	7.09	7.47	6.35	4.49	4.42	4.57	5.51	5
ENSG00000008197	transcription factor AP-2 beta-like 1 [Source:RefSeq_peptide;Acc:NP_758438]	TFAP2D	hsa-miR-133a(mirbase|pictar), hsa-miR-133b(mirbase|pictar), hsa-miR-15a(mirbase|pictar), hsa-miR-15b(mirbase|pictar), hsa-miR-16(TargetScan|mirbase|pictar), hsa-miR-195(TargetScan|mirbase|pictar), hsa-miR-31(miranda|mirbase), hsa-miR-424(TargetScan|mirbase), hsa-miR-497(TargetScan|mirbase)	4.6623	4.506	-0.1563	-1.1145	0.269	4.4577	4.3363	-0.1213	-1.0877	0.5557	0.8877	0.9522	-0.035	0.2811	0.4424	-0.1388	0.1541	0.3189	0.1872		3.27	3.63	3.51	3.47	3.18	3.22	3.17	3.18	3.2	3.56	3.31	3.26	3.27	2.96	3.07	2.97	3.1	3.04	3.91	3.74	3.73	2.79	2.86	2.89	3.08	3.21
ENSG00000008226	Deleted in lung and esophageal cancer protein 1 (Deleted in lung cancer protein 1) (DLC-1). [Source:Uniprot/SWISSPROT;Acc:Q9Y238]	DLEC1		6.2495	5.9318	-0.3177	-1.2463	0.0655	5.9685	5.7631	-0.2054	-1.153	0.0591	0.5657	0.7774	-0.1123	0.0241	0.0772	-0.2615	0.0466	0.1456	0.2249		4.91	5.04	5.11	5.02	4.53	4.8	4.66	4.55	4.89	4.77	4.74	4.53	4.6	4.4	5.17	5.21	5.02	5.13	4.72	4.88	4.8	4.49	4.44	4.57	4.87	4.76
ENSG00000008256	Cytohesin-3 (PH, SEC7 and coiled-coil domain-containing protein 3) (ARF nucleotide-binding site opener 3) (Protein ARNO3) (General receptor of phosphoinositides 1) (Grp1). [Source:Uniprot/SWISSPROT;Acc:O43739]	PSCD3	hsa-miR-152(TargetScan|pictar), hsa-miR-22(TargetScan|miranda|pictar), hsa-miR-330(TargetScan|pictar), hsa-miR-7(TargetScan|pictar), hsa-miR-98(TargetScan|pictar)	6.9664	7.4444	0.4779	1.3928	0.0285	7.1964	8.4487	1.2523	2.3822	0.0061	0.019	0.1167	-0.7744	0.0004	0.0037	0.8651	0.005	0.0342	-0.6172		6.14	5.87	5.95	5.99	6.65	6.23	6.47	6.29	6.35	5.95	6.2	7.14	7.49	7.95	6.75	6.84	6.8	6.8	6.13	6.19	5.74	6.29	6.2	6.43	6.51	6.86
ENSG00000008277	ADAM 22 precursor (A disintegrin and metalloproteinase domain 22) (Metalloproteinase-like, disintegrin-like, and cysteine-rich protein 2) (Metalloproteinase-disintegrin ADAM22-3). [Source:Uniprot/SWISSPROT;Acc:Q9P0K1]	ADAM22		6.8701	5.877	-0.9931	-1.9905	0.0033	6.2514	7.6456	1.3941	2.6283	0.0136	0	0.0013	-2.3872	0.611	0.7399	0.2005	0.1602	0.3271	-0.5749		6.05	5.73	5.73	5.84	4.96	4.76	4.76	5.45	4.92	5.13	5.17	6.53	6.16	7.23	6.47	6.52	6.6	6.53	4.11	4.33	3.93	5.87	6.1	5.89	4.42	4.42
ENSG00000008282	Synaptophysin-like protein 1 (Pantophysin). [Source:Uniprot/SWISSPROT;Acc:Q16563]	SYPL1	hsa-miR-155(TargetScan|miranda|mirbase), hsa-miR-182(TargetScan|miranda), hsa-miR-485-3p(TargetScan|mirbase)	9.5038	9.4192	-0.0846	-1.0604	0.6658	8.8013	9.07	0.2688	1.2048	0.4174	0.3153	0.5839	-0.3533	0.6042	0.7351	0.0921	0.0103	0.0551	0.5258		8.9	8.33	8.47	8.56	8.23	8.61	8.53	8.37	7.51	7.53	7.8	8.11	7.89	8.4	8.66	8.88	8.79	8.78	7.07	7.05	6.31	7.98	8.07	7.94	8.6	8.56
ENSG00000008283	Cytochrome b561 (Cytochrome b-561). [Source:Uniprot/SWISSPROT;Acc:P49447]	CYB561		7.5808	6.39	-1.1908	-2.2828	0.0392	7.5542	6.3575	-1.1967	-2.2921	0.0025	0.9848	0.994	0.0058	0	0.0001	-1.1938	0.8455	0.9166	0.0296	SR	6.65	6.58	6.63	6.62	4.95	5.86	5.43	6.91	6.46	6.27	6.55	5.31	5.38	5.27	5.79	5.95	6.01	5.92	4.78	4.67	4.97	5.82	5.5	4.97	5.76	6.04
ENSG00000008294	C-jun-amino-terminal kinase-interacting protein 4 (JNK-interacting protein 4) (JIP-4) (JNK-associated leucine-zipper protein) (JLP) (Sperm-associated antigen 9) (Mitogen-activated protein kinase 8- interacting protein 4) (Human lung cancer protein 6) (HLC [Source:Uniprot/SWISSPROT;Acc:O60271]	SPAG9	hsa-miR-126*(mirbase|pictar), hsa-miR-141(TargetScan|mirbase|pictar), hsa-miR-200a(TargetScan|mirbase|pictar), hsa-miR-375(TargetScan|mirbase)	7.9583	8.5508	0.5925	1.5079	0.046	7.6983	9.4267	1.7283	3.3134	0.0038	0.0067	0.0608	-1.1358	0.0003	0.0031	1.1604	0.214	0.3947	-0.3079		7.38	6.93	6.88	7.06	7.69	7.84	7.45	7.08	6.69	6.37	6.71	8.42	8.43	9.04	7.79	7.72	7.64	7.71	7.67	7.81	6.63	8.91	9.11	8.91	6.83	6.85
ENSG00000008300	Solute carrier family 26 member 6 (Pendrin-like protein 1) (Pendrin L1). [Source:Uniprot/SWISSPROT;Acc:Q9BXS9]	SLC26A6	hsa-miR-1(TargetScan|miranda|pictar), hsa-miR-183(TargetScan|miranda|pictar), hsa-miR-204(TargetScan|pictar), hsa-miR-206(TargetScan|pictar), hsa-miR-211(TargetScan|mirbase|pictar), hsa-miR-34b(TargetScan|pictar)	8.4402	7.4746	-0.9656	-1.9529	0.0095	8.5482	7.6177	-0.9305	-1.906	0.0047	0.8764	0.9471	-0.0351	0	0.0001	-0.9481	0.29	0.4796	-0.1256		7.6	7.51	7.47	7.53	6.3	6.66	6.52	7.44	7.94	7.51	7.63	6.65	6.69	6.59	7.58	7.48	7.27	7.44	5.78	5.97	5.79	6.3	6.48	6.35	5.39	5.87
ENSG00000008311	Alpha-aminoadipic semialdehyde synthase, mitochondrial precursor (LKR/SDH) [Includes: Lysine ketoglutarate reductase (EC 1.5.1.8) (LOR) (LKR); Saccharopine dehydrogenase (EC 1.5.1.9) (SDH)]. [Source:Uniprot/SWISSPROT;Acc:Q9UDR5]	AASS		10.8656	9.0499	-1.8158	-3.5205	0.002	11.3254	9.6449	-1.6805	-3.2054	0.0006	0.556	0.7713	-0.1353	0	0	-1.7481	0.0007	0.0098	-0.5274	SR	10.17	9.91	10.09	10.06	8.13	8.13	8.16	10.76	10.32	10.52	10.54	8.66	8.56	9.04	9.7	9.88	9.84	9.81	6.46	6.79	5.94	7.77	7.94	7.94	7.31	7.4
ENSG00000008323	pleckstrin homology domain containing, family G (with RhoGef domain) member 6 [Source:RefSeq_peptide;Acc:NP_060643]	PLEKHG6	hsa-let-7g(miranda|mirbase), hsa-miR-98(TargetScan|mirbase)	7.1725	6.01	-1.1625	-2.2384	0.001	7.31	5.9808	-1.3292	-2.5126	0.0027	0.5028	0.7328	0.1667	0	0	-1.2458	0.6714	0.8041	-0.0542	SR	6.2	6.3	6.24	6.25	5.16	4.86	5.03	6.11	6.76	6.17	6.35	5.33	4.88	4.75	6.44	6.48	6.07	6.33	4.15	4.64	4.87	4.34	4.81	4.94	5.73	6.43
ENSG00000008324	SS18-like protein 2 (SYT homolog 2). [Source:Uniprot/SWISSPROT;Acc:Q9UHA2]	SS18L2		8.9147	7.532	-1.3827	-2.6075	0.0043	8.2447	7.6707	-0.574	-1.4886	0.0746	0.0116	0.0853	-0.8087	0.0001	0.0015	-0.9783	0.1611	0.3284	0.2657	SR	8.19	8.12	8.12	8.14	6.51	6.76	6.84	7.4	7.23	7.59	7.4	6.84	6.43	7.21	8.22	8.12	8.49	8.28	6.82	6.82	6.93	6.83	6.75	7.14	6.31	6.83
ENSG00000008382	MPN domain-containing protein (EC 3.4.-.-). [Source:Uniprot/SWISSPROT;Acc:Q8N594]	MPND		8.5018	7.9442	-0.5576	-1.4718	0.0151	8.1542	8.0997	-0.0545	-1.0385	0.269	0.018	0.1128	-0.503	0.0262	0.0818	-0.3061	0.4412	0.6225	0.0961		7.71	7.68	7.58	7.65	6.83	7.12	7.18	7.31	7.22	7.25	7.26	7.26	7.18	7.09	6.77	6.88	6.83	6.83	6.96	6.84	7.15	6.75	6.85	6.61	6.22	6.38
ENSG00000008394	Microsomal glutathione S-transferase 1 (EC 2.5.1.18) (Microsomal GST- 1) (Microsomal GST-I). [Source:Uniprot/SWISSPROT;Acc:P10620]	MGST1		10.3633	7.94	-2.4233	-5.3641	0.0017	10.73	8.3933	-2.3367	-5.0513	0.0032	0.8334	0.9266	-0.0867	0	0	-2.38	0.0589	0.1711	-0.41	SR	9.62	9.24	9.45	9.44	6.82	6.62	7.16	10.17	9.24	10.24	9.88	6.78	7.39	7.82	9.91	10.5	10.51	10.31	3.9	4.21	4.26	3.03	3.77	1.59	9.85	10.06
ENSG00000008405	Cryptochrome-1. [Source:Uniprot/SWISSPROT;Acc:Q16526]	CRY1	hsa-miR-361(TargetScan|miranda), hsa-miR-381(TargetScan|mirbase)	8.6887	8.532	-0.1567	-1.1147	0.2647	7.932	8.64	0.708	1.6335	0.0152	0.0036	0.0401	-0.8647	0.1367	0.2695	0.2757	0.0852	0.2163	0.3243		7.88	7.82	7.63	7.78	7.7	7.42	7.5	7.12	7.03	6.74	6.96	7.64	7.52	7.95	8.19	8.22	8.23	8.21	5.75	6.11	5.53	7.66	8.19	7.99	6.59	6.17
ENSG00000008438	Peptidoglycan recognition protein precursor (PGRP-S). [Source:Uniprot/SWISSPROT;Acc:O75594]	PGLYRP1		6.08	5.31	-0.77	-1.7053	0.066	5.8533	5.8533	0	1	1	0.0736	0.2637	-0.77	0.1058	0.2246	-0.385	0.4856	0.6616	-0.1583		4.46	5.43	5.09	4.99	4.02	4.52	4.05	4.76	4.94	4.47	4.72	4.44	4.7	5.17	5.52	4.6	5	5.04	4.29	4.16	4.54	4.37	4.31	4.03	4.77	4.3
ENSG00000008441	Nuclear factor 1 X-type (Nuclear factor 1/X) (NF1-X) (NFI-X) (NF-I/X) (CCAAT-box-binding transcription factor) (CTF) (TGGCA-binding protein). [Source:Uniprot/SWISSPROT;Acc:Q14938]	NFIX	hsa-miR-544(TargetScan|mirbase)	6.76	8.61	1.85	3.605	0.0004	5.9783	10.6083	4.63	24.761	0	0	0.0001	-2.78	0	0.0001	3.24	0.1751	0.3472	-0.6083	SR	5.22	5.76	5.91	5.63	7.43	7.52	7.65	4.69	4.58	5.1	4.79	9.64	9.59	9.52	4.97	4.4	4.65	4.67	6.5	6.77	6.32	10.73	10.61	10.55	9.48	9.79
ENSG00000008513	CMP-N-acetylneuraminate-beta-galactosamide-alpha-2,3-sialyltransferase (EC 2.4.99.4) (Beta-galactoside alpha-2,3-sialyltransferase) (Alpha 2,3-ST) (Gal-NAc6S) (Gal-beta-1,3-GalNAc-alpha-2,3-sialyltransferase) (ST3GalIA) (ST3O) (ST3GalA.1) (SIAT4-A) (ST3Ga [Source:Uniprot/SWISSPROT;Acc:Q11201]	ST3GAL1		6.7985	8.4326	1.6341	3.1039	0.0019	6.327	6.8485	0.5215	1.4354	0.0005	0.0002	0.0065	1.1126	0.0001	0.0014	1.0778	0.0002	0.0044	1.0278	SR	5.8	5.9	5.68	5.79	7.81	7.34	7.5	5.29	5.43	5.13	5.28	5.71	5.92	5.98	5.7	5.61	5.75	5.69	4.81	4.84	4.98	4.91	5.06	4.85	6.9	7.02
ENSG00000008516	Matrix metalloproteinase-25 precursor (EC 3.4.24.-) (MMP-25) (Membrane-type matrix metalloproteinase 6) (MT-MMP 6) (Membrane-type-6 matrix metalloproteinase) (MT6-MMP) (Leukolysin). [Source:Uniprot/SWISSPROT;Acc:Q9NPA2]	MMP25		7.0317	5.9192	-1.1125	-2.1622	0.0086	7.5592	5.8742	-1.685	-3.2154	0.0006	0.0289	0.1511	0.5725	0	0	-1.3988	0.1173	0.2678	-0.2413	SR	5.98	5.91	5.92	5.94	4.51	4.68	4.93	6.42	6.26	6.93	6.54	4.95	4.72	4.77	5.97	6.06	5.46	5.83	5.4	4.17	4.74	4.58	4.51	4.21	5.61	4.77
ENSG00000008517	Interleukin-32 precursor (IL-32) (Natural killer cells protein 4) (Tumor necrosis factor alpha-inducing factor). [Source:Uniprot/SWISSPROT;Acc:P24001]	IL32		7.2456	5.9667	-1.2789	-2.4265	0.0159	6.6322	4.9911	-1.6411	-3.1191	0.0021	0.2328	0.498	0.3622	0	0	-1.46	0.0002	0.0048	0.7944	SR	6.4	6.36	6.11	6.29	4.83	4.79	5.4	5.64	5.65	5.78	5.69	3.82	4.21	4.15	6.35	6.77	6.77	6.63	3.81	3.85	4.46	3.87	3.43	3.44	7.48	6.94
ENSG00000008710	Polycystin-1 precursor (Autosomal dominant polycystic kidney disease protein 1). [Source:Uniprot/SWISSPROT;Acc:P98161]	PKD1	hsa-miR-106b(mirbase|pictar), hsa-miR-17-5p(TargetScan|pictar), hsa-miR-20(TargetScan|pictar), hsa-miR-200b(TargetScan|mirbase), hsa-miR-200c(miranda|mirbase|pictar), hsa-miR-429(TargetScan|mirbase), hsa-miR-93(mirbase|pictar)	7.7922	8.1136	0.3214	1.2496	0.004	8.6058	8.3832	-0.2227	-1.1669	0.2778	0.0304	0.1558	0.5441	0.7254	0.825	0.0494	0.002	0.019	-0.5416		6.75	6.8	6.86	6.8	7.05	7.17	7.18	7.57	7.85	7.52	7.65	7.42	7.67	7.14	7.15	7.02	6.96	7.04	6.63	6.7	6.4	8.12	8.16	8.05	7.05	7.04
ENSG00000008735	C-jun-amino-terminal kinase-interacting protein 2 (JNK-interacting protein 2) (JIP-2) (JNK MAP kinase scaffold protein 2) (Islet-brain-2) (IB-2) (Mitogen-activated protein kinase 8-interacting protein 2). [Source:Uniprot/SWISSPROT;Acc:Q13387]	MAPK8IP2	hsa-miR-188(TargetScan|pictar)	7.4703	7.3517	-0.1187	-1.0857	0.2508	7.2463	8.3443	1.098	2.1406	0.0025	0.0002	0.0055	-1.2167	0.0374	0.1062	0.4897	0.0911	0.2267	-0.3843		6.55	6.38	6.27	6.4	6.17	6.39	6.33	6.15	5.94	6.46	6.18	7.35	7.36	7.41	6.42	6.51	6.18	6.37	7.45	7.46	7.66	6.48	6.4	5.92	5.54	5.18
ENSG00000008838	Thyroid hormone receptor-associated protein complex 100 kDa component (Trap100) (Thyroid hormone receptor-associated protein 4) (Vitamin D3 receptor-interacting protein complex component DRIP100) (Activator- recruited cofactor 100 kDa component) (ARC100). [Source:Uniprot/SWISSPROT;Acc:O75448]	MED24		8.8923	8.5768	-0.3155	-1.2445	0.0033	8.7083	8.6547	-0.0536	-1.0378	0.7078	0.1967	0.4536	-0.2619	0.111	0.2328	-0.1846	0.63	0.7746	0.053		7.95	7.99	7.97	7.97	7.56	7.61	7.68	8	7.59	7.68	7.76	7.66	7.65	7.81	7.73	7.43	7.19	7.45	7.14	7.09	6.76	7.83	7.71	7.48	6.64	6.69
ENSG00000008853	Rho-related BTB domain-containing protein 2 (Deleted in breast cancer 2 gene protein) (p83). [Source:Uniprot/SWISSPROT;Acc:Q9BYZ6]	RHOBTB2		7.2633	8.1287	0.8653	1.8218	0.0002	7.4693	8.7447	1.2753	2.4205	0.0007	0.0617	0.2379	-0.41	0	0	1.0703	0.0048	0.0333	-0.411		6.29	6.27	6.33	6.3	7.16	7.17	7.35	6.79	6.34	6.33	6.49	7.92	7.74	7.88	6.8	6.74	6.41	6.65	8.16	7.82	7.74	7.08	6.85	6.85	6.92	7.46
ENSG00000008869	HEAT repeat containing 5B [Source:RefSeq_peptide;Acc:NP_061897]	HEATR5B		7.6736	7.885	0.2114	1.1578	0.2232	7.2719	7.855	0.5831	1.498	0.2029	0.3464	0.6117	-0.3717	0.0612	0.1522	0.3972	0.2835	0.4728	0.2158		6.91	6.35	6.69	6.65	7.01	6.83	6.91	6.66	5.61	6.53	6.27	6.76	6.55	7.28	7	7.08	7.45	7.18	5.18	5.44	4.89	6.35	6.59	6.45	6.24	6.63
ENSG00000008952	Translocation protein SEC62 (Translocation protein 1) (TP-1) (hTP-1). [Source:Uniprot/SWISSPROT;Acc:Q99442]	TLOC1	hsa-miR-1(TargetScan|pictar), hsa-miR-132(TargetScan|pictar), hsa-miR-206(TargetScan|pictar), hsa-miR-212(TargetScan|pictar), hsa-miR-96(TargetScan|pictar)	8.138	8.4557	0.3177	1.2463	0.1039	8.104	8.624	0.52	1.434	0.2107	0.5861	0.7903	-0.2023	0.0376	0.1066	0.4188	0.7142	0.8321	-0.0672		7.47	7.08	7.19	7.25	7.81	7.46	7.52	7.54	6.63	7.58	7.25	7.67	7.55	8.18	7.68	8.11	8.12	7.97	5.96	6.36	6.06	7.93	7.85	7.95	7.81	7.69
ENSG00000008988	40S ribosomal protein S20. [Source:Uniprot/SWISSPROT;Acc:P60866]	RPS20		12.2283	12.2633	0.035	1.0246	0.3309	12.5783	12.37	-0.2083	-1.1554	0.24	0.2475	0.514	0.2433	0.4454	0.6026	-0.0867	0.0599	0.1728	-0.2283		11.54	11.43	11.52	11.5	11.52	11.53	11.54	12.02	11.79	11.81	11.87	11.67	11.42	11.93	11.74	11.98	12.04	11.92	11.78	11.8	11.88	11.22	11.21	11.25	11.33	11.29
ENSG00000009307	Cold shock domain-containing protein E1 (UNR protein) (N-ras upstream gene protein). [Source:Uniprot/SWISSPROT;Acc:O75534]	CSDE1	hsa-let-7i(miranda|pictar), hsa-miR-132(TargetScan|mirbase), hsa-miR-424(TargetScan|mirbase), hsa-miR-542-3p(TargetScan|mirbase), hsa-miR-544(TargetScan|mirbase)	11.5338	11.58	0.0462	1.0326	0.6493	11.1114	11.3743	0.2629	1.1999	0.2978	0.4115	0.6664	-0.2167	0.264	0.4238	0.1546	0.0348	0.1202	0.314		10.94	10.63	10.74	10.77	10.85	10.87	10.75	10.66	9.94	10.33	10.31	10.44	10.52	10.83	10.58	10.83	10.82	10.74	9.68	9.93	9.15	9.94	10.28	10.23	10.13	10.1
ENSG00000009335	Ubiquitin-protein ligase E3C (EC 6.3.2.-). [Source:Uniprot/SWISSPROT;Acc:Q15386]	UBE3C	hsa-miR-9(TargetScan|mirbase)	8.4733	8.4576	-0.0158	-1.011	0.9007	8.9185	8.7406	-0.1779	-1.1312	0.3908	0.515	0.7408	0.1621	0.4522	0.6083	-0.0968	0.0129	0.0633	-0.3641		7.66	7.32	7.31	7.43	7.56	7.28	7.42	8.08	7.7	7.96	7.91	7.58	7.56	8.09	8.14	8.17	8.08	8.13	6.2	6.37	5.52	7.35	7.53	7.32	6.65	6.72
ENSG00000009413	DNA polymerase zeta catalytic subunit (EC 2.7.7.7) (hREV3). [Source:Uniprot/SWISSPROT;Acc:O60673]	REV3L	hsa-miR-101(TargetScan|pictar), hsa-miR-142-5p(TargetScan|pictar), hsa-miR-144(TargetScan|miranda|pictar), hsa-miR-145(TargetScan|miranda|pictar), hsa-miR-194(TargetScan|miranda|pictar), hsa-miR-20(TargetScan|pictar), hsa-miR-25(TargetScan|mirbase|pictar), hsa-miR-29b(mirbase|pictar), hsa-miR-29c(mirbase|pictar), hsa-miR-30d(miranda|mirbase), hsa-miR-32(TargetScan|mirbase|pictar), hsa-miR-323(Tar…	7.2333	8.8133	1.58	2.9897	0.012	6.43	8.4611	2.0311	4.0872	0.0152	0.4038	0.6602	-0.4511	0	0.0003	1.8056	0.0456	0.1438	0.5778	SR	6.79	5.95	5.97	6.24	8.08	7.93	7.65	6.08	4.75	5.37	5.4	7.21	7.2	8	6.95	6.91	6.72	6.86	5.14	5.95	4.73	8.09	8.34	8.19	7.99	7.88
ENSG00000009694	Teneurin-1 (Ten-1) (Tenascin-M1) (Ten-m1) (Protein Odd Oz/ten-m homolog 1). [Source:Uniprot/SWISSPROT;Acc:Q9UKZ4]	ODZ1	hsa-miR-34b(TargetScan|pictar), hsa-miR-9(TargetScan|miranda|mirbase|pictar)	4.8698	5.0479	0.178	1.1313	0.0235	4.5503	5.7856	1.2352	2.3542	0.0034	0.0008	0.0149	-1.0572	0.0033	0.0174	0.7066	0.3004	0.4904	-0.2091		3.92	3.84	3.8	3.85	4	3.99	3.98	3.48	3.57	3.55	3.53	4.52	4.58	5.16	5.18	4.99	5.33	5.16	4.68	4.58	4.44	3.95	4.17	4.43	4.18	4.4
ENSG00000009709	Paired box protein Pax-7 (HUP1). [Source:Uniprot/SWISSPROT;Acc:P23759]	PAX7		6.7563	6.4617	-0.2946	-1.2265	0.1549	6.8646	6.2925	-0.5721	-1.4867	0.0244	0.2922	0.5606	0.2775	0.0069	0.0302	-0.4333	0.8229	0.9034	0.0304		5.55	5.97	5.79	5.77	5.19	5.61	5.59	5.57	6.04	6.02	5.88	5.36	5.42	5.16	5.4	5.27	5.3	5.32	5.43	5.64	5.3	5.3	5.35	5.22	5.52	5.61
ENSG00000009724	Mannan-binding lectin serine protease 2 precursor (EC 3.4.21.104) (Mannose-binding protein-associated serine protease 2) (MASP-2) (MBL- associated serine protease 2) [Contains: Mannan-binding lectin serine protease 2 A chain; Mannan-binding lectin serine [Source:Uniprot/SWISSPROT;Acc:O00187]	MASP2		7.1833	6.6667	-0.5167	-1.4306	0.028	6.47	5.7767	-0.6933	-1.617	0.1302	0.6447	0.8239	0.1767	0.0065	0.029	-0.605	0.0009	0.012	0.8017		4.43	4.8	4.68	4.63	3.71	4.03	3.78	3.96	4.92	4.1	4.32	4.21	3.74	3.27	4.01	3.72	4.32	4.01	3.54	3.68	4.04	4.41	3.83	3.53	4.87	4.79
ENSG00000009765	Iodotyrosine dehalogenase 1 precursor (EC 1.-.-.-) (IYD-1). [Source:Uniprot/SWISSPROT;Acc:Q6PHW0]	IYD		5.6133	5.17	-0.4433	-1.3597	0.0454	5.3756	5.1978	-0.1778	-1.1311	0.6328	0.4551	0.6978	-0.2656	0.0977	0.212	-0.3106	0.5549	0.7161	0.105		4.15	3.99	3.86	4	3.72	3.82	3.53	3.78	3.94	3.88	3.87	4.07	3.26	3.98	4.01	4.22	4.45	4.23	3.8	3.65	3.8	3.91	3.81	3.83	4.26	4.41
ENSG00000009780	Protein FAM76A. [Source:Uniprot/SWISSPROT;Acc:Q8TAV0]	FAM76A	hsa-miR-34b(miranda|pictar)	7.8287	7.218	-0.6107	-1.527	0.0147	8.0827	7.9013	-0.1813	-1.1339	0.3127	0.0674	0.2506	-0.4293	0.0085	0.0354	-0.396	0.0029	0.0245	-0.4687		7.01	6.85	6.86	6.9	6.3	6.13	6.26	7.07	7.05	7.26	7.13	6.73	6.93	7.19	7.27	7.69	7.8	7.59	4.92	4.62	4.57	7.07	6.41	6.39	6.3	6.45
ENSG00000009790	TRAF3-interacting JNK-activating modulator (TRAF3-interacting protein 3). [Source:Uniprot/SWISSPROT;Acc:Q9Y228]	TRAF3IP3		5.3352	5.002	-0.3331	-1.2598	0.0361	5.1517	5.0413	-0.1104	-1.0795	0.633	0.3919	0.6518	-0.2228	0.115	0.2385	-0.2218	0.5904	0.7443	0.0721		4.27	4.34	4.34	4.32	3.93	4.09	4.12	3.86	4.31	4.39	4.19	4.17	4.04	3.78	3.95	4.2	4.04	4.06	4.42	4.58	4.35	3.96	3.98	4.08	4.53	4.6
ENSG00000009830	Protein O-mannosyl-transferase 2 (EC 2.4.1.109) (Dolichyl-phosphate- mannose--protein mannosyltransferase 2). [Source:Uniprot/SWISSPROT;Acc:Q9UKY4]	POMT2	hsa-miR-196(TargetScan|miranda), hsa-miR-339(TargetScan|pictar)	7.256	7.4975	0.2415	1.1822	0.0592	7.314	7.8328	0.5188	1.4328	0.0129	0.1904	0.4458	-0.2773	0.0052	0.0242	0.3802	0.1028	0.246	-0.1967		6.39	6.18	6.22	6.26	6.61	6.45	6.48	6.38	6.13	6.38	6.29	6.73	6.72	7.09	6.59	6.71	6.64	6.65	6.67	6.51	6.42	7.33	7.24	7.08	5.27	5.18
ENSG00000009844	Vacuolar protein sorting-associated protein VTA1 homolog (Dopamine- responsive protein DRG-1). [Source:Uniprot/SWISSPROT;Acc:Q9NP79]	VTA1		9.5273	9.278	-0.2493	-1.1887	0.1226	9.1133	9.0167	-0.0967	-1.0693	0.7954	0.6742	0.8425	-0.1527	0.3419	0.5055	-0.173	0.0775	0.2041	0.3377		8.87	8.64	8.6	8.7	8.26	8.46	8.52	8.49	7.75	8.5	8.24	7.88	7.84	8.64	8.69	9.12	9.16	8.99	8.09	8.04	7.64	7.7	7.69	8.04	7.03	6.71
ENSG00000009950	Williams-Beuren syndrome chromosome region 14 protein (WS basic-helix- loop-helix leucine zipper protein) (WS-bHLH) (Mlx interactor) (MLX- interacting protein-like). [Source:Uniprot/SWISSPROT;Acc:Q9NP71]	MLXIPL		7.1097	6.6697	-0.44	-1.3566	0.0171	7.345	6.9094	-0.4356	-1.3524	0.1639	0.9878	0.9951	-0.0044	0.0093	0.038	-0.4378	0.1188	0.2698	-0.2375		6	6.2	6.27	6.16	5.52	5.92	5.71	6.01	6.72	6.29	6.34	6.03	5.99	5.5	6.26	6.11	6.08	6.15	5.93	5.8	5.69	5.7	5.7	5.47	7.02	6.99
ENSG00000009954	Bromodomain adjacent to zinc finger domain protein 1B (Williams-Beuren syndrome chromosome region 9 protein) (Williams syndrome transcription factor) (hWALP2). [Source:Uniprot/SWISSPROT;Acc:Q9UIG0]	BAZ1B		9.0088	8.7964	-0.2124	-1.1586	0.0869	9.0582	9.5052	0.4469	1.3632	0.1324	0.0296	0.1534	-0.6594	0.4863	0.6379	0.1173	0.0387	0.1294	-0.3791		8.22	8	8.01	8.08	7.74	7.91	7.87	8.59	7.8	8.03	8.14	8.42	8.56	8.8	8.33	8.2	8.04	8.19	7.82	7.91	7.05	8.23	8.33	8.35	7.04	7.13
ENSG00000010017	Ran-binding protein 9 (RanBP9) (RanBP7) (Ran-binding protein M) (RanBPM) (BPM90) (BPM-L). [Source:Uniprot/SWISSPROT;Acc:Q96S59]	RANBP9	hsa-miR-101(TargetScan|mirbase|pictar), hsa-miR-144(TargetScan|pictar), hsa-miR-200b(TargetScan|mirbase), hsa-miR-200c(mirbase|pictar), hsa-miR-32(TargetScan|mirbase|pictar), hsa-miR-323(TargetScan|pictar), hsa-miR-429(TargetScan|mirbase), hsa-miR-496(TargetScan|mirbase), hsa-miR-92(TargetScan|pictar)	8.5717	9.04	0.4683	1.3835	0.1828	8.8117	9.585	0.7733	1.7092	0.0737	0.4317	0.6811	-0.305	0.0064	0.0284	0.6208	0.0589	0.1711	-0.3925		7.96	7.39	7.62	7.66	7.95	8.09	8.08	8.11	7.33	7.92	7.79	8.52	8.27	9.1	8.51	8.37	7.82	8.23	7.19	7.2	6.74	8.12	8.39	8.48	6.76	6.44
ENSG00000010030	Transcription factor ETV7 (Transcription factor Tel-2) (ETS-related protein Tel2) (Tel-related Ets factor). [Source:Uniprot/SWISSPROT;Acc:Q9Y603]	ETV7		5.5967	4.7283	-0.8683	-1.8256	0.0016	5.5133	4.6422	-0.8711	-1.8291	0.0088	0.9905	0.9958	0.0028	0	0.0002	-0.8697	0.4802	0.6568	0.0847		4.7	4.6	4.56	4.62	3.7	4	3.8	4.26	4.73	4.5	4.5	4.03	3.57	3.69	4.3	4.49	4.04	4.28	4.05	4.14	3.86	4.01	3.74	4.37	4.03	3.85
ENSG00000010072	DDDL1880 (Chromosome 1 open reading frame 124). [Source:Uniprot/SPTREMBL;Acc:Q6UWW6]	C1orf124		8.1542	8.2542	0.1	1.0718	0.4126	7.885	8.1717	0.2867	1.2198	0.4129	0.5741	0.7825	-0.1867	0.254	0.4131	0.1933	0.2973	0.487	0.1758		7.39	7.14	7.15	7.23	7.26	7.13	7.37	7.29	6.53	6.86	6.89	7.29	6.8	7.61	7.26	7.45	7.49	7.4	6.07	6.38	6.25	6.49	6.52	6.53	5.87	6.14
ENSG00000010165	Uncharacterized protein KIAA0859. [Source:Uniprot/SWISSPROT;Acc:Q8N6R0]	KIAA0859		9.1672	7.8494	-1.3178	-2.4928	0.0013	8.725	7.855	-0.87	-1.8277	0.0519	0.198	0.4553	-0.4478	0	0.0006	-1.0939	0.2326	0.4163	0.2183	SR	8.32	8.23	8.14	8.23	6.63	6.98	6.93	8.28	7.57	7.49	7.78	6.69	6.6	7.28	7.99	7.99	8.06	8.02	5.47	5.79	5.02	5.98	6.13	6.3	5.59	5.69
ENSG00000010219	Dual specificity tyrosine-phosphorylation-regulated kinase 4 (EC 2.7.12.1). [Source:Uniprot/SWISSPROT;Acc:Q9NR20]	DYRK4	hsa-miR-93(mirbase|pictar)	5.9223	5.7703	-0.1521	-1.1111	0.1315	5.5662	5.639	0.0728	1.0518	0.652	0.3006	0.5695	-0.2249	0.7303	0.8286	-0.0396	0.0508	0.1545	0.2437		4.93	4.92	4.88	4.91	4.64	4.91	4.87	4.37	4.56	4.79	4.58	4.71	4.49	4.78	4.73	4.58	5.09	4.8	4.69	4.45	4.94	4.39	4.58	4.36	4.92	4.64
ENSG00000010244	Zinc finger protein 207. [Source:Uniprot/SWISSPROT;Acc:O43670]	ZNF207	hsa-miR-101(TargetScan|miranda|mirbase|pictar), hsa-miR-144(TargetScan|miranda|mirbase|pictar), hsa-miR-181a(mirbase|pictar), hsa-miR-181b(mirbase|pictar), hsa-miR-181c(mirbase|pictar), hsa-miR-216(TargetScan|pictar), hsa-miR-224(TargetScan|mirbase), hsa-miR-299-3p(TargetScan|mirbase), hsa-miR-34a(mirbase|pictar), hsa-miR-34b(TargetScan|pictar), hsa-miR-494(TargetScan|mirbase)	10.5717	10.4797	-0.0919	-1.0658	0.0768	10.5739	10.6042	0.0303	1.0212	0.9197	0.6784	0.8452	-0.1222	0.8342	0.8963	-0.0308	0.6681	0.8018	-0.0633		9.79	9.78	9.69	9.75	9.6	9.68	9.64	9.86	9.18	10.17	9.74	9.74	9.64	9.92	9.73	9.72	9.79	9.75	9.14	9.27	8.53	9.21	9.09	9.12	8.79	8.71
ENSG00000010256	Ubiquinol-cytochrome-c reductase complex core protein 1, mitochondrial precursor (EC 1.10.2.2) (Core I protein). [Source:Uniprot/SWISSPROT;Acc:P31930]	UQCRC1		10.0659	9.9849	-0.081	-1.0578	0.2523	9.949	9.6508	-0.2982	-1.2296	0.0065	0.2131	0.4747	0.2172	0.0683	0.1646	-0.1896	0.0347	0.12	0.2255		9.2	9.27	9.16	9.21	9.05	9.14	9.23	9.15	9.04	9.07	9.09	8.74	8.65	8.86	8.86	8.94	8.88	8.89	8.6	8.63	8.42	8.06	7.95	7.7	6.94	7.38
ENSG00000010270	MLN64 N-terminal domain homolog (STARD3 N-terminal-like protein). [Source:Uniprot/SWISSPROT;Acc:O95772]	STARD3NL	hsa-miR-98(TargetScan|pictar)	8.5967	8.6287	0.032	1.0224	0.8075	7.33	8.4057	1.0757	2.1077	0.0526	0.021	0.1236	-1.0437	0.041	0.1137	0.5538	0.0096	0.0527	0.7448		7.88	7.62	7.53	7.67	7.58	7.56	7.86	6.54	6.05	6.33	6.31	7.32	6.82	8.09	7.68	8.21	8.12	8	6.99	7.42	6.75	6.99	7.35	7.3	5.55	5.73
ENSG00000010278	CD9 antigen (p24) (Leukocyte antigen MIC3) (Motility-related protein) (MRP-1) (Tetraspanin-29) (Tspan-29). [Source:Uniprot/SWISSPROT;Acc:P21926]	CD9	hsa-miR-218(miranda|mirbase)	10.2622	9.1456	-1.1167	-2.1685	0.0026	11.2411	7.6767	-3.5644	-11.8305	0.0005	0	0.0013	2.4478	0.0001	0.0009	-2.3406	0.545	0.7085	0.245	SR	9.4	9.24	9.38	9.34	8.02	8.1	8.4	10.06	10.86	10.32	10.41	6.81	6.19	6.94	10.38	10.52	10.64	10.51	6.13	5.96	6.42	10.67	10.82	10.75	9.5	9.61
ENSG00000010282	Glycerol uptake/transporter homolog. [Source:Uniprot/SWISSPROT;Acc:Q9HCP6]	HHATL		6.1795	7.1831	1.0036	2.005	0.0056	6.0421	5.8097	-0.2323	-1.1747	0.1864	0.0002	0.0066	1.2359	0.0969	0.2107	0.3856	0.0042	0.0306	0.7554	CS	5.08	5.29	5.19	5.19	6.29	5.94	6.46	5.01	4.97	4.96	4.98	5.05	4.72	4.58	4.87	4.83	4.93	4.88	4.86	5.04	5.02	4.93	4.66	4.79	5.76	5.51
ENSG00000010292	Condensin complex subunit 1 (Non-SMC condensin I complex subunit D2) (Chromosome condensation-related SMC-associated protein 1) (Chromosome-associated protein D2) (hCAP-D2) (XCAP-D2 homolog). [Source:Uniprot/SWISSPROT;Acc:Q15021]	NCAPD2		9.9425	9.1625	-0.78	-1.7171	0.0029	9.5003	9.6033	0.1031	1.074	0.448	0.001	0.0168	-0.8831	0.0621	0.1538	-0.3385	0.9967	0.9985	0.0007		9.15	8.94	9.17	9.09	8.18	8.31	8.24	8.8	8.56	8.41	8.59	8.58	8.84	8.68	9.36	9.01	8.78	9.05	8.24	8.2	7.71	8.36	8.19	8.05	6.31	6.24
ENSG00000010295	HOM-TES-103 protein. [Source:Uniprot/SPTREMBL;Acc:Q7Z5X4]	NP_542768.1	hsa-miR-29a(mirbase|pictar), hsa-miR-29b(mirbase|pictar), hsa-miR-29c(mirbase|pictar), hsa-miR-7(miranda|mirbase)	6.3713	6.3773	0.006	1.0042	0.9681	6.504	7.0053	0.5013	1.4155	0.0452	0.0678	0.2513	-0.4953	0.1018	0.2183	0.2537	0.021	0.087	-0.3803		5.48	5.21	5.24	5.31	5.17	5.27	5.47	5.47	5.14	5.62	5.41	5.76	5.98	6	5.3	5.56	5.29	5.38	4.28	4.45	4.66	5.96	5.58	5.75	4.35	4.64
ENSG00000010310	Gastric inhibitory polypeptide receptor precursor (GIP-R) (Glucose- dependent insulinotropic polypeptide receptor). [Source:Uniprot/SWISSPROT;Acc:P48546]	GIPR		6.5828	6.7836	0.2008	1.1494	0.0642	6.3592	6.5631	0.2039	1.1518	0.2328	0.9883	0.9951	-0.0031	0.0804	0.1845	0.2024	0.0581	0.1696	0.2221		5.4	5.47	5.62	5.5	5.61	5.68	5.7	5.12	5.39	5.4	5.31	5.6	5.6	5.18	5.4	5.27	5.31	5.33	5.4	5.07	5.54	5.2	5.21	5.07	5.75	5.73
ENSG00000010318	PHD finger protein 7 (Testis development protein NYD-SP6). [Source:Uniprot/SWISSPROT;Acc:Q9BWX1]	PHF7		6.3711	5.4583	-0.9128	-1.8827	0.0132	6.1339	5.3783	-0.7556	-1.6883	0.0796	0.6763	0.8437	-0.1572	0.0006	0.0048	-0.8342	0.3978	0.5844	0.1586		5.42	5.44	4.98	5.28	4.21	4.2	4.58	5.07	5.3	4.67	5.01	4.43	3.86	4.67	5.72	6.15	5.91	5.93	3.36	3.79	3.32	4.4	4.08	4.38	3.98	4.11
ENSG00000010319	Semaphorin-3G precursor (Semaphorin sem2). [Source:Uniprot/SWISSPROT;Acc:Q9NS98]	SEMA3G	hsa-miR-101(TargetScan|pictar), hsa-miR-146(TargetScan|pictar)	7.0433	6.7153	-0.328	-1.2553	0.0028	6.9661	6.6125	-0.3535	-1.2777	0.0859	0.9033	0.9599	0.0255	0.0078	0.0331	-0.3408	0.4152	0.6	0.09		5.93	6.02	6.03	6	5.54	5.66	5.68	5.69	6.08	6.03	5.93	5.68	5.55	5.33	5.6	5.62	5.5	5.57	5.36	5.25	5.31	5.4	5.31	5.47	7.18	7.53
ENSG00000010322	nischarin [Source:RefSeq_peptide;Acc:NP_009115]	NISCH		8.9021	9.0296	0.1276	1.0924	0.0887	9.2023	9.5794	0.3771	1.2987	0.015	0.1833	0.4362	-0.2495	0.0277	0.0853	0.2523	0.0012	0.0141	-0.425		8.01	7.92	8.05	7.99	8.04	8.2	8.14	8.49	8.19	8.28	8.32	8.77	8.72	8.62	7.94	7.83	7.5	7.76	8.22	8.23	7.55	8.29	8.34	8.14	7.35	7.55
ENSG00000010327	Stabilin-1 precursor (Fasciclin, EGF-like, laminin-type EGF-like and link domain-containing scavenger receptor 1) (FEEL-1) (MS-1 antigen). [Source:Uniprot/SWISSPROT;Acc:Q9NY15]	STAB1		6.5739	6.5602	-0.0137	-1.0095	0.9079	6.2872	6.1005	-0.1867	-1.1381	0.1029	0.3885	0.6488	0.173	0.3558	0.5186	-0.1002	0.0038	0.0289	0.3732		5.35	5.69	5.51	5.52	5.38	5.28	5.63	5.22	5.42	5.41	5.35	5.33	5.18	4.85	5.16	5.11	4.96	5.08	5.16	5.3	4.99	4.94	5.08	4.78	8.51	9.01
ENSG00000010361	fuzzy homolog [Source:RefSeq_peptide;Acc:NP_079405]	FUZ	hsa-miR-375(TargetScan|mirbase|pictar)	8.704	8.3398	-0.3643	-1.2872	0.069	8.3921	8.2438	-0.1483	-1.1083	0.1843	0.2798	0.5481	-0.216	0.031	0.0928	-0.2563	0.0757	0.2011	0.2039		7.76	7.78	7.76	7.77	7.16	7.5	7.49	7.48	7.59	7.24	7.44	7.28	7.29	7.23	7.26	7.27	7.28	7.27	6.71	6.63	6.69	7.23	7.12	6.69	6.7	6.73
ENSG00000010379	Sodium- and chloride-dependent GABA transporter 2. [Source:Uniprot/SWISSPROT;Acc:Q9NSD5]	SLC6A13		5.4696	5.8304	0.3609	1.2842	0.1153	5.4511	5.1427	-0.3084	-1.2384	0.1335	0.0164	0.1065	0.6693	0.868	0.9199	0.0262	0.0413	0.135	0.3531		4.35	4.4	4.71	4.48	4.87	4.72	4.9	4.37	4.68	4.38	4.48	3.98	4.43	4.11	4.14	4.2	4.23	4.19	4.75	4.5	4.99	4.33	4.23	4.22	4.43	4.41
ENSG00000010404	Iduronate 2-sulfatase precursor (EC 3.1.6.13) (Alpha-L-iduronate sulfate sulfatase) (Idursulfase) [Contains: Iduronate 2-sulfatase 42 kDa chain; Iduronate 2-sulfatase 14 kDa chain]. [Source:Uniprot/SWISSPROT;Acc:P22304]	IDS		8.7524	9.3576	0.6052	1.5212	0.0026	8.9876	9.561	0.5733	1.488	0	0.846	0.933	0.0319	0	0.0004	0.5893	0.0281	0.1047	-0.2193		7.74	7.68	7.73	7.72	8.34	8.19	8.18	7.91	7.98	7.87	7.92	8.43	8.52	8.38	8.49	8.34	8.15	8.33	8.32	8.26	8	9.97	10.01	9.6	8.72	8.51
ENSG00000010438	Trypsin-3 precursor (EC 3.4.21.4) (Trypsin III) (Brain trypsinogen) (Mesotrypsinogen) (Trypsin IV) (Serine protease 3) (Serine protease 4). [Source:Uniprot/SWISSPROT;Acc:P35030]	PRSS3		6.035	5.7572	-0.2778	-1.2123	0.0658	5.8561	5.6183	-0.2378	-1.1792	0.5464	0.9125	0.9638	-0.04	0.1655	0.3075	-0.2578	0.3805	0.5686	0.1589		4.8	4.92	4.78	4.84	4.68	4.3	4.69	4.27	4.64	5.05	4.65	4.53	4.85	4.26	4.64	4.83	4.68	4.71	5.09	5.05	5.39	4.09	4.42	4.32	4.98	3.96
ENSG00000010539	Zinc finger protein 200. [Source:Uniprot/SWISSPROT;Acc:P98182]	ZNF200		6.566	6.5067	-0.0593	-1.042	0.7361	6.6447	7.1373	0.4927	1.407	0.1437	0.1005	0.3131	-0.552	0.232	0.388	0.2167	0.0618	0.1766	-0.3547		5.92	5.77	5.54	5.75	5.8	5.59	5.79	6.28	5.47	5.73	5.83	6.42	5.91	6.52	6.01	6.31	6.4	6.24	5.17	5.73	5.31	5.9	5.87	6.04	4.41	5.17
ENSG00000010610	T-cell surface glycoprotein CD4 precursor (T-cell surface antigen T4/Leu-3). [Source:Uniprot/SWISSPROT;Acc:P01730]	CD4	hsa-miR-181c(miranda|mirbase|pictar), hsa-miR-221(TargetScan|pictar), hsa-miR-222(TargetScan|pictar)	5.1904	5.1938	0.0033	1.0023	0.9843	5.0029	5.2204	0.2175	1.1627	0.3895	0.4617	0.7035	-0.2142	0.4568	0.6119	0.1104	0.5858	0.7406	0.0804		3.74	4.02	4.07	3.94	4.12	4.13	3.91	4.16	3.65	3.67	3.83	3.9	4.07	3.89	3.95	3.94	3.89	3.93	3.51	3.9	3.8	3.51	3.15	3.44	6.36	6.79
ENSG00000010626	Leucine-rich repeat-containing protein 23 (Leucine-rich protein B7). [Source:Uniprot/SWISSPROT;Acc:Q53EV4]	LRRC23		6.4127	7.2873	0.8747	1.8336	0.0008	5.904	6.4427	0.5387	1.4526	0.0119	0.1226	0.3507	0.336	0.0001	0.0008	0.7067	0.0001	0.0026	0.6767		5.43	5.26	5.3	5.33	6.09	6.29	6.23	4.92	4.95	4.58	4.82	5.39	5.37	5.35	5.13	5.42	5.36	5.31	4.45	4.45	4.51	5.82	5.57	5.03	4.81	4.58
ENSG00000010671	Tyrosine-protein kinase BTK (EC 2.7.10.2) (Bruton tyrosine kinase) (Agammaglobulinaemia tyrosine kinase) (ATK) (B cell progenitor kinase) (BPK). [Source:Uniprot/SWISSPROT;Acc:Q06187]	BTK		4.3776	4.0497	-0.3279	-1.2552	0.0128	3.9706	4.0218	0.0512	1.0361	0.7086	0.0748	0.2663	-0.3791	0.2526	0.4114	-0.1383	0.0834	0.2135	0.2174		3.5	3.34	3.52	3.45	3.11	3.08	3.13	2.83	3.2	3.13	3.06	3.18	2.89	2.99	3.67	3.62	3.67	3.65	3.67	3.11	3.52	2.9	3.02	2.95	4.52	4.17
ENSG00000010704	Hereditary hemochromatosis protein precursor (HLA-H). [Source:Uniprot/SWISSPROT;Acc:Q30201]	HFE		5.2167	3.8367	-1.38	-2.6027	0.0182	3.8233	2.55	-1.2733	-2.4172	0.1662	0.8839	0.9502	-0.1067	0.0022	0.0129	-1.3267	0.0021	0.0196	1.34	SR	4.5	4.99	4.19	4.56	3.43	3	3.21	2.31	3.8	3.42	3.18	2.34	2.35	1.5	3.64	2.22	4.18	3.35	2.05	2.66	1.89	4.61	4.26	5.25	5.47	6.22
ENSG00000010803	Polycomb protein SCMH1 (Sex comb on midleg homolog 1). [Source:Uniprot/SWISSPROT;Acc:Q96GD3]	SCMH1	hsa-miR-205(TargetScan|pictar)	8.4993	9.8687	1.3693	2.5835	0	8.0533	9.7283	1.675	3.1932	0.0003	0.1426	0.3814	-0.3057	0	0	1.5222	0.0214	0.0882	0.2932	SR	7.58	7.58	7.48	7.55	9.03	8.93	9.08	7.04	7.33	6.83	7.06	8.84	8.8	8.88	7.74	7.68	7.65	7.69	7.45	7.33	6.9	8.35	8.45	8.31	7.97	8.39
ENSG00000010810	Proto-oncogene tyrosine-protein kinase Fyn (EC 2.7.10.2) (p59-Fyn) (Protooncogene Syn) (SLK). [Source:Uniprot/SWISSPROT;Acc:P06241]	FYN	hsa-miR-224(miranda|mirbase), hsa-miR-369-3p(TargetScan|mirbase), hsa-miR-96(TargetScan|mirbase|pictar)	9.3333	9.2311	-0.1022	-1.0734	0.4314	8.9619	9.9825	1.0206	2.0287	0.028	0.0048	0.0486	-1.1228	0.0651	0.1592	0.4592	0.4169	0.6017	-0.19		8.6	8.39	8.3	8.43	8.18	8.28	8.45	8.55	7.55	8.09	8.06	8.97	9.04	9.38	8.51	8.44	8.1	8.35	9.24	9.43	8.32	9.32	9.42	9.35	8.22	8.36
ENSG00000010818	Human immunodeficiency virus type I enhancer-binding protein 2 (HIV- EP2) (MHC-binding protein 2) (MBP-2). [Source:Uniprot/SWISSPROT;Acc:P31629]	HIVEP2	hsa-miR-1(TargetScan|pictar), hsa-miR-130a(miranda|mirbase|pictar), hsa-miR-137(miranda|mirbase), hsa-miR-155(TargetScan|mirbase|pictar), hsa-miR-206(TargetScan|pictar), hsa-miR-218(TargetScan|pictar), hsa-miR-301(TargetScan|pictar), hsa-miR-324-3p(TargetScan|pictar), hsa-miR-330(TargetScan|pictar), hsa-miR-376c(TargetScan|mirbase), hsa-miR-496(TargetScan|mirbase), hsa-miR-506(TargetScan|mirbase)	6.6537	7.5816	0.9279	1.9026	0.0138	5.9108	5.4494	-0.4614	-1.3769	0.2684	0.0049	0.0492	1.3894	0.4182	0.578	0.2333	0.0002	0.0051	1.4375		5.84	5.47	5.41	5.57	6.87	6.27	6.45	5.39	4.55	4.57	4.84	4.29	4.02	4.82	5.99	5.81	5.71	5.84	3.61	3.87	3.43	5.58	6.07	5.99	6.49	6.65
ENSG00000010932	Dimethylaniline monooxygenase [N-oxide-forming] 1 (EC 1.14.13.8) (Fetal hepatic flavin-containing monooxygenase 1) (FMO 1) (Dimethylaniline oxidase 1). [Source:Uniprot/SWISSPROT;Acc:Q01740]	FMO1		4.0418	4.1676	0.1258	1.0911	0.6473	4.2927	6.3864	2.0936	4.2682	0.0015	0.0001	0.0048	-1.9679	0.0059	0.0269	1.1097	0.003	0.0246	-1.2348		3.24	3.08	3.07	3.13	2.94	3.51	3.21	3.43	3.27	3.39	3.36	5.04	5.94	5.29	2.88	2.79	2.79	2.82	3.62	3.7	3.89	2.86	2.76	2.86	5.37	5.49
ENSG00000011007	Transcription elongation factor B polypeptide 3 (RNA polymerase II transcription factor SIII subunit A1) (SIII p110) (Elongin-A) (EloA) (Elongin 110 kDa subunit). [Source:Uniprot/SWISSPROT;Acc:Q14241]	TCEB3		8.9597	8.7397	-0.22	-1.1647	0.0596	8.919	8.7244	-0.1946	-1.1444	0.5823	0.939	0.9762	-0.0254	0.2199	0.3735	-0.2073	0.8637	0.9274	0.0281		8.17	7.97	7.96	8.03	7.73	7.86	7.81	8.35	7.4	8.21	7.99	7.59	7.64	8.13	7.97	8.08	7.79	7.95	6.56	6.72	5.78	7.27	7.53	7.31	6.87	7.08
ENSG00000011009	Acyl-protein thioesterase 2 (EC 3.1.2.-) (Lysophospholipase II) (LPL- I). [Source:Uniprot/SWISSPROT;Acc:O95372]	LYPLA2P1	hsa-let-7d(miranda|mirbase), hsa-miR-16(TargetScan|mirbase|pictar), hsa-miR-195(TargetScan|pictar), hsa-miR-24(TargetScan|mirbase|pictar), hsa-miR-429(TargetScan|mirbase)	9.754	9.068	-0.686	-1.6088	0.0008	9.614	8.798	-0.816	-1.7605	0.0047	0.5249	0.7484	0.13	0	0.0003	-0.751	0.0753	0.2004	0.205		8.82	8.82	8.74	8.79	8.21	8.21	8.24	9	8.82	8.71	8.84	7.94	7.99	8	8.68	8.51	8.55	8.58	7.78	8.23	8.1	7.9	7.72	7.6	7.94	8.43
ENSG00000011021	Chloride channel protein 6 (ClC-6). [Source:Uniprot/SWISSPROT;Acc:P51797]	CLCN6	hsa-miR-149(TargetScan|pictar), hsa-miR-24(TargetScan|pictar), hsa-miR-9(TargetScan|pictar)	8.1093	8.304	0.1948	1.1445	0.0347	7.6379	8.304	0.6662	1.5869	0.0485	0.0962	0.306	-0.4714	0.0128	0.0483	0.4305	0.1353	0.2931	0.2357		7.23	7.05	7.12	7.13	7.38	7.35	7.27	6.64	7.02	6.28	6.65	7.2	7.28	7.57	6.88	6.65	6.43	6.65	6.5	6.81	6.19	7.34	7.53	7.51	6.73	6.8
ENSG00000011028	Macrophage mannose receptor 2 precursor (Urokinase receptor-associated protein) (Endocytic receptor 180) (CD280 antigen). [Source:Uniprot/SWISSPROT;Acc:Q9UBG0]	MRC2	hsa-miR-150(TargetScan|pictar), hsa-miR-214(TargetScan|miranda|mirbase)	7.58	8.3233	0.7433	1.674	0.0015	6.98	8.9367	1.9567	3.8816	0.0001	0.0001	0.0031	-1.2133	0	0.0004	1.35	0.9745	0.9874	-0.0067		6.67	6.54	6.45	6.55	7.18	7.48	7.32	6.04	6.09	5.66	5.93	8	8.1	7.97	6.31	6.46	6.24	6.34	7.69	7.47	7.36	9.42	9.28	9.13	6.57	6.87
ENSG00000011052	Nucleoside diphosphate kinase B (EC 2.7.4.6) (NDK B) (NDP kinase B) (nm23-H2) (C-myc purine-binding transcription factor PUF). [Source:Uniprot/SWISSPROT;Acc:P22392]	NME2		10.6871	10.5095	-0.1776	-1.131	0.0535	11.2481	10.9205	-0.3276	-1.2549	0.216	0.5546	0.77	0.15	0.0692	0.1662	-0.2526	0.0024	0.0214	-0.486		9.8	9.86	9.84	9.84	9.51	9.74	9.68	10.55	10.16	10.57	10.43	10.02	9.77	10.46	10.82	11.07	11.24	11.04	10.72	10.68	10.73	9.49	9.5	9.24	7.27	7.06
ENSG00000011083	Sodium-dependent proline transporter (Solute carrier family 6 member 7). [Source:Uniprot/SWISSPROT;Acc:Q99884]	SLC6A7		6.3306	6.0144	-0.3161	-1.245	0.0521	6.1903	5.9028	-0.2875	-1.2205	0.4182	0.9302	0.9723	-0.0286	0.0802	0.184	-0.3018	0.4403	0.6218	0.126		5.2	5.3	5.38	5.29	4.96	4.78	5.05	4.67	5.54	5.11	5.11	4.92	5.01	4.57	4.81	4.88	4.92	4.87	5.07	5.42	5.42	4.75	4.79	4.69	5.32	5.42
ENSG00000011105	Tetraspanin-9 (Tspan-9) (Tetraspan NET-5). [Source:Uniprot/SWISSPROT;Acc:O75954]	TSPAN9		7.9929	9.3386	1.3457	2.5416	0.0039	7.5043	8.229	0.7248	1.6526	0.0199	0.0231	0.1311	0.621	0	0.0003	1.0352	0.0002	0.0043	0.799	SR	7.19	7.02	6.95	7.05	8.44	8.43	8.46	6.77	6.39	6.49	6.55	7.16	7.21	7.53	7.33	7.44	7.41	7.4	6.51	6.01	6.48	6.68	6.39	6.12	7.34	7.56
ENSG00000011114	BTB/POZ domain-containing protein 7. [Source:Uniprot/SWISSPROT;Acc:Q9P203]	BTBD7	hsa-miR-142-3p(TargetScan|pictar), hsa-miR-153(TargetScan|miranda), hsa-miR-17-5p(TargetScan|pictar), hsa-miR-19a(miranda|pictar), hsa-miR-20(TargetScan|pictar), hsa-miR-219(TargetScan|miranda), hsa-miR-26b(miranda|pictar), hsa-miR-301(TargetScan|pictar), hsa-miR-9(TargetScan|pictar), hsa-miR-93(miranda|pictar)	7.1867	7.4538	0.2671	1.2034	0.0964	7.0788	7.7963	0.7175	1.6443	0.0421	0.13	0.363	-0.4504	0.0072	0.0313	0.4923	0.456	0.6355	-0.1173		6.22	6.04	6.05	6.1	6.53	6.18	6.35	6.38	5.84	5.7	5.97	6.6	6.63	7.03	6.61	6.81	6.85	6.76	4.97	4.76	4.6	6.42	6.51	6.47	4.99	5.58
ENSG00000011132	Amyloid beta A4 precursor protein-binding family A member 3 (Neuron- specific X11L2 protein) (Neuronal Munc18-1-interacting protein 3) (Mint-3) (Adapter protein X11gamma). [Source:Uniprot/SWISSPROT;Acc:O96018]	APBA3	hsa-miR-506(TargetScan|mirbase)	7.43	6.8356	-0.5944	-1.5099	0.0047	7.6097	7.2261	-0.3836	-1.3046	0.073	0.3614	0.6257	-0.2108	0.0014	0.0089	-0.489	0.0323	0.1144	-0.2851		6.28	6.53	6.43	6.41	5.64	5.83	5.8	6.36	6.71	6.56	6.54	6.31	6.3	6.06	6.28	6.32	6.2	6.27	5.63	5.37	5.58	5.9	5.51	5.3	5.9	6.02
ENSG00000011143	Meckel syndrome type 1 protein. [Source:Uniprot/SWISSPROT;Acc:Q9NXB0]	MKS1		8.0685	7.4582	-0.6103	-1.5266	0.0066	7.6185	7.8761	0.2576	1.1955	0.2509	0.0047	0.0484	-0.8679	0.338	0.5019	-0.1764	0.9291	0.9637	0.0161		7.31	7.06	6.94	7.1	6.26	6.54	6.4	6.72	6.39	6.76	6.62	6.88	6.53	7.19	6.76	6.66	6.91	6.78	5.61	5.25	5.73	6.41	6.31	6.15	5.12	4.8
ENSG00000011177	Indolethylamine N-methyltransferase (EC 2.1.1.49) (Aromatic alkylamine N-methyltransferase) (Indolamine N-methyltransferase) (Arylamine N- methyltransferase) (Amine N-methyltransferase). [Source:Uniprot/SWISSPROT;Acc:O95050]	INMT		7.1473	7.5053	0.358	1.2816	0.3295	6.8713	6.708	-0.1633	-1.1199	0.5457	0.1708	0.42	0.5213	0.6177	0.7445	0.0973	0.0154	0.0711	0.5367		6.25	6.29	6.26	6.27	6.15	6.65	7.07	5.88	6.38	5.71	5.99	5.69	6.04	5.73	5.95	5.78	5.67	5.8	6.05	6.16	5.35	5.35	5.33	5.75	7.91	8.12
ENSG00000011198	Abhydrolase domain-containing protein 5. [Source:Uniprot/SWISSPROT;Acc:Q8WTS1]	ABHD5	hsa-miR-185(miranda|mirbase), hsa-miR-506(TargetScan|mirbase)	7.9291	7.2248	-0.7042	-1.6293	0.0125	7.0094	7.0939	0.0845	1.0604	0.8801	0.142	0.3808	-0.7888	0.2673	0.4274	-0.3098	0.0722	0.195	0.5253		7.24	7.07	6.77	7.02	6.33	6.07	6.44	6.73	5.19	6.29	6.07	5.87	5.75	6.78	6.86	7.04	7.22	7.04	4.9	5.09	4.67	6.47	6.56	6.42	6.71	6.68
ENSG00000011201	Anosmin-1 precursor (Kallmann syndrome protein) (Adhesion molecule- like X-linked). [Source:Uniprot/SWISSPROT;Acc:P23352]	KAL1		8.2549	8.6572	0.4024	1.3217	0.0341	7.6446	7.4583	-0.1862	-1.1378	0.681	0.1732	0.4235	0.5886	0.6232	0.7483	0.1081	0.0012	0.014	0.9046		7.41	7.27	7.2	7.29	7.93	7.61	7.66	7.27	5.76	6.8	6.61	6.46	6.33	6.58	8.91	8.96	9.03	8.97	5.73	5.83	5.12	6.9	6.63	6.54	5.26	5.26
ENSG00000011243	A-kinase anchor protein 8-like (AKAP8-like protein) (Neighbor of A- kinase-anchoring protein 95) (Neighbor of AKAP95) (Homologous to AKAP95 protein) (HA95) (Helicase A-binding protein 95) (HAP95). [Source:Uniprot/SWISSPROT;Acc:Q9ULX6]	AKAP8L		9.3442	8.9991	-0.3452	-1.2703	0	8.7376	9.0133	0.2758	1.2106	0.2743	0.0256	0.1401	-0.6209	0.8228	0.8893	-0.0347	0.0745	0.1992	0.2962		8.5	8.49	8.47	8.49	8.1	8.1	8.13	7.71	8.33	7.58	7.87	8.13	8.12	8.09	8.15	8.08	8.12	8.12	6.78	7.07	7.07	7.66	7.88	7.59	7.54	7.57
ENSG00000011258	mbt domain containing 1 [Source:RefSeq_peptide;Acc:NP_060113]	MBTD1		8.5352	7.9249	-0.6103	-1.5266	0.019	8.2373	8.2479	0.0106	1.0074	0.9759	0.0876	0.2905	-0.621	0.1333	0.2646	-0.2998	0.9474	0.9729	-0.0125		7.76	7.5	7.46	7.58	6.96	6.88	6.91	7.79	6.83	7.2	7.27	7.23	6.88	7.7	7.87	8.01	8.18	8.02	5.46	5.54	5.23	6.7	6.7	6.9	5.75	5.54
ENSG00000011260	U3 small nucleolar RNA-associated protein 18 homolog (WD repeat protein 50). [Source:Uniprot/SWISSPROT;Acc:Q9Y5J1]	UTP18		9.3712	7.8145	-1.5567	-2.9417	0.0003	8.9849	8.3071	-0.6778	-1.5997	0.0713	0.0154	0.1023	-0.8788	0.0001	0.0013	-1.1173	0.793	0.8846	-0.0531	SR	8.59	8.43	8.28	8.43	6.99	6.67	6.71	8.12	8.04	7.98	8.05	7.33	6.81	7.82	8.38	8.61	8.6	8.53	5.34	5.4	5.42	6.62	6.98	6.8	5.76	5.39
ENSG00000011275	E3 ubiquitin-protein ligase TRIAD3 (EC 6.3.2.-) (Ubiquitin-conjugating enzyme 7-interacting protein 1) (Zinc finger protein inhibiting NF- kappa-B) (Triad domain-containing protein 3). [Source:Uniprot/SWISSPROT;Acc:Q9NWF9]	RNF216		8.7149	8.9633	0.2484	1.1879	0.0499	8.6782	9.0289	0.3507	1.2751	0.0937	0.6419	0.8225	-0.1022	0.0198	0.0668	0.2996	0.899	0.9466	-0.0144		7.93	7.73	7.79	7.82	8.09	8	8.06	7.98	7.66	7.57	7.74	8.02	8	8.35	7.94	7.73	7.43	7.7	6.82	7.01	6.18	7.53	7.61	7.71	7.01	7.49
ENSG00000011295	Tetratricopeptide repeat protein 19 (TPR repeat protein 19). [Source:Uniprot/SWISSPROT;Acc:Q6DKK2]	TTC19	hsa-miR-34b(mirbase|pictar)	7.6347	7.2186	-0.4161	-1.3343	0.0358	7.5965	7.4299	-0.1667	-1.1225	0.2165	0.2464	0.5132	-0.2494	0.0232	0.0751	-0.2914	0.4546	0.6343	-0.0865		6.63	6.75	6.67	6.68	6.44	6.15	6.18	6.81	6.47	6.72	6.67	6.5	6.36	6.51	6.64	6.81	6.92	6.79	5.62	5.58	5.67	6.89	6.85	6.93	5.7	5.61
ENSG00000011304	Polypyrimidine tract-binding protein 1 (PTB) (Heterogeneous nuclear ribonucleoprotein I) (hnRNP I) (57 kDa RNA-binding protein PPTB-1). [Source:Uniprot/SWISSPROT;Acc:P26599]	PTBP1	hsa-miR-1(TargetScan|pictar), hsa-miR-153(TargetScan|pictar), hsa-miR-206(TargetScan|pictar), hsa-miR-506(TargetScan|mirbase), hsa-miR-9(TargetScan|miranda)	10.8121	9.9918	-0.8203	-1.7658	0.0021	10.813	10.5855	-0.2276	-1.1709	0.2061	0.0132	0.0931	-0.5927	0.0023	0.013	-0.5239	0.0485	0.15	-0.2973		9.94	9.96	9.98	9.96	9.03	9.1	9.16	10.11	9.69	10.13	9.98	9.79	9.6	9.79	9.97	9.77	9.69	9.81	9.63	9.56	9.15	8.96	8.88	8.73	8.6	8.65
ENSG00000011332	Zinc finger protein neuro-d4 (D4, zinc and double PHD fingers family 1). [Source:Uniprot/SWISSPROT;Acc:Q92782]	DPF1	hsa-miR-135a(mirbase|pictar), hsa-miR-135b(mirbase|pictar), hsa-miR-28(TargetScan|pictar)	7.2342	6.6814	-0.5528	-1.4669	0.0144	7.9233	7.8608	-0.0625	-1.0443	0.8859	0.2397	0.5055	-0.4903	0.1591	0.2996	-0.3076	0.0007	0.0096	-0.9343		6.21	6.08	6.06	6.12	5.38	5.85	5.49	7.31	5.99	7.31	6.87	6.71	6.92	6.83	6.02	5.96	6.01	6	6.66	6.54	6.42	6.42	6.35	6.06	5.37	5.14
ENSG00000011347	Synaptotagmin-7 (Synaptotagmin VII) (SytVII). [Source:Uniprot/SWISSPROT;Acc:O43581]	SYT7	hsa-miR-331(TargetScan|pictar)	6.3579	6.1183	-0.2396	-1.1807	0.0635	7.3175	6.0433	-1.2742	-2.4186	0.0009	0.0004	0.0097	1.0346	0.0015	0.0095	-0.7569	0.0338	0.1178	-0.4423		5.52	5.22	5.28	5.34	4.98	5.12	5.16	6.48	6.34	6.13	6.32	5.06	5.25	4.74	5.79	5.41	5.48	5.56	4.88	5.4	5.45	4.82	4.58	4.7	5	4.77
ENSG00000011376	Probable leucyl-tRNA synthetase, mitochondrial precursor (EC 6.1.1.4) (Leucine--tRNA ligase) (LeuRS). [Source:Uniprot/SWISSPROT;Acc:Q15031]	LARS2		8.9242	7.8801	-1.0441	-2.062	0.0008	8.9535	8.0746	-0.8788	-1.8389	0.0069	0.4677	0.7077	-0.1652	0	0.0001	-0.9614	0.3517	0.5422	-0.1119	SR	8.16	7.86	7.98	8	6.85	6.93	6.83	8.22	8.08	7.81	8.04	6.9	7.01	7.31	7.55	7.53	7.52	7.53	6.03	6.02	5.47	6.69	6.62	6.52	5.45	5.67
ENSG00000011405	Phosphatidylinositol-4-phosphate 3-kinase C2 domain-containing alpha polypeptide (EC 2.7.1.154) (Phosphoinositide 3-Kinase-C2-alpha) (PtdIns-3-kinase C2 alpha) (PI3K-C2alpha). [Source:Uniprot/SWISSPROT;Acc:O00443]	PIK3C2A		7.9974	7.8443	-0.1531	-1.1119	0.4645	7.6654	8.2946	0.6291	1.5466	0.242	0.1129	0.3339	-0.7822	0.3547	0.5177	0.238	0.8149	0.8985	-0.0592		7.22	6.83	6.9	6.98	7.14	6.72	6.62	7.28	5.71	6.86	6.62	7.08	7.19	7.6	7.76	8.2	8.35	8.1	4.2	4.43	4.03	7.22	7.27	7.11	6.98	6.85
ENSG00000011422	Urokinase plasminogen activator surface receptor precursor (uPAR) (U- PAR) (Monocyte activation antigen Mo3) (CD87 antigen). [Source:Uniprot/SWISSPROT;Acc:Q03405]	PLAUR		8.6881	8.3829	-0.3052	-1.2356	0.0197	7.3724	7.3276	-0.0448	-1.0315	0.8329	0.2819	0.5505	-0.2605	0.1819	0.328	-0.175	0	0.0001	1.1855		7.84	7.81	7.82	7.82	7.58	7.47	7.45	6.25	6.7	6.38	6.44	6.12	6.36	6.54	6.44	6.44	6.19	6.36	6.47	6.08	6.46	6.1	6.32	6.02	7	6.96
ENSG00000011426	Actin-binding protein anillin. [Source:Uniprot/SWISSPROT;Acc:Q9NQW6]	ANLN	hsa-miR-200b(TargetScan|mirbase), hsa-miR-200c(mirbase|pictar), hsa-miR-217(TargetScan|miranda|mirbase|pictar), hsa-miR-369-3p(TargetScan|mirbase), hsa-miR-429(TargetScan|mirbase)	8.561	8.5064	-0.0546	-1.0386	0.8208	7.4213	7.6923	0.271	1.2067	0.6466	0.5535	0.7693	-0.3256	0.6857	0.7966	0.1082	0.0028	0.024	0.9769		7.93	7.35	7.53	7.6	7.77	7.29	7.56	7.16	5.41	6.59	6.38	6.18	6.88	6.98	7.68	8.05	8.02	7.92	4.19	4.72	4.1	6	6.14	6.01	2.92	3
ENSG00000011451	Protein Wiz (Widely-interspaced zinc finger-containing protein) (Zinc finger protein 803). [Source:Uniprot/SWISSPROT;Acc:O95785]	WIZ		7.2711	7.2832	0.0121	1.0084	0.8199	7.39	7.8359	0.4459	1.3621	0.0933	0.0906	0.2962	-0.4337	0.1149	0.2383	0.229	0.0283	0.1053	-0.3358		6.28	6.28	6.29	6.28	6.22	6.34	6.28	6.48	6.2	6.52	6.4	6.81	7.1	6.5	6.31	6.2	6.22	6.24	6.21	6.42	6.22	6.64	6.6	6.26	6.09	6.07
ENSG00000011454	RAB GTPase activating protein 1 [Source:RefSeq_peptide;Acc:NP_036329]	RABGAP1	hsa-miR-141(TargetScan|pictar), hsa-miR-153(TargetScan|pictar), hsa-miR-17-5p(TargetScan|pictar), hsa-miR-18(TargetScan|pictar), hsa-miR-182(TargetScan|pictar), hsa-miR-192(TargetScan|mirbase), hsa-miR-20(TargetScan|pictar), hsa-miR-200a(TargetScan|pictar), hsa-miR-302a(mirbase|pictar), hsa-miR-302b(mirbase|pictar), hsa-miR-302c(mirbase|pictar), hsa-miR-302d(mirbase|pictar), hsa-miR-372(TargetSca…	8.635	9.19	0.555	1.4692	0.0252	8.6817	9.7642	1.0825	2.1177	0.0062	0.0761	0.2689	-0.5275	0.0002	0.002	0.8188	0.0686	0.1886	-0.3104		7.75	7.39	7.45	7.53	8.56	8.02	8.07	7.89	7.27	7.66	7.61	8.78	8.56	8.88	7.98	8.03	8.33	8.11	6.3	6.44	6.16	8.82	8.63	8.47	8.09	7.91
ENSG00000011465	Decorin precursor (Bone proteoglycan II) (PG-S2) (PG40). [Source:Uniprot/SWISSPROT;Acc:P07585]	DCN	hsa-miR-376c(TargetScan|mirbase)	7.9773	10.9407	2.9633	7.7992	0.0044	4.5093	10.8343	6.325	80.1705	0	0	0	-3.3617	0	0	4.6442	0.0042	0.0306	1.7872	SR	7.1	7.1	7.04	7.08	9.88	10.63	10.07	3.55	3.62	3.65	3.61	10.04	9.71	10.41	2.64	2.68	2.95	2.76	3.28	3.16	3.27	2.66	3.45	2.88	11.03	10.93
ENSG00000011478	glutaminyl-peptide cyclotransferase-like [Source:RefSeq_peptide;Acc:NP_060129]	QPCTL		7.8222	7.4033	-0.4189	-1.3369	0.0278	8.64	8.0533	-0.5867	-1.5018	0.0282	0.4623	0.7041	0.1678	0.001	0.0069	-0.5028	0	0.0017	-0.7339		6.82	6.88	6.81	6.84	6.35	6.55	6.29	7.59	7.81	7.57	7.65	6.86	7.38	6.95	7.54	7.48	7.34	7.45	6.98	6.38	6.83	7.08	7.09	6.79	6.23	6.49
ENSG00000011485	Serine/threonine-protein phosphatase 5 (EC 3.1.3.16) (PP5) (Protein phosphatase T) (PP-T) (PPT). [Source:Uniprot/SWISSPROT;Acc:P53041]	PPP5C	hsa-miR-137(TargetScan|mirbase)	9.5767	9.4406	-0.1361	-1.0989	0.2277	9.6812	9.5558	-0.1255	-1.0909	0.3041	0.9559	0.983	-0.0106	0.2117	0.3639	-0.1308	0.2894	0.4791	-0.1098		8.71	8.71	8.6	8.67	8.4	8.58	8.64	8.82	8.82	8.74	8.79	8.58	8.53	8.87	8.87	8.67	8.83	8.79	8.8	8.58	8.37	8.3	8.27	8.05	7.03	7.26
ENSG00000011523	Centrosomal protein of 68 kDa (Cep68 protein). [Source:Uniprot/SWISSPROT;Acc:Q76N32]	CEP68		8.2574	7.8211	-0.4363	-1.3531	0.0037	8.4567	8.3574	-0.0993	-1.0712	0.6417	0.1724	0.4224	-0.337	0.0578	0.1459	-0.2678	0.0138	0.0663	-0.3678		7.32	7.28	7.19	7.26	6.7	6.86	6.83	7.78	7.1	7.51	7.46	7.36	7.23	7.55	7.25	7.26	7.27	7.26	6.63	6.58	6.16	7.15	7.09	7.25	7.13	7.43
ENSG00000011566	Mitogen-activated protein kinase kinase kinase kinase 3 (EC 2.7.11.1) (MAPK/ERK kinase kinase kinase 3) (MEK kinase kinase 3) (MEKKK 3) (Germinal center kinase-related protein kinase) (GLK). [Source:Uniprot/SWISSPROT;Acc:Q8IVH8]	MAP4K3	hsa-let-7a(mirbase|pictar), hsa-let-7b(mirbase|pictar), hsa-let-7c(mirbase|pictar), hsa-let-7d(mirbase|pictar), hsa-let-7f(mirbase|pictar), hsa-let-7g(mirbase|pictar), hsa-let-7i(mirbase|pictar), hsa-miR-1(TargetScan|pictar), hsa-miR-196(TargetScan|miranda), hsa-miR-19a(miranda|mirbase), hsa-miR-200b(TargetScan|mirbase), hsa-miR-200c(miranda|pictar), hsa-miR-203(mirbase|pictar), hsa-miR-206(Targe…	7.933	8.2885	0.3555	1.2794	0.1674	7.7849	8.1089	0.324	1.2518	0.4968	0.9425	0.9777	0.0316	0.1284	0.2573	0.3397	0.4459	0.6268	0.1639		7.26	6.69	6.89	6.95	7.31	7.37	7.32	7.32	6.06	6.93	6.77	6.85	6.97	7.6	7.62	7.76	7.66	7.68	4.4	5.02	4.34	7.1	7.17	7.35	6.17	6.15
ENSG00000011590	Zinc finger and BTB domain-containing protein 32 (Fanconi anemia zinc finger protein) (Testis zinc finger protein) (FANCC-interacting protein). [Source:Uniprot/SWISSPROT;Acc:Q9Y2Y4]	ZBTB32		6.6833	6.5475	-0.1358	-1.0987	0.3495	6.4942	6.3225	-0.1717	-1.1264	0.4772	0.8948	0.9556	0.0358	0.2708	0.431	-0.1538	0.146	0.3078	0.2071		5.27	5.17	5.51	5.32	4.86	5.22	5.07	5.03	5.46	4.95	5.15	4.82	5.22	4.39	5.12	5.11	4.88	5.04	4.57	4.86	4.97	4.73	4.76	4.58	5.7	5.23
ENSG00000011600	TYRO protein tyrosine kinase-binding protein precursor (DNAX- activation protein 12) (Killer-activating receptor-associated protein). [Source:Uniprot/SWISSPROT;Acc:O43914]	TYROBP		9.5367	9.2144	-0.3222	-1.2503	0.0426	9.2267	9.2722	0.0456	1.0321	0.6287	0.0735	0.2635	-0.3678	0.2396	0.3965	-0.1383	0.2813	0.4704	0.1261		7.62	7.7	7.68	7.67	7.23	7.29	6.86	7.4	7.06	7.34	7.27	7.33	6.97	6.83	7.25	7.07	7.06	7.13	7.31	7.08	7.33	6.48	7.13	6.84	9.2	9.24
ENSG00000011638	Promethin (Transmembrane protein 159). [Source:Uniprot/SWISSPROT;Acc:Q96B96]	TMEM159	hsa-miR-19b(miranda|mirbase)	8.7875	8.5358	-0.2517	-1.1906	0.1676	7.6075	8.1483	0.5408	1.4548	0.2085	0.0505	0.2126	-0.7925	0.5054	0.654	0.1446	0.003	0.0246	0.7838		8.05	7.82	7.75	7.87	7.52	7.59	7.65	6.3	6.84	6.56	6.57	7.49	6.49	7.58	7.65	7.62	7.49	7.58	5.61	5.46	5.01	6.21	6.54	6.21	8.4	7.98
ENSG00000011677	Gamma-aminobutyric-acid receptor subunit alpha-3 precursor (GABA(A) receptor subunit alpha-3). [Source:Uniprot/SWISSPROT;Acc:P34903]	GABRA3		6.0361	5.5836	-0.4524	-1.3683	0.013	5.9464	4.9333	-1.013	-2.0181	0.0176	0.0747	0.2661	0.5606	0.0008	0.0057	-0.7327	0.043	0.1386	0.37		5.13	5.16	4.91	5.07	4.48	4.5	4.62	5.27	4.81	4.48	4.85	3.66	3.85	4.16	6.24	6.4	6.35	6.33	5.02	4.62	4.85	3.1	3.4	3.34	3.63	3.42
ENSG00000012048	Breast cancer type 1 susceptibility protein (RING finger protein 53). [Source:Uniprot/SWISSPROT;Acc:P38398]	BRCA1	hsa-miR-132(TargetScan|pictar)	8.5096	7.3311	-1.1785	-2.2634	0.0083	7.7056	7.8596	0.1541	1.1127	0.7829	0.0192	0.1172	-1.3326	0.1175	0.2417	-0.5122	0.658	0.7948	0.1378	CS	7.53	7.47	7.36	7.45	6.02	6.32	6.35	7.2	5.63	7.09	6.64	6.35	6.86	7.13	7.28	7.57	7.74	7.53	4.95	5.17	4.82	6.87	6.42	6.07	4.37	4.03
ENSG00000012061	DNA excision repair protein ERCC-1. [Source:Uniprot/SWISSPROT;Acc:P07992]	ERCC1		9.481	9.8071	0.3262	1.2537	0.0023	9.79	10.091	0.301	1.232	0.0165	0.881	0.9491	0.0252	0.0044	0.0216	0.3136	0.0063	0.0397	-0.2964		8.57	8.62	8.6	8.6	8.93	8.98	8.93	8.91	8.87	9.02	8.93	9.32	9.2	9.29	8.34	8.23	8.27	8.28	8.67	8.78	8.86	8.61	8.54	8.31	7.82	7.98
ENSG00000012124	B-cell receptor CD22 precursor (Sialic acid-binding Ig-like lectin 2) (Siglec-2) (Leu-14) (B-lymphocyte cell adhesion molecule) (BL-CAM). [Source:Uniprot/SWISSPROT;Acc:P20273]	CD22		5.6271	5.5952	-0.0319	-1.0224	0.7188	5.841	5.339	-0.5019	-1.4161	0.2248	0.1993	0.457	0.47	0.1687	0.3115	-0.2669	0.9093	0.9525	0.0212		4.36	4.31	4.35	4.34	4.47	4.35	4.2	4.72	4.41	4.62	4.59	4	4.37	3.78	3.81	4.2	4.11	4.04	4.56	4.33	4.34	4.22	3.98	4.07	4.78	4.91
ENSG00000012171	Semaphorin-3B precursor (Semaphorin V) (Sema V) (Sema A(V)). [Source:Uniprot/SWISSPROT;Acc:Q13214]	SEMA3B	hsa-miR-149(miranda|mirbase), hsa-miR-181a(miranda|mirbase), hsa-miR-181c(miranda|mirbase)	6.7904	7.423	0.6326	1.5503	0.0792	7.2922	6.6459	-0.6463	-1.5651	0.1853	0.0104	0.0806	1.2789	0.9804	0.9885	-0.0069	0.624	0.7703	0.1376		5.86	5.79	5.94	5.87	6.14	6.7	6.56	6.16	7.11	5.86	6.38	5.7	5.77	5.66	5.08	5.45	5.36	5.29	5.12	5.14	5.35	5.6	5.67	5.26	6.21	6.22
ENSG00000012174	Membrane-bound transcription factor site-2 protease (EC 3.4.24.85) (S2P endopeptidase) (Site-2 protease) (Sterol-regulatory element- binding proteins intramembrane protease). [Source:Uniprot/SWISSPROT;Acc:O43462]	MBTPS2		8.7288	9.1608	0.4321	1.3492	0.0119	7.6333	8.8375	1.2042	2.304	0.0247	0.0438	0.1951	-0.7721	0.0016	0.0098	0.8181	0.0041	0.0303	0.7094		7.9	7.69	7.73	7.77	8.3	8.29	8.18	6.95	5.93	6.96	6.61	7.87	7.66	8.13	8.45	8.4	8.61	8.49	7.13	6.79	6.59	8.17	8.01	8.06	7.56	7.2
ENSG00000012211	LIM domain only protein 6 (Triple LIM domain protein 6). [Source:Uniprot/SWISSPROT;Acc:O43900]	LMO6		7.1739	6.6647	-0.5092	-1.4232	0.0032	7.4069	6.4072	-0.9997	-1.9996	0.005	0.0478	0.2049	0.4906	0.0001	0.0013	-0.7544	0.9286	0.9635	0.0122		6.34	6.35	6.35	6.35	5.71	5.8	5.9	6.46	6.88	6.45	6.6	5.56	5.82	5.31	6.77	6.85	6.5	6.71	5.15	5.49	5.62	6.17	5.77	5.43	6.39	6.56
ENSG00000012223	Lactotransferrin precursor (EC 3.4.21.-) (Lactoferrin) (Talalactoferrin alfa) [Contains: Kaliocin-1; Lactoferroxin A; Lactoferroxin B; Lactoferroxin C]. [Source:Uniprot/SWISSPROT;Acc:P02788]	LTF		5.6111	5.4776	-0.1336	-1.097	0.2741	5.4067	5.0778	-0.3289	-1.256	0.1089	0.3985	0.6561	0.1953	0.073	0.1722	-0.2312	0.0247	0.0966	0.3021		4.55	4.51	4.59	4.55	4.15	4.47	4.42	4.2	4.37	4.66	4.41	4.08	4	4.06	4.31	4.15	4.19	4.21	4.15	4.35	4.11	4.35	4.35	4.35	9.98	10.1
ENSG00000012232	Exostosin-like 3 (EC 2.4.1.223) (Glucuronyl-galactosyl-proteoglycan 4- alpha-N-acetylglucosaminyltransferase) (Putative tumor suppressor protein EXTL3) (Multiple exostosis-like protein 3) (Hereditary multiple exostoses gene isolog) (EXT-related protein 1) [Source:Uniprot/SWISSPROT;Acc:O43909]	EXTL3	hsa-miR-199b(miranda|pictar), hsa-miR-218(TargetScan|pictar), hsa-miR-9(TargetScan|pictar)	9.7961	9.1861	-0.61	-1.5263	0.0093	9.3489	9.8361	0.4872	1.4017	0.0136	0.0002	0.0059	-1.0972	0.7524	0.8441	-0.0614	0.6037	0.754	-0.1014		8.91	8.84	8.98	8.91	8.45	8.11	8.27	8.55	8.58	8.27	8.47	8.97	8.86	9.1	9.01	8.94	8.75	8.9	8.49	8.63	7.99	10.31	10.43	10.28	6.86	7.23
ENSG00000012504	Bile acid receptor (Farnesoid X-activated receptor) (Farnesol receptor HRR-1) (Retinoid X receptor-interacting protein 14) (RXR-interacting protein 14). [Source:Uniprot/SWISSPROT;Acc:Q96RI1]	NR1H4		3.8029	3.8405	0.0376	1.0264	0.8836	3.7343	3.4529	-0.2814	-1.2154	0.1778	0.2909	0.5592	0.319	0.4338	0.5925	-0.1219	0.1557	0.3212	0.2281		2.75	2.51	2.55	2.6	2.75	2.99	2.4	2.81	2.75	2.39	2.65	2.57	2.59	2.28	2.3	2.17	2.41	2.29	3	3.21	3.3	2.44	2.47	3.06	2.58	3.06
ENSG00000012660	Elongation of very long chain fatty acids protein 5 (hELO1). [Source:Uniprot/SWISSPROT;Acc:Q9NYP7]	ELOVL5	hsa-miR-124a(miranda|pictar), hsa-miR-218(TargetScan|pictar)	10.9073	10.2447	-0.6627	-1.583	0.0098	10.1453	10.4753	0.33	1.257	0.1427	0.0016	0.0233	-0.9927	0.3929	0.5545	-0.1663	0.1825	0.3567	0.2657		10.18	10.01	10.02	10.07	9.2	9.61	9.32	9.29	9.17	9.2	9.22	9.45	9.42	9.99	10.22	10.16	10.02	10.13	9.43	9.38	8.55	9.83	10.04	9.88	9.42	9.62
ENSG00000012779	Arachidonate 5-lipoxygenase (EC 1.13.11.34) (5-lipoxygenase) (5-LO). [Source:Uniprot/SWISSPROT;Acc:P09917]	ALOX5		5.2053	4.588	-0.6173	-1.534	0.083	6.08	4.9533	-1.1267	-2.1835	0.0181	0.1573	0.4014	0.5093	0.0004	0.0036	-0.872	0.005	0.0344	-0.62		4.19	4.19	4.25	4.21	3.84	3.4	3.97	4.89	5.6	5	5.16	4.18	4.37	3.86	4.55	4.44	4.55	4.51	4	4.13	4.17	5.73	5.87	5.9	5.69	5.23
ENSG00000012817	Histone demethylase JARID1D (EC 1.14.11.-) (Jumonji/ARID domain- containing protein 1D) (Protein SmcY) (Histocompatibility Y antigen) (H-Y). [Source:Uniprot/SWISSPROT;Acc:Q9BY66]	JARID1D		4.6139	4.3417	-0.2722	-1.2076	0.0136	7.152	7.3159	0.1639	1.1203	0.5827	0.1525	0.3946	-0.436	0.7327	0.8304	-0.0541	0	0	-2.7562		3.6	3.71	3.7	3.67	3.39	3.49	3.38	6.5	6.12	5.85	6.16	6.05	6.14	6.74	3.74	3.67	3.68	3.7	3.91	3.68	4.1	3.48	3.44	3.68	3.52	3.68
ENSG00000012822	coiled-coil transcriptional coactivator [Source:RefSeq_peptide;Acc:NP_065949]	CALCOCO1		6.9775	8.4033	1.4258	2.6867	0.0006	6.6208	7.9717	1.3508	2.5506	0.0018	0.7691	0.8944	0.075	0	0	1.3883	0.009	0.0504	0.3942	SR	6.03	5.69	6.04	5.92	7.54	7.46	7.26	5.76	5.79	5.11	5.55	7.07	6.9	6.92	5.74	5.98	5.97	5.9	6.21	5.76	6.56	7.03	6.9	7.03	7.56	7.6
ENSG00000012963	Uncharacterized protein C14orf130. [Source:Uniprot/SWISSPROT;Acc:Q8N806]	C14orf130	hsa-miR-101(TargetScan|pictar), hsa-miR-144(TargetScan|pictar)	7.1342	6.8178	-0.3164	-1.2452	0.1989	6.8186	7.0958	0.2772	1.2119	0.5263	0.1815	0.4343	-0.5936	0.9304	0.9587	-0.0196	0.9334	0.9659	0.0188		6.39	6.16	6.02	6.19	6.17	5.76	5.69	6.37	5.26	5.82	5.81	5.95	5.79	6.63	6.8	7.01	6.9	6.9	4.62	4.87	4.58	6.11	6.07	5.9	4.62	4.6
ENSG00000012983	Mitogen-activated protein kinase kinase kinase kinase 5 (EC 2.7.11.1) (MAPK/ERK kinase kinase kinase 5) (MEK kinase kinase 5) (MEKKK 5) (Kinase homologous to SPS1/STE20) (KHS). [Source:Uniprot/SWISSPROT;Acc:Q9Y4K4]	MAP4K5	hsa-miR-155(miranda|mirbase), hsa-miR-25(TargetScan|miranda), hsa-miR-31(TargetScan|miranda|mirbase|pictar), hsa-miR-338(TargetScan|pictar), hsa-miR-410(TargetScan|mirbase)	8.1917	8.8233	0.6317	1.5494	0.0269	7.875	8.9075	1.0325	2.0456	0.094	0.3966	0.655	-0.4008	0.0033	0.0174	0.8321	0.6187	0.7657	0.1163		7.34	7.26	6.83	7.14	7.89	7.71	7.75	7.39	5.95	6.94	6.76	7.48	7.81	8.34	7.61	7.94	8.02	7.86	5.82	6.28	5.34	7.87	8.12	8.23	6.17	6.29
ENSG00000013016	EH domain-containing protein 3. [Source:Uniprot/SWISSPROT;Acc:Q9NZN3]	EHD3		7.8713	8.8033	0.9321	1.908	0.0002	7.6492	7.4613	-0.1879	-1.1391	0.1802	0.0001	0.0037	1.12	0.0745	0.1748	0.3721	0.0015	0.0158	0.7821		6.97	6.89	6.82	6.9	8.01	7.78	7.84	6.77	6.86	6.45	6.69	6.36	6.41	6.57	6.79	6.94	6.76	6.83	5.11	5.7	5.41	6.07	5.97	5.76	6.13	6.33
ENSG00000013275	26S protease regulatory subunit 6B (Proteasome 26S subunit ATPase 4) (MIP224) (MB67-interacting protein) (TAT-binding protein 7) (TBP-7). [Source:Uniprot/SWISSPROT;Acc:P43686]	PSMC4		9.9961	9.6944	-0.3017	-1.2326	0.0251	10.0928	10.0314	-0.0614	-1.0435	0.7028	0.2581	0.5254	-0.2403	0.1268	0.2551	-0.1815	0.0738	0.1978	-0.2168		9.15	9.19	9.17	9.17	8.74	8.92	8.91	9.26	8.97	9.49	9.24	9.21	9.04	9.28	8.92	8.99	9.07	9	8.25	8.48	7.95	8.47	8.22	8.04	7.49	7.62
ENSG00000013288	Epididymis-specific alpha-mannosidase precursor (EC 3.2.1.24) (Mannosidase alpha class 2B member 2). [Source:Uniprot/SWISSPROT;Acc:Q9Y2E5]	MAN2B2		7.2637	7.7557	0.492	1.4064	0.0031	7.1507	7.7806	0.6298	1.5474	0.0033	0.4446	0.6905	-0.1378	0.0001	0.001	0.5609	0.6521	0.7906	0.0441		6.29	6.26	6.24	6.27	6.71	6.84	6.78	5.98	6.19	6.24	6.14	6.74	6.88	6.76	5.85	5.79	5.74	5.8	6.19	6.06	5.88	7.06	7.37	6.88	6.99	7.18
ENSG00000013293	solute carrier family 7 (cationic amino acid transporter, y+ system), member 14 [Source:RefSeq_peptide;Acc:NP_066000]	SLC7A14		6.7383	5.6917	-1.0467	-2.0658	0.0062	5.8283	5.6642	-0.1642	-1.1205	0.6491	0.0288	0.1505	-0.8825	0.0154	0.0554	-0.6054	0.0493	0.1514	0.4688	CS	5.79	5.82	5.59	5.73	4.32	4.71	4.82	4.16	5.22	4.95	4.78	4.65	4.58	4.52	7.18	6.87	6.84	6.96	4.83	4.83	5.1	4.09	4.03	3.93	4.26	4.45
ENSG00000013297	Claudin-11 (Oligodendrocyte-specific protein). [Source:Uniprot/SWISSPROT;Acc:O75508]	CLDN11	hsa-miR-205(TargetScan|miranda|pictar), hsa-miR-25(TargetScan|mirbase), hsa-miR-32(TargetScan|pictar), hsa-miR-363(TargetScan|mirbase)	7.3862	7.5105	0.1243	1.09	0.0558	8.0467	7.5381	-0.5086	-1.4226	0.1225	0.0404	0.1854	0.6329	0.2647	0.4245	-0.1921	0.0581	0.1697	-0.344		6.34	6.59	6.46	6.47	6.43	6.57	6.48	6.89	7.61	6.87	7.12	6.79	6.62	6.2	8.59	8.45	8.28	8.44	6.64	6.14	6.41	6.5	6.23	5.88	9.35	9.62
ENSG00000013306	Solute carrier family 25 member 39. [Source:Uniprot/SWISSPROT;Acc:Q9BZJ4]	SLC25A39	hsa-miR-506(TargetScan|mirbase)	10.1204	9.2504	-0.87	-1.8277	0.0058	10.6263	9.3478	-1.2785	-2.4259	0.0001	0.0579	0.2303	0.4085	0	0	-1.0743	0.0246	0.0962	-0.3017		9.33	9.15	9.35	9.28	8.14	8.43	8.53	9.81	9.9	9.72	9.81	8.58	8.49	8.35	9.65	9.63	9.58	9.62	8.74	8.64	8.73	8.15	7.97	7.62	7.8	7.78
ENSG00000013364	Major vault protein (MVP) (Lung resistance-related protein). [Source:Uniprot/SWISSPROT;Acc:Q14764]	MVP		7.0324	7.627	0.5946	1.5101	0.0008	6.4091	6.4209	0.0119	1.0082	0.9589	0.037	0.1753	0.5828	0.0665	0.1617	0.3032	0.0001	0.0021	0.9147		6.1	6.06	5.97	6.04	6.57	6.81	6.67	5.19	5.91	5.13	5.41	5.37	5.54	5.34	5.32	5.29	5.31	5.31	4.97	4.97	5.08	6.98	7.02	6.8	7.02	6.74
ENSG00000013374	NEDD8 ultimate buster 1 (Negative regulator of ubiquitin-like proteins 1) (Renal carcinoma antigen NY-REN-18). [Source:Uniprot/SWISSPROT;Acc:Q9Y5A7]	NUB1		8.2979	8.3654	0.0674	1.0479	0.7232	7.9021	8.1549	0.2528	1.1915	0.5278	0.6329	0.8173	-0.1854	0.4071	0.5678	0.1601	0.1298	0.2861	0.3032		7.66	7.2	7.19	7.35	7.35	7.39	7.52	7.33	6.49	7.03	6.95	6.96	6.85	7.76	7.65	7.93	7.94	7.84	6.39	6.53	5.65	6.42	6.6	6.79	6.28	6.55
ENSG00000013375	Phosphoacetylglucosamine mutase (EC 5.4.2.3) (PAGM) (Acetylglucosamine phosphomutase) (N-acetylglucosamine-phosphate mutase) (Phosphoglucomutase 3). [Source:Uniprot/SWISSPROT;Acc:O95394]	PGM3		8.86	9.1087	0.2487	1.1882	0.1791	8.0349	8.2241	0.1892	1.1402	0.5782	0.8611	0.9399	0.0595	0.2061	0.3577	0.219	0.0002	0.0048	0.8549		8.13	7.72	7.88	7.91	8.15	8.22	8.07	7.16	6.89	7.01	7.02	6.94	6.81	7.84	8.21	8.54	8.53	8.43	4.81	5.15	4.49	6.9	7.16	7.32	5.49	5.45
ENSG00000013392	RWD domain-containing protein 2. [Source:Uniprot/SWISSPROT;Acc:Q9UIY3]	RWDD2A		6.2847	6.48	0.1953	1.145	0.4144	5.684	6.2073	0.5233	1.4373	0.1612	0.3703	0.6337	-0.328	0.0675	0.1633	0.3593	0.0311	0.1114	0.4367		5.65	5.08	5.4	5.38	5.42	5.5	5.78	4.88	4.49	4.8	4.72	5.25	4.7	5.73	5.38	5.78	5.7	5.62	4.3	4.3	3.63	5.04	4.68	5.25	4.65	4.15
ENSG00000013441	Dual specificity protein kinase CLK1 (EC 2.7.12.1) (CDC-like kinase 1). [Source:Uniprot/SWISSPROT;Acc:P49759]	CLK1		8.6517	9.0467	0.395	1.3149	0.1022	8.0383	9.0367	0.9983	1.9977	0.0437	0.1246	0.3535	-0.6033	0.0043	0.021	0.6967	0.1413	0.3018	0.3117		7.73	7.7	7.06	7.49	8.18	7.89	7.91	6.7	6.67	7.02	6.79	7.86	7.3	8.75	7	7.34	7.5	7.28	5.93	6.47	5.64	7.53	7.57	7.81	8.7	8.16
ENSG00000013455	Actin-related protein 2/3 complex subunit 1A (SOP2-like protein). [Source:Uniprot/SWISSPROT;Acc:Q92747]	ARPC1A	hsa-miR-1(TargetScan|pictar), hsa-miR-206(TargetScan|pictar), hsa-miR-542-3p(TargetScan|mirbase), hsa-miR-9(TargetScan|mirbase|pictar)	10.3619	10.3752	0.0133	1.0093	0.7742	10.2312	10.5057	0.2745	1.2096	0.144	0.2215	0.4846	-0.2612	0.2216	0.3758	0.1439	0.9992	1	0.0001		9.58	9.46	9.48	9.51	9.49	9.49	9.58	9.54	9.17	9.45	9.38	9.7	9.45	9.85	9.69	9.71	9.71	9.7	9.25	9.29	8.87	9.05	9.03	8.85	8.23	8.3
ENSG00000013503	DNA-directed RNA polymerase III subunit RPC2 (EC 2.7.7.6) (RNA polymerase III subunit C2) (DNA-directed RNA polymerase III subunit B) (DNA-directed RNA polymerase III 127.6 kDa polypeptide) (C128). [Source:Uniprot/SWISSPROT;Acc:Q9NW08]	POLR3B		7.844	7.728	-0.116	-1.0837	0.2471	7.7669	7.7316	-0.0353	-1.0247	0.952	0.8754	0.9465	-0.0808	0.7611	0.8496	-0.0756	0.8825	0.9378	0.0367		6.93	6.72	6.69	6.78	6.69	6.67	6.58	7.29	5.67	7.17	6.71	6.54	6.37	7.09	7.17	7.41	7.57	7.38	5.26	5.23	4.88	5.54	5.54	5.29	4.89	4.81
ENSG00000013523	Protein angel homolog 1. [Source:Uniprot/SWISSPROT;Acc:Q9UNK9]	ANGEL1	hsa-miR-16(TargetScan|pictar), hsa-miR-195(TargetScan|pictar), hsa-miR-24(TargetScan|miranda|pictar), hsa-miR-497(TargetScan|mirbase)	8.2883	7.88	-0.4083	-1.3272	0.0083	8.1644	8.1492	-0.0152	-1.0106	0.9441	0.1259	0.3557	-0.3931	0.1386	0.2718	-0.2118	0.5963	0.7488	-0.0726		7.52	7.3	7.3	7.37	6.94	6.94	6.86	7.2	7.62	6.92	7.24	7.15	7.1	7.35	7.52	7.22	7.18	7.31	5.78	5.86	5.88	6.63	6.68	6.48	6.41	6.59
ENSG00000013561	E3 ubiquitin-protein ligase RNF14 (EC 6.3.2.-) (RING finger protein 14) (Androgen receptor-associated protein 54) (Triad2 protein) (HFB30). [Source:Uniprot/SWISSPROT;Acc:Q9UBS8]	RNF14		8.71	9.4044	0.6944	1.6182	0.0295	7.38	8.3713	0.9913	1.988	0.0361	0.3884	0.6487	-0.2969	0.0003	0.0029	0.8428	0	0.0009	1.1815		7.79	7.48	7.49	7.59	8.18	8.02	8.28	6.47	6.3	5.58	6.12	7.01	6.92	7.56	7.19	7.51	7.5	7.4	5.99	6.24	5.72	7.13	7.6	7.43	6.99	6.94
ENSG00000013563	Deoxyribonuclease I-like 1 precursor (EC 3.1.21.-) (DNase I-like 1) (Muscle-specific DNase I-like) (DNase X) (XIB). [Source:Uniprot/SWISSPROT;Acc:P49184]	DNASE1L1		7.1579	7.7503	0.5924	1.5078	0.0009	7.2803	7.1118	-0.1685	-1.1239	0.2731	0.0023	0.0298	0.7609	0.1814	0.3273	0.212	0.1099	0.2566	0.258		6.23	6.02	6.07	6.1	6.73	6.81	6.74	6.04	6.52	6.15	6.24	5.94	6.11	6.18	6.28	6.17	6.41	6.29	5.02	5.19	5.34	5.51	5.54	5.25	6.3	6.3
ENSG00000013573	Probable ATP-dependent RNA helicase DDX11 (EC 3.6.1.-) (DEAD/H box protein 11) (CHL1 homolog) (Keratinocyte growth factor-regulated gene 2 protein) (KRG-2). [Source:Uniprot/SWISSPROT;Acc:Q96FC9]	DDX12		7.5229	6.7776	-0.7453	-1.6763	0.0028	8.4598	7.2282	-1.2316	-2.3482	0.0013	0.0428	0.1924	0.4863	0	0.0002	-0.9884	0.0002	0.0043	-0.6937		6.53	6.45	6.63	6.54	5.68	5.9	5.69	7.68	7.52	7.22	7.47	6.05	6.47	6.22	7.18	7.09	6.99	7.09	5.86	5.87	5.69	6.53	6.53	6.23	5.05	5.23
ENSG00000013583	Heme-binding protein 1 (p22HBP). [Source:Uniprot/SWISSPROT;Acc:Q9NRV9]	HEBP1		8.4	8.1883	-0.2117	-1.158	0.1779	7.955	8.86	0.905	1.8725	0.0607	0.0095	0.0761	-1.1167	0.1703	0.3136	0.3467	0.6419	0.7826	-0.1133		7.62	7.38	7.24	7.41	7.13	7.09	7.33	6.88	7.33	6.57	6.93	7.94	7.34	8.42	7.62	7.74	7.5	7.62	5.93	5.73	5.67	6.4	6.08	6	7.31	7.63
ENSG00000013588	Retinoic acid-induced protein 3 (G-protein coupled receptor family C group 5 member A) (Retinoic acid-induced gene 1 protein) (RAIG-1) (Orphan G-protein coupling receptor PEIG-1). [Source:Uniprot/SWISSPROT;Acc:Q8NFJ5]	GPRC5A		5.6833	7.152	1.4687	2.7677	0.0004	5.4273	5.022	-0.4053	-1.3244	0.3064	0.0003	0.0072	1.874	0.1251	0.2529	0.5317	0.0031	0.0251	1.193	CS	4.55	4.71	4.72	4.66	6.02	6.09	6.43	4.88	4.6	3.95	4.48	3.91	4.22	4.02	4.42	4.51	4.44	4.46	4.36	3.85	4.43	4.35	5.34	4.65	7.52	7.38
ENSG00000013619	Protein CG1 (F18). [Source:Uniprot/SWISSPROT;Acc:Q13495]	CXorf6	hsa-miR-30d(miranda|mirbase)	5.6188	6.4832	0.8644	1.8206	0.0041	5.5375	6.4211	0.8835	1.8449	0.0045	0.9323	0.973	-0.0191	0	0.0001	0.8739	0.5386	0.7036	0.0717		4.67	4.53	4.6	4.6	5.7	5.34	5.42	4.51	4.52	4.71	4.58	5.26	5.63	5.49	4.66	4.6	4.27	4.51	5.54	5.27	5.41	5.43	5.51	5.39	5.43	5.41
ENSG00000013725	T-cell differentiation antigen CD6 precursor (T12) (TP120). [Source:Uniprot/SWISSPROT;Acc:P30203]	CD6	hsa-miR-216(TargetScan|pictar)	5.34	5.5948	0.2548	1.1931	0.1844	5.3238	5.241	-0.0829	-1.0591	0.7206	0.2383	0.5041	0.3376	0.5621	0.7001	0.086	0.2237	0.4058	0.185		4.63	4.44	4.29	4.45	4.36	4.63	4.86	4.07	4.63	4.48	4.39	4.2	4.64	4.09	4.38	4.34	4.04	4.25	4.65	4.74	5.23	3.91	4.45	4.03	5.22	5.51
ENSG00000013810	Transforming acidic coiled-coil-containing protein 3 (ERIC-1). [Source:Uniprot/SWISSPROT;Acc:Q9Y6A5]	TACC3		9.265	7.87	-1.395	-2.6299	0.0048	9.4583	8.585	-0.8733	-1.8319	0.0146	0.1295	0.3622	-0.5217	0	0.0005	-1.1342	0.0231	0.0923	-0.4542	SR	8.71	8.42	8.23	8.45	6.39	7.14	7.22	8.93	8.64	8.26	8.61	7.46	7.86	7.77	8.76	8.62	8.41	8.59	7.07	7.11	6.52	7.36	7.31	7.15	4.24	4.23
ENSG00000014123	Uncharacterized protein KIAA0776. [Source:Uniprot/SWISSPROT;Acc:O94874]	KIAA0776		7.7663	8.027	0.2606	1.198	0.2479	6.8359	7.3635	0.5276	1.4415	0.3292	0.5766	0.784	-0.267	0.1095	0.2305	0.3941	0.0045	0.0317	0.797		7.14	6.59	6.66	6.8	7.09	7.21	6.9	6.39	4.98	6.05	5.81	6	6.19	6.9	7.29	7.59	7.5	7.46	4.26	4.77	4.07	6.2	6.73	6.52	6.15	6.04
ENSG00000014138	DNA polymerase subunit alpha B (DNA polymerase alpha 70 kDa subunit). [Source:Uniprot/SWISSPROT;Acc:Q14181]	POLA2		8.8527	8.086	-0.7667	-1.7013	0.0017	8.7607	8.5757	-0.185	-1.1368	0.3982	0.0353	0.1709	-0.5817	0.0078	0.0331	-0.4758	0.2068	0.3862	-0.1988		8.07	7.97	7.86	7.96	7.02	7.11	7.33	7.96	7.56	8.01	7.84	7.56	7.47	7.94	7.96	7.92	7.98	7.95	7	6.94	6.77	7.25	7.01	6.71	5.7	5.74
ENSG00000014164	Zinc finger CCCH domain-containing protein 3. [Source:Uniprot/SWISSPROT;Acc:Q8IXZ2]	ZC3H3	hsa-let-7a(mirbase|pictar), hsa-let-7b(mirbase|pictar), hsa-let-7c(mirbase|pictar), hsa-let-7d(mirbase|pictar), hsa-let-7e(mirbase|pictar), hsa-let-7f(mirbase|pictar), hsa-let-7g(mirbase|pictar), hsa-let-7i(mirbase|pictar), hsa-miR-137(TargetScan|mirbase|pictar), hsa-miR-98(TargetScan|mirbase|pictar)	7.9131	7.6276	-0.2856	-1.2189	0.0187	8.0989	8.0838	-0.0151	-1.0105	0.7927	0.1285	0.3605	-0.2704	0.1493	0.2868	-0.1503	0.0065	0.0407	-0.321		7.04	7	6.84	6.96	6.56	6.64	6.7	7.13	7.11	7.21	7.15	7.17	7.21	7.04	7.23	6.81	6.73	6.92	6.33	6.2	5.99	6.67	6.49	6.1	6.52	6.6
ENSG00000014216	Calpain-1 catalytic subunit (EC 3.4.22.52) (Calpain-1 large subunit) (Calcium-activated neutral proteinase 1) (CANP 1) (Calpain mu-type) (muCANP) (Micromolar-calpain). [Source:Uniprot/SWISSPROT;Acc:P07384]	CAPN1	hsa-miR-506(TargetScan|mirbase)	9.4255	8.8417	-0.5838	-1.4988	0.0023	9.5313	8.9506	-0.5807	-1.4956	0.004	0.9862	0.9943	-0.003	0	0.0006	-0.5822	0.2692	0.4568	-0.1073		8.55	8.56	8.55	8.56	7.88	8	7.92	8.74	8.55	8.68	8.66	8.13	8.14	7.87	8.31	8.21	8.06	8.19	7.08	7.02	7.01	7.81	7.82	7.55	7.3	7.55
ENSG00000014257	Prostatic acid phosphatase precursor (EC 3.1.3.2). [Source:Uniprot/SWISSPROT;Acc:P15309]	ACPP		5.166	5.1217	-0.0443	-1.0312	0.748	4.8697	4.1467	-0.723	-1.6506	0.0232	0.0224	0.1286	0.6787	0.0355	0.1023	-0.3837	0.002	0.0193	0.6357		4.21	4.04	4.28	4.17	4.06	4.32	4.02	4.06	3.51	3.95	3.84	3.25	3.05	3.21	4.47	4.52	4.36	4.45	3.28	3.42	3.53	2.88	2.75	3.18	3.99	4.22
ENSG00000014641	Malate dehydrogenase, cytoplasmic (EC 1.1.1.37) (Cytosolic malate dehydrogenase). [Source:Uniprot/SWISSPROT;Acc:P40925]	MDH1		10.1448	10.5085	0.3637	1.2867	0.1118	9.5237	9.0059	-0.5178	-1.4317	0.3114	0.0718	0.2598	0.8815	0.7627	0.8505	-0.077	0.0011	0.0135	1.0619		9.51	9.06	9.1	9.22	9.77	9.32	9.76	8.9	8.2	8.72	8.61	8	7.41	8.93	8.92	9.49	9.18	9.2	7.65	7.87	7.8	7.13	7.4	7.35	6.5	6.75
ENSG00000014824	solute carrier family 30 (zinc transporter), member 9 [Source:RefSeq_peptide;Acc:NP_006336]	SLC30A9	hsa-miR-1(TargetScan|pictar), hsa-miR-206(TargetScan|pictar)	9.497	9.0573	-0.4397	-1.3563	0.0809	8.4433	8.7905	0.3472	1.2721	0.5135	0.1211	0.348	-0.7868	0.8582	0.9136	-0.0463	0.0231	0.0923	0.6603		8.93	8.35	8.51	8.6	7.96	8.25	8.1	8.2	6.69	7.54	7.48	7.5	7.61	8.38	8.47	8.85	8.82	8.71	6.3	6.61	5.82	7.48	7.98	7.8	5.93	6.15
ENSG00000014914	myotubularin related protein 11 [Source:RefSeq_peptide;Acc:NP_870988]	MTMR11		5.9333	6.4378	0.5044	1.4186	0.0149	5.5044	6.3678	0.8633	1.8192	0.0003	0.0901	0.2953	-0.3589	0.0001	0.0009	0.6839	0.0491	0.1512	0.2494		4.93	5.01	4.73	4.89	5.23	5.58	5.4	4.59	4.41	4.43	4.48	5.41	5.25	5.44	4.74	5.05	5.09	4.96	4.64	4.81	4.39	6.32	6.42	6.35	5.01	5.28
ENSG00000014919	Cytochrome c oxidase assembly protein COX15 homolog. [Source:Uniprot/SWISSPROT;Acc:Q7KZN9]	COX15		8.8259	8.1156	-0.7103	-1.6361	0.0023	8.1015	8.0328	-0.0687	-1.0488	0.6894	0.0118	0.0865	-0.6415	0.0191	0.0652	-0.3895	0.016	0.0729	0.4036		8.01	7.78	7.8	7.86	7.12	7.07	7.1	7.32	6.96	7.01	7.1	7.03	6.87	7.2	7.59	7.41	7.41	7.47	5.92	5.96	5.82	6.88	6.94	6.84	6.38	6.52
ENSG00000015133	Protein Daple (Dvl-associating protein with a high frequency of leucine residues) (hDaple) (Hook-related protein 2) (HkRP2). [Source:Uniprot/SWISSPROT;Acc:Q9P219]	CCDC88C		8.1867	7.3667	-0.82	-1.7654	0.0062	8.2622	8.2156	-0.0467	-1.0329	0.8158	0.0088	0.0726	-0.7733	0.0232	0.075	-0.4333	0.0168	0.0755	-0.4622		7.29	7.16	7.19	7.21	6.46	6.36	6.23	6.98	7.33	7.37	7.23	7.19	7.46	6.94	7.41	7.21	7	7.21	6.81	6.51	6.9	6.82	6.9	5.89	6.72	7.33
ENSG00000015153	YY1-associated factor 2. [Source:Uniprot/SWISSPROT;Acc:Q8IY57]	YAF2		6.3633	7.71	1.3467	2.5432	0.0318	6.0783	7.3183	1.24	2.362	0.0006	0.7112	0.8628	0.1067	0	0	1.2933	0.0337	0.1176	0.3383	SR	5.76	5.41	5	5.39	6.77	6.71	6.86	5.11	5	5.28	5.13	6.25	6.33	6.43	4.51	4.88	5.31	4.9	4.98	4.67	5.13	6.19	5.86	5.66	6.7	6.54
ENSG00000015171	Zinc finger MYND domain-containing protein 11 (Adenovirus 5 E1A- binding protein) (BS69 protein). [Source:Uniprot/SWISSPROT;Acc:Q15326]	ZMYND11	hsa-let-7c(miranda|mirbase), hsa-miR-138(TargetScan|pictar), hsa-miR-19a(miranda|mirbase|pictar), hsa-miR-19b(mirbase|pictar), hsa-miR-302b(mirbase|pictar), hsa-miR-9*(mirbase|pictar)	8.5172	9.4741	0.9569	1.9412	0.0002	8.1036	9.4141	1.3105	2.4803	0.029	0.3674	0.6312	-0.3536	0.0001	0.0009	1.1337	0.2383	0.4228	0.2368		7.75	7.61	7.57	7.64	8.78	8.51	8.6	7.44	6.33	7.64	7.14	8.38	8.52	8.72	7.51	7.44	7.8	7.58	7.11	6.93	6.5	8.52	8.39	8.54	7.97	7.78
ENSG00000015285	Wiskott-Aldrich syndrome protein (WASp). [Source:Uniprot/SWISSPROT;Acc:P42768]	WAS		6.4593	6.2372	-0.222	-1.1664	0.1587	6.263	6.2809	0.018	1.0125	0.8746	0.245	0.5118	-0.24	0.364	0.5271	-0.102	0.494	0.6678	0.0763		5.38	5.45	5.5	5.45	5.05	5.32	5.18	5.17	5.4	5.27	5.28	5.23	5.43	5.07	5.45	5.28	5.27	5.33	5.74	5.57	5.84	5.26	5.01	5.27	5.98	6.08
ENSG00000015413	Dipeptidase 1 precursor (EC 3.4.13.19) (Microsomal dipeptidase) (Renal dipeptidase) (hRDP) (Dehydropeptidase-I). [Source:Uniprot/SWISSPROT;Acc:P16444]	DPEP1		6.4592	6.2296	-0.2296	-1.1725	0.1568	6.4971	6.095	-0.4021	-1.3214	0.2572	0.5948	0.7954	0.1725	0.0685	0.165	-0.3158	0.7645	0.8649	0.0483		5.55	5.57	5.64	5.59	5.17	5.46	5.22	5.21	5.66	5.75	5.54	5.21	5.58	4.77	5.99	5.78	6.15	5.97	5.46	5.02	5.48	5.5	5.38	4.69	6.04	5.77
ENSG00000015475	BH3-interacting domain death agonist (BID) (p22 BID) [Contains: BH3- interacting domain death agonist p15 (p15 BID); BH3-interacting domain death agonist p13 (p13 BID); BH3-interacting domain death agonist p11 (p11 BID)]. [Source:Uniprot/SWISSPROT;Acc:P55957]	BID		7.99	6.78	-1.21	-2.3134	0.0151	8.1567	7.11	-1.0467	-2.0658	0.0007	0.5605	0.7742	-0.1633	0	0.0001	-1.1283	0.098	0.2378	-0.2483	SR	7.13	6.91	6.86	6.97	5.46	5.86	5.84	6.64	7.03	6.62	6.76	5.67	5.92	5.74	6.33	6.48	6.68	6.49	4.69	4.83	4.32	6.2	5.95	5.44	6.55	6.69
ENSG00000015479	Matrin-3. [Source:Uniprot/SWISSPROT;Acc:P43243]	MATR3	hsa-miR-1(TargetScan|miranda|mirbase|pictar), hsa-miR-186(miranda|pictar), hsa-miR-200a(TargetScan|pictar), hsa-miR-200b(TargetScan|mirbase), hsa-miR-200c(mirbase|pictar), hsa-miR-206(TargetScan|pictar), hsa-miR-21(TargetScan|miranda|pictar), hsa-miR-24(TargetScan|miranda|pictar), hsa-miR-382(TargetScan|mirbase)	11.0817	10.7033	-0.3783	-1.2998	0.0919	10.02	10.8075	0.7875	1.7261	0.1218	0.0154	0.1023	-1.1658	0.4466	0.6035	0.2046	0.0905	0.2254	0.4788		10.5	10.04	10.17	10.23	9.86	9.93	9.56	9.36	8.19	9.59	9.05	9.87	9.72	10.14	10.1	10.22	10.07	10.13	8.42	8.71	7.94	8.78	9.24	8.9	8.47	8.43
ENSG00000015520	Niemann-Pick C1-like protein 1 precursor. [Source:Uniprot/SWISSPROT;Acc:Q9UHC9]	NPC1L1		6.5352	6.2329	-0.3024	-1.2332	0.1376	6.329	6.0167	-0.3124	-1.2418	0.1126	0.9672	0.9869	0.01	0.0261	0.0816	-0.3074	0.1067	0.252	0.2112		5.56	5.58	5.76	5.64	5.13	5.39	5.4	5.32	5.62	5.33	5.42	5.28	5.33	4.87	5.31	4.95	5.2	5.16	5.54	5.66	5.39	4.98	5.06	5.15	5.48	5.44
ENSG00000015532	Xylosyltransferase 2 (EC 2.4.2.26) (Xylosyltransferase II) (XylT-II) (XT-II) (Peptide O-xylosyltransferase 1). [Source:Uniprot/SWISSPROT;Acc:Q9H1B5]	XYLT2	hsa-miR-153(TargetScan|pictar), hsa-miR-18(TargetScan|pictar), hsa-miR-25(TargetScan|mirbase|pictar), hsa-miR-32(TargetScan|mirbase|pictar), hsa-miR-363(TargetScan|mirbase), hsa-miR-367(TargetScan|pictar), hsa-miR-448(TargetScan|mirbase), hsa-miR-92(TargetScan|pictar)	8.3005	7.9086	-0.3919	-1.3121	0.0048	8.1393	7.9567	-0.1826	-1.1349	0.0695	0.2384	0.5041	-0.2093	0.0111	0.0434	-0.2873	0.5654	0.7247	0.0565		7.34	7.29	7.28	7.3	6.79	6.94	6.93	7.1	7.26	7.04	7.13	6.89	6.98	6.91	7.49	7.33	7.28	7.36	5.53	5.51	5.51	6.58	6.69	6.35	6.49	6.1
ENSG00000015568	Ran-binding protein 2-like 2 (RanBP2L2). [Source:Uniprot/SWISSPROT;Acc:Q53T03]	RGPD7		9.21	9.6107	0.4007	1.3201	0.1293	8.8282	9.3927	0.5645	1.4789	0.3302	0.7461	0.881	-0.1638	0.067	0.1625	0.4826	0.2345	0.4183	0.2999		8.62	7.97	8.24	8.28	8.8	8.69	8.59	8.69	6.99	7.93	7.87	8.16	8.28	8.89	8.86	9.12	9.11	9.03	6.18	6.61	5.66	8.13	8.28	8.21	7.89	7.91
ENSG00000015592	Stathmin-4 (Stathmin-like protein B3) (RB3). [Source:Uniprot/SWISSPROT;Acc:Q9H169]	STMN4	hsa-miR-135(TargetScan|miranda), hsa-miR-150(TargetScan|miranda), hsa-miR-199a(miranda|pictar)	5.6942	6.9783	1.2842	2.4354	0.0011	5.4	7.3275	1.9275	3.804	0.0055	0.1051	0.3203	-0.6433	0	0.0001	1.6058	0.8935	0.9436	-0.0275	SR	4.43	4.52	4.48	4.48	5.74	6.04	5.78	4.57	4.48	4.22	4.42	6.25	5.5	6.73	4.26	4.87	4.56	4.56	6.38	6.61	6.56	7.92	8.05	8	4.47	4.05
ENSG00000015676	NudC domain-containing protein 3. [Source:Uniprot/SWISSPROT;Acc:Q8IVD9]	NUDCD3		9.4883	9.4533	-0.035	-1.0246	0.7064	8.735	9.265	0.53	1.4439	0.1383	0.0849	0.2853	-0.565	0.1692	0.312	0.2475	0.0166	0.0748	0.4708		8.57	8.44	8.59	8.53	8.4	8.59	8.54	7.84	8.19	7.14	7.72	8.36	8.15	8.44	8.08	8.09	8.07	8.08	7.71	7.83	7.62	8.08	8.07	8.01	7.73	8.18
ENSG00000016082	Insulin gene enhancer protein ISL-1 (Islet-1). [Source:Uniprot/SWISSPROT;Acc:P61371]	ISL1	hsa-miR-132(TargetScan|pictar), hsa-miR-182(TargetScan|mirbase|pictar), hsa-miR-212(TargetScan|miranda|pictar), hsa-miR-219(TargetScan|pictar), hsa-miR-27a(mirbase|pictar), hsa-miR-27b(mirbase|pictar), hsa-miR-29b(mirbase|pictar), hsa-miR-29c(miranda|mirbase|pictar), hsa-miR-325(TargetScan|mirbase), hsa-miR-335(TargetScan|pictar), hsa-miR-362(TargetScan|miranda), hsa-miR-96(TargetScan|pictar)	5.0942	6.0479	0.9538	1.9369	0.001	5.4425	4.5604	-0.8821	-1.843	0.021	0	0.0014	1.8358	0.906	0.9438	0.0358	0.0794	0.207	0.5696		4	4.08	4.13	4.07	5.06	5.01	5	4.37	4.05	4.67	4.37	3.71	3.49	3.29	3.19	3.64	3.52	3.45	4.05	4.13	3.91	3.16	3.7	3.61	3.74	4.41
ENSG00000016391	Choline dehydrogenase, mitochondrial precursor (EC 1.1.99.1) (CHD) (CDH). [Source:Uniprot/SWISSPROT;Acc:Q8NE62]	CHDH		7.4464	6.7218	-0.7245	-1.6524	0.0012	7.7194	6.8342	-0.8852	-1.847	0.0025	0.4431	0.6896	0.1606	0	0.0002	-0.8048	0.0991	0.2394	-0.1927		6.22	6.41	6.34	6.32	5.44	5.6	5.84	6.8	6.41	6.71	6.64	5.72	5.89	5.81	5.72	5.72	6.03	5.82	5.02	4.85	5	6.42	6.17	6.04	6.01	5.81
ENSG00000016402	Interleukin-20 receptor alpha chain precursor (IL-20R-alpha) (IL-20R1) (Cytokine receptor family 2 member 8) (Cytokine receptor class-II member 8) (CRF2-8) (ZcytoR7). [Source:Uniprot/SWISSPROT;Acc:Q9UHF4]	IL20RA		4.9333	4.3381	-0.5952	-1.5107	0.0222	4.3233	3.7786	-0.5448	-1.4588	0.029	0.8347	0.9274	-0.0505	0.0005	0.0041	-0.57	0.0004	0.007	0.5848		4.42	4.4	4.11	4.31	3.68	3.65	3.8	3.55	3.75	3.91	3.74	3.19	3.39	3.11	3.8	4	3.65	3.82	4.07	4.2	4.14	3.64	3.24	3.23	4.29	4.73
ENSG00000016490	chloride channel, calcium activated, family member 1 precursor [Source:RefSeq_peptide;Acc:NP_001276]	CLCA1		4.2856	4.2233	-0.0622	-1.0441	0.5755	4.4338	4.1951	-0.2387	-1.1799	0.3012	0.4865	0.7216	0.1764	0.2584	0.4176	-0.1504	0.6445	0.785	-0.06		3.09	3.31	3.15	3.18	3.19	3.05	3.09	3.5	3.34	3.36	3.4	3.27	2.93	2.93	2.87	2.99	2.92	2.92	3.72	3.55	3.74	2.9	3.19	3.01	3.2	3.39
ENSG00000016602	calcium activated chloride channel 4 [Source:RefSeq_peptide;Acc:NP_036260]	CLCA4		3.7394	3.6329	-0.1065	-1.0766	0.4734	4.1688	3.4906	-0.6781	-1.6001	0.0161	0.0348	0.1693	0.5717	0.0201	0.0676	-0.3923	0.346	0.5367	-0.1435		2.79	2.83	2.72	2.78	2.68	2.59	2.79	3.3	3.12	3.05	3.15	2.83	2.72	2.33	2.58	2.66	2.58	2.6	3.05	3.13	3.05	2.46	2.41	3	3.43	3.43
ENSG00000016864	Glycosyltransferase 8 domain-containing protein 1 (EC 2.4.1.-). [Source:Uniprot/SWISSPROT;Acc:Q68CQ7]	GLT8D1		8.5383	9.0533	0.515	1.429	0.0682	8.2683	9.43	1.1617	2.2372	0.0076	0.0598	0.2345	-0.6467	0.0005	0.0044	0.8383	0.7707	0.8693	-0.0533		7.73	7.47	7.32	7.5	7.87	8.33	8.08	7.16	6.78	7.37	7.1	8.16	8.35	8.85	8.08	8.23	8.17	8.16	6.13	6.55	5.68	7.78	7.97	8.13	6.09	6.09
ENSG00000017260	Calcium-transporting ATPase type 2C member 1 (EC 3.6.3.8) (ATPase 2C1) (ATP-dependent Ca(2+) pump PMR1). [Source:Uniprot/SWISSPROT;Acc:P98194]	ATP2C1	hsa-miR-153(TargetScan|miranda|mirbase|pictar)	9.1596	8.8092	-0.3504	-1.2749	0.1456	8.5836	8.8733	0.2897	1.2224	0.5247	0.1473	0.3879	-0.6401	0.8927	0.9355	-0.0303	0.2675	0.4551	0.256		8.54	7.97	8.15	8.22	7.79	7.91	7.83	8.02	6.82	7.99	7.61	7.67	7.83	8.29	8.42	8.49	8.45	8.45	6.18	6.49	5.5	7.64	7.85	7.74	6.61	6.55
ENSG00000017373	p130Cas-associated protein (p140Cap) (SNAP-25-interacting protein) (SNIP). [Source:Uniprot/SWISSPROT;Acc:Q9C0H9]	SNIP_HUMAN	hsa-miR-150(TargetScan|mirbase), hsa-miR-9*(miranda|pictar)	7.3567	7.015	-0.3417	-1.2672	0.0451	7.2517	7.4342	0.1825	1.1348	0.0456	0.0182	0.1139	-0.5242	0.537	0.6804	-0.0796	0.2337	0.4175	-0.1571		6.44	6.35	6.24	6.34	6.07	6.04	5.89	6.15	6.13	6.16	6.14	6.38	6.46	6.3	5.9	5.73	5.76	5.8	5.25	5.6	5.24	6.64	6.17	6.18	5.76	5.69
ENSG00000017427	Insulin-like growth factor IA precursor (IGF-IA) (Somatomedin C) (Mechano growth factor) (MGF). [Source:Uniprot/SWISSPROT;Acc:P01343]	IGF1		7.1133	8.1083	0.995	1.9931	0.0096	6.48	7.1917	0.7117	1.6377	0.0417	0.3152	0.5838	0.2833	0.0001	0.0008	0.8533	0.0001	0.0036	0.775		6.48	6.52	6.31	6.44	7.65	7.68	7.4	6.1	5.97	5.61	5.89	6.67	6.55	6.74	5.91	5.21	6.24	5.78	5.67	5.93	5.43	4.67	6.06	5.38	10.06	10.01
ENSG00000017483	amino acid transport system N2 [Source:RefSeq_peptide;Acc:NP_277053]	SLC38A5		8.1461	6.4742	-1.6719	-3.1864	0	7.9236	5.7017	-2.2219	-4.6652	0.0014	0.0902	0.2957	0.55	0	0	-1.9469	0.0117	0.0594	0.4975	SR	7.08	7.23	7.06	7.13	5.24	5.39	5.45	7.25	6.32	7.04	6.87	4.52	4.78	4.46	7.45	7.54	7.63	7.54	5	4.82	4.98	4.98	5.37	4.73	4.98	5.4
ENSG00000017621	MAGIX protein. [Source:Uniprot/SPTREMBL;Acc:Q14C81]	MAGIX	hsa-miR-134(TargetScan|pictar), hsa-miR-342(TargetScan|pictar)	6.023	5.9647	-0.0583	-1.0413	0.5292	6.0477	5.6933	-0.3543	-1.2784	0.1305	0.2268	0.4913	0.296	0.1264	0.2545	-0.2063	0.3454	0.5361	0.1233		4.88	5.01	5.2	5.03	4.92	5.01	4.72	5.07	5.07	4.87	5	4.88	4.76	4.3	4.69	4.63	4.72	4.68	4.95	4.71	5.04	4.87	4.59	4.45	5.11	4.73
ENSG00000017797	RalA-binding protein 1 (RalBP1) (Ral-interacting protein 1) (76 kDa Ral-interacting protein) (Dinitrophenyl S-glutathione ATPase) (DNP-SG ATPase). [Source:Uniprot/SWISSPROT;Acc:Q15311]	RALBP1	hsa-miR-130a(miranda|pictar), hsa-miR-143(TargetScan|pictar), hsa-miR-152(TargetScan|pictar), hsa-miR-301(TargetScan|pictar)	8.74	8.103	-0.637	-1.5551	0.0055	8.4019	7.9552	-0.4467	-1.3629	0.1529	0.5154	0.7411	-0.1904	0.0027	0.0151	-0.5419	0.1174	0.2679	0.243		7.95	7.77	7.83	7.85	7.27	6.98	7.13	7.68	7.43	7.25	7.45	6.58	6.93	7.39	8.29	8.12	8.36	8.26	5.81	5.73	5.76	7.28	7.36	7.03	6.43	6.26
ENSG00000018189	Protein RUFY3 (Rap2-interacting protein x) (RIPx). [Source:Uniprot/SWISSPROT;Acc:Q7L099]	RUFY3	hsa-let-7a(mirbase|pictar), hsa-let-7b(mirbase|pictar), hsa-let-7c(mirbase|pictar), hsa-let-7d(mirbase|pictar), hsa-let-7i(mirbase|pictar), hsa-miR-139(TargetScan|miranda|pictar), hsa-miR-325(TargetScan|mirbase), hsa-miR-98(TargetScan|mirbase|pictar)	7.2574	7.3877	0.1303	1.0945	0.5651	7.1241	8.4938	1.3697	2.5842	0.0108	0.0043	0.0455	-1.2395	0.0103	0.0412	0.75	0.0723	0.1953	-0.4864		6.51	6.3	5.92	6.24	6.26	6.4	6.45	6.46	5.74	6.01	6.07	7.33	7.25	8.02	6.16	6.06	6	6.07	6.64	7.19	5.98	7.62	7.76	8.26	5.45	5.82
ENSG00000018236	Contactin-1 precursor (Neural cell surface protein F3) (Glycoprotein gp135). [Source:Uniprot/SWISSPROT;Acc:Q12860]	CNTN1	hsa-miR-124a(miranda|pictar)	8.1236	6.9501	-1.1735	-2.2555	0.0011	6.6465	7.8329	1.1864	2.2758	0.1385	0.0021	0.0283	-2.3599	0.9886	0.9933	0.0064	0.5155	0.6855	0.2972	CS	7.25	6.93	7.06	7.08	5.99	5.73	5.7	6.19	4.4	5.99	5.53	6.21	7.32	6.7	6.58	6.81	6.98	6.79	3.79	3.88	3.89	3.26	3.2	3.05	5.06	5.13
ENSG00000018280	Natural resistance-associated macrophage protein 1 (NRAMP 1). [Source:Uniprot/SWISSPROT;Acc:P49279]	SLC11A1		7.8433	7.69	-0.1533	-1.1121	0.3598	7.5933	7.57	-0.0233	-1.0163	0.9295	0.663	0.8362	-0.13	0.5558	0.6952	-0.0883	0.2285	0.4116	0.185		6.89	6.86	7.22	6.99	6.53	6.77	6.54	6.01	6.58	6.82	6.47	6.87	6.67	6.46	6.14	6.65	5.95	6.25	7.35	6.71	7.85	6.52	6.44	6.8	8.38	8.39
ENSG00000018408	WW domain-containing transcription regulator protein 1 (Transcriptional coactivator with PDZ-binding motif). [Source:Uniprot/SWISSPROT;Acc:Q9GZV5]	WWTR1		8.2779	9.555	1.2771	2.4235	0.0011	8.0696	9.8454	1.7758	3.4244	0	0.0188	0.1158	-0.4988	0	0	1.5265	0.7388	0.8489	-0.041	SR	7.45	7.1	7.37	7.31	8.71	8.61	8.76	7.13	7.09	7.16	7.12	8.93	8.86	9.11	7.85	7.65	7.4	7.63	7.1	7.29	6.02	10.08	10.13	10.05	8.8	8.92
ENSG00000018510	Alkyldihydroxyacetonephosphate synthase, peroxisomal precursor (EC 2.5.1.26) (Alkyl-DHAP synthase) (Alkylglycerone-phosphate synthase) (Aging-associated gene 5 protein). [Source:Uniprot/SWISSPROT;Acc:O00116]	AGPS		9.0109	8.618	-0.3929	-1.313	0.1203	8.5311	8.3838	-0.1473	-1.1075	0.7645	0.5903	0.7933	-0.2456	0.2385	0.3955	-0.2701	0.127	0.2823	0.357		8.4	7.96	7.98	8.11	7.72	7.64	7.73	8.1	6.79	7.95	7.61	7.14	7.27	7.9	8.47	8.78	8.73	8.66	5.85	6.17	5.24	7.27	7.3	7.27	5.97	6.36
ENSG00000018607	Zinc finger protein 221. [Source:Uniprot/SWISSPROT;Acc:Q9UK13]	ZNF221		6.3622	6.3469	-0.0153	-1.0106	0.9173	5.6792	6.5633	0.8842	1.8457	0.1043	0.0508	0.2133	-0.8994	0.0932	0.2051	0.4344	0.3464	0.5372	0.2333		5.56	5.23	5.11	5.3	5.15	5.28	5.3	5.31	4.06	4.37	4.58	5.19	5.32	5.91	5.37	5.49	5.83	5.56	4.14	3.93	4.12	5.73	5.57	5.5	4.36	4.03
ENSG00000018610	UPF0428 protein CXorf56. [Source:Uniprot/SWISSPROT;Acc:Q9H5V9]	CXorf56		8.0946	7.5963	-0.4983	-1.4126	0.0213	8.7758	8.3796	-0.3962	-1.3161	0.3419	0.7842	0.9025	-0.1021	0.0279	0.0856	-0.4473	0.0015	0.016	-0.7323		7.36	7.29	7.05	7.24	6.77	6.61	6.77	8.23	7.43	8.16	7.94	7.45	7.07	8.1	8.66	8.85	8.66	8.72	5.86	5.76	5.41	6.72	6.75	6.61	5.52	5.36
ENSG00000018625	Sodium/potassium-transporting ATPase subunit alpha-2 precursor (EC 3.6.3.9) (Sodium pump subunit alpha-2) (Na(+)/K(+) ATPase alpha-2 subunit). [Source:Uniprot/SWISSPROT;Acc:P50993]	ATP1A2	hsa-miR-17-5p(TargetScan|pictar), hsa-miR-20(TargetScan|pictar)	7.5608	7.4482	-0.1126	-1.0811	0.1798	8.1219	8.9456	0.8237	1.77	0.0135	0.0021	0.028	-0.9363	0.0722	0.1711	0.3556	0.0001	0.003	-1.0293		6.61	6.56	6.46	6.54	6.49	6.32	6.44	7.45	7.14	6.79	7.13	7.98	7.86	8.15	7.03	6.88	6.69	6.87	6.64	6.66	6.43	9.13	9.2	8.9	6.76	7.06
ENSG00000018699	tetratricopeptide repeat domain 27 [Source:RefSeq_peptide;Acc:NP_060205]	TTC27		7.9676	7.3356	-0.6319	-1.5496	0.0199	7.7862	7.2479	-0.5382	-1.4522	0.3414	0.8431	0.9319	-0.0937	0.0229	0.0744	-0.5851	0.5596	0.7197	0.1346		7.18	6.84	6.9	6.97	6.31	6.28	6.33	7.46	5.93	6.98	6.79	6.02	5.92	6.77	7.08	7.29	7.33	7.24	4.79	4.84	4.38	5.74	5.91	5.91	5.07	5.12
ENSG00000018869	Zinc finger protein 582. [Source:Uniprot/SWISSPROT;Acc:Q96NG8]	ZNF582		2.3667	1.5567	-0.81	-1.7532	0.3546	4.5533	2.6967	-1.8567	-3.6217	0.1894	0.3948	0.6541	1.0467	0.0412	0.1141	-1.3333	0.0146	0.0684	-1.6633		2.62	0.78	1.59	1.66	1.31	0.83	0.85	5.15	3.52	2.08	3.58	1.55	2.95	1.21	1.16	2.49	1.53	1.73	0.89	1.08	1.16	2.11	2.94	2.3	2.59	2.77
ENSG00000019102	V-set and immunoglobulin domain-containing protein 2 precursor (CT- like protein) (Cortical thymocyte-like protein). [Source:Uniprot/SWISSPROT;Acc:Q96IQ7]	VSIG2		3.99	3.7933	-0.1967	-1.146	0.6572	2.9367	3.4567	0.52	1.434	0.3734	0.2469	0.5137	-0.7167	0.5999	0.7311	0.1617	0.0392	0.1303	0.695		3.48	3.32	3.03	3.28	3.61	3.17	2.91	2.02	2.55	2.31	2.29	2.4	3.1	3.21	1.56	2.98	2.93	2.49	3.08	4.03	3.3	2.82	1.64	4.62	4.05	2.95
ENSG00000019144	Pleckstrin homology-like domain family B member 1 (Protein LL5-alpha). [Source:Uniprot/SWISSPROT;Acc:Q86UU1]	PHLDB1	hsa-miR-149(TargetScan|pictar), hsa-miR-182(TargetScan|pictar), hsa-miR-185(TargetScan|pictar), hsa-miR-9(TargetScan|pictar), hsa-miR-96(TargetScan|pictar)	9.432	9.5807	0.1487	1.1085	0.0169	9.32	9.9933	0.6733	1.5948	0.0082	0.0204	0.1211	-0.5247	0.0071	0.031	0.411	0.2588	0.4458	-0.1503		8.67	8.53	8.55	8.58	8.7	8.71	8.8	8.49	8.63	8.35	8.49	9.12	9.06	9.39	8.75	8.6	8.37	8.57	9.63	9.61	9.38	9.23	9.31	9.38	8.48	8.47
ENSG00000019169	Macrophage receptor MARCO (Macrophage receptor with collagenous structure) (Scavenger receptor class A member 2). [Source:Uniprot/SWISSPROT;Acc:Q9UEW3]	MARCO		6.7839	6.3749	-0.4089	-1.3277	0.0019	6.1437	6.2754	0.1318	1.0956	0.3832	0.0169	0.1085	-0.5407	0.2992	0.4618	-0.1386	0.0135	0.0652	0.3698		5.64	5.54	5.57	5.58	5.18	5.28	5.27	4.82	4.98	5.14	4.98	5.18	5.13	4.87	4.95	5.14	5.07	5.05	5.18	5.19	5.04	5.08	4.89	4.72	6.7	6.45
ENSG00000019186	Cytochrome P450 24A1, mitochondrial precursor (EC 1.14.-.-) (P450- CC24) (Vitamin D(3) 24-hydroxylase) (1,25-dihydroxyvitamin D(3) 24- hydroxylase) (24-OHase). [Source:Uniprot/SWISSPROT;Acc:Q07973]	CYP24A1		4.5938	7.7219	3.1281	8.7428	0.0009	4.6138	6.7031	2.0893	4.2554	0.0041	0.024	0.1342	1.0388	0	0	2.6087	0.064	0.1806	0.4994	SR	3.39	3.71	3.54	3.54	7.1	6.38	6.57	3.54	3.86	3.48	3.63	5.46	5.13	6.33	3.01	3.57	3.07	3.22	3.28	3.18	3.69	3.39	3.34	3.42	4.05	3.77
ENSG00000019485	PR domain-containing protein 11. [Source:Uniprot/SWISSPROT;Acc:Q9NQV5]	PRDM11	hsa-let-7e(miranda|mirbase)	6.5096	7.06	0.5504	1.4645	0.0073	6.8622	7.3048	0.4426	1.359	0.0256	0.5983	0.7971	0.1078	0.0005	0.0041	0.4965	0.0149	0.0694	-0.2987		5.5	5.54	5.44	5.49	5.95	6.26	6.1	6.06	5.87	5.64	5.86	6.25	6.46	6.37	5.49	5.45	5.26	5.4	5.53	5.44	5.2	5.2	5.39	5.33	5.01	5.47
ENSG00000019505	Synaptotagmin-13 (Synaptotagmin XIII) (SytXIII). [Source:Uniprot/SWISSPROT;Acc:Q7L8C5]	SYT13	hsa-miR-218(TargetScan|pictar)	7.3153	6.4757	-0.8396	-1.7896	0.0097	7.1843	7.2245	0.0402	1.0283	0.8837	0.0126	0.0902	-0.8798	0.0621	0.1539	-0.3997	0.1378	0.2966	-0.3089		6.43	6.22	6.17	6.27	5.62	5.41	5.19	5.99	6.66	5.77	6.14	6.23	6.14	6.22	6.54	6.43	6.55	6.51	5.22	4.85	5.25	4.26	4.2	3.95	4.87	4.28
ENSG00000019549	Zinc finger protein SLUG (Neural crest transcription factor Slug) (Snail homolog 2). [Source:Uniprot/SWISSPROT;Acc:O43623]	SNAI2		8.1647	10.994	2.8293	7.1075	0	6.1647	10.9567	4.792	27.7036	0	0	0.0002	-1.9627	0	0	3.8107	0.0057	0.0375	1.0187	SR	7.17	7.35	7.07	7.19	10.01	10.49	10.06	5.14	5.12	5.27	5.18	10.19	10.06	10.27	4.69	4.77	4.7	4.72	6.87	6.5	6.49	5.36	5.46	5.44	9.05	9.08
ENSG00000019582	HLA class II histocompatibility antigen gamma chain (HLA-DR antigens- associated invariant chain) (Ia antigen-associated invariant chain) (Ii) (p33) (CD74 antigen). [Source:Uniprot/SWISSPROT;Acc:P04233]	CD74		8.0517	6.7075	-1.3442	-2.5388	0.0061	8.2117	6.6058	-1.6058	-3.0437	0.0034	0.3751	0.6378	0.2617	0	0	-1.475	0.8452	0.9165	-0.0292	SR	7.04	7.06	7.15	7.08	5.62	5.55	5.84	7.25	7.47	7.3	7.34	5.72	5.96	4.99	7.56	7.35	7.1	7.34	5.81	5.91	5.96	10.59	10.5	10.12	10.41	10.82
ENSG00000019991	Hepatocyte growth factor precursor (Scatter factor) (SF) (Hepatopoeitin-A) [Contains: Hepatocyte growth factor alpha chain; Hepatocyte growth factor beta chain]. [Source:Uniprot/SWISSPROT;Acc:P14210]	HGF	hsa-miR-190(miranda|pictar), hsa-miR-26b(miranda|pictar)	4.7511	6.1561	1.405	2.6482	0.0108	5.1078	6.5711	1.4633	2.7574	0.0427	0.9098	0.9626	-0.0583	0.0001	0.001	1.4342	0.1386	0.2978	-0.3858	SR	3.73	3.88	4.02	3.88	4.72	5.51	5.22	4.54	3.72	3.99	4.08	5.42	4.96	6.41	3.76	3.65	3.82	3.74	4.2	4.45	4.6	6.05	6.08	5.94	5.49	5.86
ENSG00000019995	Zinc finger Ran-binding domain-containing protein 1 (Protein TRABID). [Source:Uniprot/SWISSPROT;Acc:Q9UGI0]	ZRANB1		9.05	9.4667	0.4167	1.3348	0.022	8.37	9.2367	0.8667	1.8234	0.0007	0.0354	0.1713	-0.45	0.0002	0.0017	0.6417	0.0024	0.0215	0.455		8.27	8	8.11	8.12	8.71	8.56	8.58	7.52	7.37	7.24	7.38	8.48	8.15	8.44	8.04	7.78	7.82	7.88	5.51	5.2	5.26	7.27	7.56	7.48	7.83	8.16
ENSG00000020129	neurochondrin isoform 2 [Source:RefSeq_peptide;Acc:NP_001014841]	NCDN	hsa-miR-149(TargetScan|miranda|pictar), hsa-miR-320(TargetScan|pictar)	7.9272	7.5661	-0.3611	-1.2844	0.0081	8.5344	7.8094	-0.725	-1.6529	0.0042	0.0812	0.2782	0.3639	0.0004	0.0037	-0.5431	0.0027	0.0234	-0.4253		7.07	6.89	6.83	6.93	6.59	6.62	6.47	7.82	7.38	7.67	7.62	6.82	6.73	6.85	6.42	6.44	6.08	6.31	6.37	6.54	6.25	6.82	6.92	6.47	5.53	5.68
ENSG00000020181	Probable G-protein coupled receptor 124 precursor (Tumor endothelial marker 5). [Source:Uniprot/SWISSPROT;Acc:Q96PE1]	GPR124	hsa-miR-153(TargetScan|pictar), hsa-miR-15a(miranda|mirbase), hsa-miR-182(TargetScan|pictar), hsa-miR-214(miranda|pictar), hsa-miR-32(TargetScan|pictar), hsa-miR-9(TargetScan|pictar), hsa-miR-92(TargetScan|pictar), hsa-miR-96(TargetScan|miranda|mirbase|pictar)	7.2623	8.3621	1.0997	2.1432	0.0114	7.2687	8.7479	1.4792	2.788	0.0001	0.0776	0.2721	-0.3795	0	0	1.2895	0.1167	0.2669	-0.1962	SR	6.27	6.34	6.22	6.27	7.23	7.6	7.51	6.07	6.39	6.38	6.28	7.85	7.9	7.79	6.24	6.22	6.14	6.2	5.56	5.71	5.85	5.48	5.45	5.59	7	6.91
ENSG00000020219	chaperonin containing TCP1, subunit 8 (theta)-like 1 [Source:RefSeq_peptide;Acc:NP_001025037]	CCT8L1		4.4244	4.6767	0.2522	1.191	0.3373	4.8011	4.9278	0.1267	1.0918	0.8547	0.8408	0.9307	0.1256	0.531	0.6753	0.1894	0.3062	0.4965	-0.3139		3.09	3.72	3.72	3.51	3.66	3.64	4.03	3.33	3.8	4.53	3.89	4.49	4.35	3.06	4.83	3.7	3.6	4.04	2.94	3.59	3.7	3.01	4.84	4.09	1.97	2.6
ENSG00000020256	Zinc finger protein 64, isoforms 3 and 4 (Zinc finger protein 338). [Source:Uniprot/SWISSPROT;Acc:Q9NTW7]	ZFP64		8.4942	8.0492	-0.445	-1.3613	0.0487	8.2792	8.7	0.4208	1.3387	0.0122	0.0009	0.0162	-0.8658	0.9414	0.9652	-0.0121	0.2011	0.3794	-0.2179		7.71	7.38	7.49	7.53	7.08	7.06	7.02	7.48	7.11	7.29	7.29	7.67	7.8	7.87	7.55	7.48	7.26	7.43	5.72	6.27	5.35	7.15	7.19	6.88	5.98	5.33
ENSG00000020426	CDK-activating kinase assembly factor MAT1 (RING finger protein MAT1) (Menage a trois) (CDK7/cyclin H assembly factor) (p36) (p35) (Cyclin G1-interacting protein) (RING finger protein 66). [Source:Uniprot/SWISSPROT;Acc:P51948]	MNAT1		8.0052	7.4476	-0.5576	-1.4718	0.0476	7.3824	7.3781	-0.0043	-1.003	0.9883	0.1091	0.3275	-0.5533	0.1365	0.2692	-0.281	0.0729	0.1962	0.3462		7.34	6.9	6.87	7.04	6.35	6.54	6.62	6.45	6.18	6.42	6.35	6.43	5.89	6.88	7.48	8.22	8.21	7.97	4.56	4.72	4.57	5.7	5.89	5.45	4.88	5.14
ENSG00000020577	Sterile alpha motif domain-containing protein 4A. [Source:Uniprot/SWISSPROT;Acc:Q9UPU9]	SAMD4A	hsa-miR-190(TargetScan|miranda|mirbase|pictar), hsa-miR-215(miranda|mirbase), hsa-miR-342(TargetScan|pictar)	8.1667	9.0083	0.8417	1.7921	0.0059	7.725	8.2433	0.5183	1.4323	0.0136	0.1518	0.394	0.3233	0.0001	0.0012	0.68	0.0003	0.0054	0.6033		7.17	7.44	7.2	7.27	8.49	8.08	8.14	6.74	6.82	7.13	6.89	7.22	7.37	7.37	7.46	7.29	7.32	7.35	6.79	7.13	6.64	7.7	7.42	7.6	8	7.96
ENSG00000020633	Runt-related transcription factor 3 (Core-binding factor, alpha 3 subunit) (CBF-alpha 3) (Acute myeloid leukemia 2 protein) (Oncogene AML-2) (Polyomavirus enhancer-binding protein 2 alpha C subunit) (PEBP2-alpha C) (PEA2-alpha C) (SL3-3 enhancer factor 1 [Source:Uniprot/SWISSPROT;Acc:Q13761]	RUNX3	hsa-miR-301(TargetScan|pictar), hsa-miR-326(TargetScan|pictar), hsa-miR-330(TargetScan|pictar)	7.6029	7.3438	-0.259	-1.1967	0.064	7.7248	7.5476	-0.1771	-1.1306	0.5897	0.7968	0.9098	-0.0819	0.1826	0.3289	-0.2181	0.3116	0.5024	-0.1629		6.45	6.74	6.71	6.63	6.36	6.3	6.24	6.62	7.13	6.59	6.78	6.79	6.91	6.06	6.44	6.49	6.46	6.46	6.18	6.29	6.2	6.36	5.93	6.13	7.36	7.65
ENSG00000020922	Double-strand break repair protein MRE11A (MRE11 homolog 1) (MRE11 meiotic recombination 11 homolog A). [Source:Uniprot/SWISSPROT;Acc:P49959]	MRE11A		7.4842	6.6444	-0.8398	-1.7899	0.0289	6.822	6.8286	0.0067	1.0046	0.9908	0.1372	0.3737	-0.8465	0.1658	0.3079	-0.4166	0.4137	0.5986	0.239		6.77	6.35	6.29	6.47	5.8	5.51	5.47	6.49	5.01	5.97	5.82	5.62	5.26	6.43	6.77	6.98	7.13	6.96	3.63	3.57	3.65	5.01	5.19	4.98	4.58	4.26
ENSG00000021300	Pleckstrin homology domain-containing family B member 1 (Pleckstrin homology domain retinal protein 1) (PH domain-containing protein in retina 1) (PHRET1). [Source:Uniprot/SWISSPROT;Acc:Q9UF11]	PLEKHB1		8.3738	7.0271	-1.3467	-2.5432	0.006	8.279	7.1052	-1.1738	-2.2561	0.0011	0.4327	0.6821	-0.1729	0	0	-1.2602	0.9422	0.9704	0.0083	SR	7.48	7.41	7.45	7.45	5.86	6.07	6.15	7.53	7.26	7.35	7.38	6.11	5.94	6.33	6.13	6.22	6.05	6.14	5.86	5.57	5.8	8.17	8.23	7.91	6.2	6.47
ENSG00000021355	Leukocyte elastase inhibitor (LEI) (Serpin B1) (Monocyte/neutrophil elastase inhibitor) (M/NEI) (EI). [Source:Uniprot/SWISSPROT;Acc:P30740]	SERPINB1		7.875	7.703	-0.172	-1.1266	0.3041	6.7937	5.398	-1.3957	-2.6311	0.0012	0.0004	0.0091	1.2237	0.0035	0.018	-0.7838	0	0.0005	1.6932		7.21	6.78	6.81	6.93	6.7	6.68	6.8	6.03	5.84	5.5	5.79	4.31	4.61	4.42	7.06	7.09	7.06	7.07	3.75	4.17	4.37	5.51	5.71	5.7	6.62	6.63
ENSG00000021461	Cytochrome P450 3A43 (EC 1.14.14.1). [Source:Uniprot/SWISSPROT;Acc:Q9HB55]	CYP3A43		6.7733	6.3733	-0.4	-1.3195	0.1125	5.45	5.09	-0.36	-1.2834	0.7034	0.9605	0.9848	-0.04	0.3341	0.4981	-0.38	0.0048	0.0334	1.3033		5.76	5.98	5.43	5.72	5.28	5.48	5.14	3.27	4.78	5.11	4.39	4.79	4.51	2.81	4.59	4.91	4.75	4.75	3.56	4.19	4.82	4.94	4.87	5.97	5.66	2.86
ENSG00000021488	B(0,+)-type amino acid transporter 1 (B(0,+)AT) (Glycoprotein- associated amino acid transporter b0,+AT1). [Source:Uniprot/SWISSPROT;Acc:P82251]	SLC7A9	hsa-miR-137(TargetScan|mirbase|pictar)	4.4663	4.6154	0.1492	1.1089	0.542	4.4608	4.9733	0.5125	1.4265	0.1641	0.3264	0.594	-0.3633	0.093	0.2049	0.3308	0.35	0.5407	-0.1763		3.53	3.23	3.07	3.28	3.51	3.1	3.7	3.1	3.39	3.44	3.31	3.46	3.59	4.08	2.91	3.06	3.11	3.03	3.8	3.72	3.97	3.36	3.33	3.35	3.55	3.62
ENSG00000021574	Spastin. [Source:Uniprot/SWISSPROT;Acc:Q9UBP0]	SPAST	hsa-miR-24(TargetScan|pictar), hsa-miR-96(TargetScan|pictar)	8.353	8.0132	-0.3399	-1.2656	0.0905	8.2001	8.7362	0.5361	1.45	0.2885	0.0635	0.242	-0.8759	0.6921	0.801	0.0981	0.2615	0.4484	-0.2851		7.6	7.18	7.27	7.35	6.95	7.13	6.92	7.86	6.39	7.37	7.2	7.6	7.63	8.13	7.47	7.63	7.46	7.52	5.86	6.08	5.21	7.04	7.18	7.16	5.53	5.68
ENSG00000021602	killer cell lectin-like receptor subfamily A, member 1 [Source:RefSeq_peptide;Acc:NP_006602]	KLRA1		3.81	4.0933	0.2833	1.217	0.3674	3.8244	4.13	0.3056	1.2359	0.5748	0.9656	0.9865	-0.0222	0.2495	0.4078	0.2944	0.9181	0.9578	-0.0256		3.56	2.68	3.05	3.1	2.99	3.31	3.46	2.38	3.53	3.51	3.14	3.06	3.31	3.71	3.9	4.05	4.72	4.23	2.43	2.34	1.79	3	3.15	2.93	2.13	2.6
ENSG00000021645	Neurexin-3-alpha precursor (Neurexin III-alpha). [Source:Uniprot/SWISSPROT;Acc:Q9Y4C0]	NRXN3	hsa-miR-137(TargetScan|pictar), hsa-miR-183(TargetScan|pictar), hsa-miR-214(TargetScan|mirbase|pictar), hsa-miR-218(TargetScan|pictar), hsa-miR-330(TargetScan|pictar)	6.3027	7.8	1.4973	2.8232	0.0007	6.6273	6.504	-0.1233	-1.0892	0.6084	0.0001	0.0041	1.6207	0.0272	0.084	0.687	0.1006	0.2423	0.4857	CS	5.36	5.04	4.99	5.13	6.87	6.49	6.85	5.76	5.14	5.47	5.46	5.25	5.09	5.69	4.94	4.82	4.8	4.85	5.25	5.08	5.27	9.1	9	9.03	4.48	3.77
ENSG00000021762	Oxysterol-binding protein-related protein 5 (OSBP-related protein 5) (ORP-5). [Source:Uniprot/SWISSPROT;Acc:Q9H0X9]	OSBPL5	hsa-miR-32(TargetScan|pictar), hsa-miR-7(TargetScan|pictar)	7.4913	7.8073	0.316	1.2449	0.0054	6.8677	7.9567	1.089	2.1273	0.0005	0.0013	0.0199	-0.773	0.0005	0.0038	0.7025	0.1329	0.2898	0.2372		6.49	6.58	6.54	6.53	6.73	6.89	6.9	6.04	5.8	5.69	5.84	7	7.01	6.88	6.4	6.25	6.31	6.32	5.99	6.08	5.91	7.84	7.63	7.45	7.12	6.89
ENSG00000021776	Intron-binding protein aquarius (Intron-binding protein of 160 kDa) (IBP160). [Source:Uniprot/SWISSPROT;Acc:O60306]	AQR		8.3043	7.7526	-0.5517	-1.4658	0.008	8.2772	8.111	-0.1662	-1.1221	0.6474	0.282	0.5507	-0.3855	0.0649	0.159	-0.359	0.3667	0.556	-0.1656		7.51	7.22	7.31	7.34	6.95	6.71	6.67	7.69	6.71	7.5	7.3	6.87	6.95	7.53	7.92	8.07	8.33	8.11	4.93	5.06	4.7	6.64	6.62	6.44	6.09	5.86
ENSG00000021826	Carbamoyl-phosphate synthase [ammonia], mitochondrial precursor (EC 6.3.4.16) (Carbamoyl-phosphate synthetase I) (CPSase I). [Source:Uniprot/SWISSPROT;Acc:P31327]	CPS1		6.0483	6.465	0.4167	1.3348	0.2982	5.5033	6.4467	0.9433	1.923	0.0551	0.2696	0.5375	-0.5267	0.0127	0.0481	0.68	0.2486	0.4348	0.2817		5.51	4.87	4.71	5.03	4.97	5.9	5.48	4.9	3.89	4.83	4.54	5.24	5.15	5.96	4.63	5.25	5.52	5.13	4.5	4.22	3.94	2.88	2.43	2.89	3.24	3.2
ENSG00000021852	Complement component C8 beta chain precursor (Complement component 8 subunit beta). [Source:Uniprot/SWISSPROT;Acc:P07358]	C8B		4.7519	4.971	0.219	1.164	0.3248	5.0681	4.849	-0.219	-1.164	0.138	0.1041	0.3186	0.4381	1	1	0	0.5016	0.6741	-0.0971		4.14	3.65	4.01	3.93	3.84	4.19	3.87	4.19	3.78	4.21	4.06	3.61	3.96	3.83	3.82	3.78	3.71	3.77	3.89	4.73	3.96	3.66	3.63	3.69	4.02	4.07
ENSG00000022267	Four and a half LIM domains protein 1 (FHL-1) (Skeletal muscle LIM- protein 1) (SLIM 1) (SLIM). [Source:Uniprot/SWISSPROT;Acc:Q13642]	FHL1	hsa-miR-494(TargetScan|mirbase)	10.5183	11.4533	0.935	1.9119	0.0006	10.0467	10.3333	0.2867	1.2198	0.2566	0.0229	0.1305	0.6483	0.002	0.0121	0.6108	0.0003	0.0054	0.7958		9.62	9.72	9.71	9.68	10.78	10.64	10.72	9.32	8.79	9.54	9.21	9.61	9.55	9.42	9.49	9.31	9.27	9.35	9.42	9.68	8.76	9.92	9.97	9.91	11.49	11.53
ENSG00000022277	Uncharacterized protein C20orf43. [Source:Uniprot/SWISSPROT;Acc:Q9BY42]	C20orf43		9.65	9.9933	0.3433	1.2687	0.0346	8.3667	9.1633	0.7967	1.7371	0.0616	0.1797	0.432	-0.4533	0.0057	0.0261	0.57	0	0.0018	1.0567		8.84	8.72	8.82	8.79	9.08	9.08	9.34	7.41	7.45	7.44	7.43	8.24	7.7	8.84	8.5	8.64	8.68	8.61	8.43	8.66	8.33	8.48	7.85	7.79	8.22	8.47
ENSG00000022355	Gamma-aminobutyric-acid receptor subunit alpha-1 precursor (GABA(A) receptor subunit alpha-1). [Source:Uniprot/SWISSPROT;Acc:P14867]	GABRA1	hsa-miR-137(TargetScan|pictar), hsa-miR-146(TargetScan|pictar), hsa-miR-16(TargetScan|pictar), hsa-miR-181a(miranda|mirbase|pictar), hsa-miR-181c(mirbase|pictar), hsa-miR-195(TargetScan|pictar), hsa-miR-216(TargetScan|pictar), hsa-miR-221(TargetScan|mirbase), hsa-miR-376c(TargetScan|mirbase), hsa-miR-9*(mirbase|pictar)	5.3083	4.4463	-0.862	-1.8176	0.0011	4.6937	5.221	0.5273	1.4413	0.0499	0.0001	0.0042	-1.3893	0.4902	0.6415	-0.1673	0.7395	0.8492	-0.08		4.22	4.35	4.24	4.27	3.52	3.29	3.57	3.43	3.84	3.81	3.69	4.19	3.96	4.35	3.59	4.06	3.93	3.86	4.23	4.11	4.14	3.48	3.29	3.34	3.29	3.57
ENSG00000022556	NACHT, LRR and PYD domains-containing protein 2 (PYRIN domain and NACHT domain-containing protein 1) (PYRIN-containing APAF1-like protein 2) (Nucleotide-binding site protein 1). [Source:Uniprot/SWISSPROT;Acc:Q9NX02]	NLRP2		9.6467	7.646	-2.0007	-4.002	0.0001	4.7124	4.001	-0.7114	-1.6374	0.0047	0.0001	0.0029	-1.2893	0	0.0006	-1.3561	0	0	4.2896	SR	8.81	8.55	8.86	8.74	6.78	6.59	6.61	3.47	3.74	3.68	3.63	3.24	2.91	2.88	9.49	9.45	9.36	9.43	6.54	6.53	5.99	5.08	5.32	5.11	4.27	4.18
ENSG00000022567	solute carrier family 45, member 4 [Source:RefSeq_peptide;Acc:NP_001073900]	SLC45A4		6.8562	6.6176	-0.2386	-1.1798	0.0115	6.7567	6.7924	0.0357	1.0251	0.7398	0.1476	0.3882	-0.2743	0.3405	0.5042	-0.1014	0.7191	0.8351	-0.0376		5.84	5.8	5.88	5.84	5.56	5.6	5.52	5.63	5.89	5.71	5.74	5.63	5.73	5.85	6.35	6.15	5.91	6.14	4.72	4.89	4.97	5.29	5.04	4.78	5.31	5.73
ENSG00000022840	RING finger protein 10. [Source:Uniprot/SWISSPROT;Acc:Q8N5U6]	RNF10		9.9631	9.9025	-0.0606	-1.0429	0.4415	9.7669	9.9047	0.1378	1.1003	0.3035	0.3134	0.5815	-0.1984	0.7148	0.8175	0.0386	0.3658	0.5551	0.0971		9.16	9.09	9.06	9.1	9.05	8.94	9.15	9.07	8.68	8.93	8.89	9.05	8.99	9.08	9.18	8.96	8.75	8.96	8.31	8.33	7.78	8.94	8.97	8.86	8.33	8.35
ENSG00000022976	NY-REN-50 antigen (Fragment). [Source:Uniprot/SPTREMBL;Acc:Q9Y595]	C14orf131		7.7911	7.4633	-0.3278	-1.2551	0.0344	7.2978	7.6067	0.3089	1.2388	0.056	0.006	0.0565	-0.6367	0.9455	0.9676	-0.0094	0.2201	0.4014	0.175		6.82	6.8	6.74	6.79	6.43	6.58	6.32	6.45	6.24	6.11	6.27	6.51	6.73	6.66	6.7	6.65	6.42	6.59	5.8	6.15	6.06	6.23	6.15	5.6	6.43	6.12
ENSG00000023041	Probable palmitoyltransferase ZDHHC6 (EC 2.3.1.-) (Zinc finger DHHC domain-containing protein 6) (DHHC-6) (Zinc finger protein 376) (Transmembrane protein H4). [Source:Uniprot/SWISSPROT;Acc:Q9H6R6]	ZDHHC6	hsa-miR-135a(mirbase|pictar), hsa-miR-135b(mirbase|pictar), hsa-miR-153(TargetScan|mirbase|pictar), hsa-miR-183(TargetScan|mirbase|pictar), hsa-miR-26a(mirbase|pictar), hsa-miR-26b(mirbase|pictar), hsa-miR-448(TargetScan|mirbase), hsa-miR-96(miranda|mirbase)	8.4412	8.3179	-0.1233	-1.0892	0.3313	7.807	8.5024	0.6955	1.6194	0.232	0.1038	0.3184	-0.8188	0.28	0.4412	0.2861	0.3913	0.5784	0.2248		7.6	7.39	7.18	7.39	7.2	7.29	7.22	7.2	5.74	7.25	6.73	7.37	7.3	7.83	7.64	8.11	8.08	7.94	6.35	6.5	5.82	7.45	7.49	7.44	5.91	5.94
ENSG00000023171	GRAM domain-containing protein 1B. [Source:Uniprot/SWISSPROT;Acc:Q3KR37]	GRAMD1B	hsa-miR-25(miranda|mirbase)	7.3362	7.057	-0.2792	-1.2135	0.0078	7.1975	7.072	-0.1255	-1.0909	0.4937	0.4803	0.7173	-0.1537	0.0938	0.2062	-0.2023	0.5882	0.7426	0.0618		6.36	6.35	6.27	6.33	6.01	6.06	6.05	6.49	5.97	6.14	6.2	5.99	5.93	6.17	6.75	6.68	6.39	6.6	5.03	5.17	5.05	5.85	5.53	5.55	5.19	5.05
ENSG00000023191	Ribonuclease inhibitor (Ribonuclease/angiogenin inhibitor 1) (RAI) (Placental ribonuclease inhibitor) (RNase inhibitor) (RI). [Source:Uniprot/SWISSPROT;Acc:P13489]	RNH1	hsa-miR-142-5p(TargetScan|mirbase)	8.1594	8.5533	0.3939	1.3139	0.0347	7.9233	8.3978	0.4744	1.3894	0.116	0.7635	0.8911	-0.0806	0.0065	0.0289	0.4342	0.1636	0.3317	0.1958		7.06	7.32	7.29	7.22	7.62	7.65	7.59	7.31	7.11	6.5	6.97	7.54	7.34	7.5	6.88	6.54	6.83	6.75	6.31	6.02	6.54	7.24	7.27	6.85	6.97	6.88
ENSG00000023228	NADH-ubiquinone oxidoreductase 75 kDa subunit, mitochondrial precursor (EC 1.6.5.3) (EC 1.6.99.3) (Complex I-75kD) (CI-75kD). [Source:Uniprot/SWISSPROT;Acc:P28331]	NDUFS1		9.2475	9.4133	0.1658	1.1218	0.2675	8.45	8.7158	0.2658	1.2023	0.3494	0.7269	0.8716	-0.1	0.1499	0.2875	0.2158	0.0002	0.0043	0.7475		8.52	8.19	8.2	8.3	8.54	8.48	8.46	7.61	7.18	7.53	7.44	7.54	7.46	8.21	8.2	8.42	8.35	8.32	5.79	6.22	5.73	7.33	7.47	7.38	6.49	6.03
ENSG00000023287	RB1-inducible coiled-coil protein 1. [Source:Uniprot/SWISSPROT;Acc:Q8TDY2]	RB1CC1	hsa-miR-10a(miranda|pictar)	8.2849	8.2209	-0.064	-1.0454	0.7936	7.6304	7.9517	0.3212	1.2494	0.4858	0.3961	0.6548	-0.3852	0.5676	0.7051	0.1286	0.0566	0.1668	0.4618		7.53	7.12	7.17	7.27	7.58	6.91	7.11	7.11	5.74	6.8	6.55	6.8	6.6	7.32	8.05	8.48	8.56	8.36	4.6	4.81	4.65	6.47	6.57	6.43	5.88	5.82
ENSG00000023318	Thioredoxin domain-containing protein 4 precursor (Endoplasmic reticulum resident protein ERp44). [Source:Uniprot/SWISSPROT;Acc:Q9BS26]	TXNDC4	hsa-miR-101(TargetScan|pictar), hsa-miR-150(TargetScan|pictar), hsa-miR-183(TargetScan|pictar)	9.6936	9.4536	-0.24	-1.181	0.1099	8.6582	9.2233	0.5651	1.4795	0.0893	0.0153	0.1019	-0.8051	0.3897	0.5519	0.1626	0.0046	0.0325	0.6328		8.94	8.68	8.66	8.76	8.52	8.47	8.47	7.69	7.35	8.02	7.69	8.12	8.09	8.53	8.81	8.97	9.07	8.95	6.7	6.8	6.11	7.28	7.52	7.48	7.72	7.36
ENSG00000023330	5-aminolevulinate synthase, nonspecific, mitochondrial precursor (EC 2.3.1.37) (5-aminolevulinic acid synthase) (Delta-aminolevulinate synthase) (Delta-ALA synthetase) (ALAS-H). [Source:Uniprot/SWISSPROT;Acc:P13196]	ALAS1		7.8007	7.5667	-0.234	-1.1761	0.1	7.5969	7.4944	-0.1024	-1.0736	0.6926	0.6389	0.8208	-0.1316	0.2459	0.4034	-0.1682	0.3366	0.5276	0.138		6.96	6.99	6.77	6.91	6.57	6.54	6.84	6.79	6.51	6.75	6.68	6.79	6.14	6.76	6.61	6.51	6.37	6.5	5.36	5.42	5.29	6.26	6.31	6.4	5.63	5.93
ENSG00000023445	Baculoviral IAP repeat-containing protein 3 (Inhibitor of apoptosis protein 1) (HIAP1) (HIAP-1) (C-IAP2) (TNFR2-TRAF-signaling complex protein 1) (IAP homolog C) (Apoptosis inhibitor 2) (API2) (RING finger protein 49). [Source:Uniprot/SWISSPROT;Acc:Q13489]	BIRC3		4.2405	3.6567	-0.5838	-1.4988	0.0112	3.8062	3.5831	-0.2231	-1.1672	0.0494	0.0977	0.3082	-0.3608	0.0047	0.0226	-0.4035	0.0499	0.1525	0.254		3.23	3.27	3.04	3.18	2.81	2.62	2.64	2.83	2.7	2.83	2.79	2.73	2.71	2.57	2.61	2.55	2.89	2.68	3.13	2.7	3.42	2.58	2.69	2.99	4.89	4.99
ENSG00000023516	A-kinase anchor protein 11 (Protein kinase A-anchoring protein 11) (PRKA11) (A kinase anchor protein 220 kDa) (AKAP 220) (hAKAP220). [Source:Uniprot/SWISSPROT;Acc:Q9UKA4]	AKAP11	hsa-miR-1(TargetScan|pictar), hsa-miR-16(TargetScan|pictar), hsa-miR-195(TargetScan|pictar), hsa-miR-205(TargetScan|pictar), hsa-miR-206(TargetScan|pictar), hsa-miR-217(TargetScan|pictar)	7.2294	7.9233	0.6939	1.6177	0.0266	7.0467	7.7418	0.6952	1.6191	0.3077	0.9983	0.9993	-0.0012	0.0233	0.0752	0.6945	0.5082	0.6794	0.1821		6.53	6.07	6.08	6.23	6.99	6.9	6.74	6.67	4.93	6.4	6	6.53	6.54	7.16	6.85	6.99	7.4	7.08	4.54	4.73	4.4	7.29	7.5	7.48	6.77	6.55
ENSG00000023572	Glutaredoxin-2, mitochondrial precursor. [Source:Uniprot/SWISSPROT;Acc:Q9NS18]	GLRX2		6.91	7.5183	0.6083	1.5245	0.0526	5.745	6.9125	1.1675	2.2462	0.0675	0.2529	0.5197	-0.5592	0.0029	0.0159	0.8879	0.003	0.0247	0.8854		6.27	6.04	5.68	6	6.65	6.33	6.55	5.03	4.9	4.38	4.77	5.83	5.12	6.8	5.63	6.54	6.35	6.17	4.01	4.41	4.02	4.55	5.26	5.34	4.72	4.56
ENSG00000023608	snRNA-activating protein complex subunit 1 (SNAPc subunit 1) (snRNA- activating protein complex 43 kDa subunit) (SNAPc 43 kDa subunit) (Small nuclear RNA-activating complex polypeptide 1) (Proximal sequence element-binding transcription factor subunit gam [Source:Uniprot/SWISSPROT;Acc:Q16533]	SNAPC1	hsa-miR-32(TargetScan|miranda|pictar), hsa-miR-92(TargetScan|pictar)	8.401	7.034	-1.367	-2.5793	0.0117	7.4407	7.2483	-0.1923	-1.1426	0.4806	0.0052	0.0516	-1.1747	0.0066	0.0292	-0.7797	0.1425	0.3034	0.373	CS	7.86	7.38	7.13	7.46	6.22	5.9	6.03	6.51	6.55	6.31	6.45	6.28	5.71	6.5	7.42	7.99	8	7.81	3.58	3.87	4.03	5.78	6.1	5.82	5.27	5.43
ENSG00000023697	Putative deoxyribose-phosphate aldolase (EC 4.1.2.4) (Phosphodeoxyriboaldolase) (Deoxyriboaldolase) (DERA). [Source:Uniprot/SWISSPROT;Acc:Q9Y315]	DERA		8.207	7.999	-0.208	-1.1551	0.3363	7.645	8.282	0.637	1.5551	0.1801	0.0571	0.2286	-0.845	0.3674	0.5305	0.2145	0.5537	0.7151	0.1395		7.48	7.2	6.97	7.22	7.11	6.86	7.02	6.61	6.02	7.07	6.57	7.21	6.86	7.86	7.31	7.45	7.52	7.43	5.74	5.54	5.06	6.6	6.82	6.88	5.8	6.18
ENSG00000023734	Serine-threonine kinase receptor-associated protein (UNR-interacting protein) (WD-40 repeat protein PT-WD) (MAP activator with WD repeats). [Source:Uniprot/SWISSPROT;Acc:Q9Y3F4]	STRAP		10.9883	10.5839	-0.4044	-1.3236	0.0133	10.5031	10.6144	0.1114	1.0803	0.623	0.0579	0.2304	-0.5158	0.3299	0.4934	-0.1465	0.1412	0.3016	0.2274		10.34	10.15	10.09	10.19	9.84	9.7	9.73	9.83	9.39	9.75	9.66	9.72	9.52	10.1	10.15	10.18	10.15	10.16	9.22	9.26	8.65	8.98	9.07	9.16	7.02	6.65
ENSG00000023839	Canalicular multispecific organic anion transporter 1 (ATP-binding cassette sub-family C member 2) (Multidrug resistance-associated protein 2) (Canalicular multidrug resistance protein). [Source:Uniprot/SWISSPROT;Acc:Q92887]	ABCC2		4.7835	4.6124	-0.1711	-1.1259	0.043	4.7596	5.0452	0.2856	1.2189	0.0021	0.0163	0.1061	-0.4567	0.6122	0.7411	0.0572	0.0879	0.2209	-0.2044		3.57	3.68	3.53	3.59	3.41	3.52	3.44	3.58	3.69	3.61	3.63	3.78	3.88	3.81	3.3	3.43	3.69	3.47	3.87	3.89	4.03	3.39	3.44	3.2	3.89	3.99
ENSG00000023843	amiloride-sensitive cation channel 5, intestinal [Source:RefSeq_peptide;Acc:NP_059115]	ACCN5		3.6303	3.698	0.0677	1.048	0.7772	3.871	3.6007	-0.2703	-1.2061	0.1087	0.2347	0.5003	0.338	0.4933	0.6439	-0.1013	0.6262	0.7723	-0.0717		2.34	2.74	2.63	2.57	2.8	2.66	2.48	2.66	2.7	3.15	2.84	2.52	2.56	2.71	2.41	2.53	2.56	2.5	3.24	3.25	3.25	2.88	2.53	2.8	3.05	3.19
ENSG00000023892	differentially expressed in FDCP 6 homolog [Source:RefSeq_peptide;Acc:NP_071330]	DEF6		7.4146	6.4877	-0.9269	-1.9012	0.0002	6.9262	6.4664	-0.4597	-1.3753	0.0396	0.0467	0.2025	-0.4672	0.0002	0.0017	-0.6933	0.0688	0.1889	0.2549		6.45	6.51	6.34	6.43	5.62	5.51	5.41	5.93	6.13	5.78	5.95	5.46	5.64	5.29	6.21	6.24	6.28	6.24	4.9	5.29	5.21	5.33	5.02	5	5.99	6.2
ENSG00000023902	pleckstrin homology domain containing, family O member 1 [Source:RefSeq_peptide;Acc:NP_057358]	PLEKHO1	hsa-miR-98(TargetScan|miranda)	8.2	8.985	0.785	1.7231	0.0004	7.8317	9.365	1.5333	2.8945	0.0002	0.0021	0.0279	-0.7483	0	0.0001	1.1592	0.9689	0.9849	-0.0058		7.1	7.19	7.01	7.1	7.94	7.87	7.97	6.93	6.55	6.61	6.7	8.27	8.35	8.43	6.96	6.94	6.85	6.91	7.22	7.54	6.79	7.52	7.6	7.26	6.82	7.27
ENSG00000023909	Glutamate--cysteine ligase regulatory subunit (EC 6.3.2.2) (Gamma- glutamylcysteine synthetase) (Gamma-ECS) (GCS light chain) (Glutamate--cysteine ligase modifier subunit). [Source:Uniprot/SWISSPROT;Acc:P48507]	GCLM	hsa-miR-32(TargetScan|pictar)	7.4095	6.4595	-0.95	-1.9319	0.0073	7.1443	6.7705	-0.3738	-1.2958	0.434	0.2097	0.4713	-0.5762	0.0126	0.0479	-0.6619	0.921	0.9592	-0.0229		6.57	6.37	6.13	6.35	5.62	5.13	5.42	6.55	5.52	6.17	6.08	5.41	5.36	6.39	6.4	6.66	6.36	6.48	3.92	3.75	4.18	5.3	5.8	5.29	5.04	4.83
ENSG00000024048	E3 ubiquitin-protein ligase UBR2 (EC 6.3.2.-) (N-recognin-2) (Ubiquitin-protein ligase E3-alpha-2) (Ubiquitin-protein ligase E3- alpha-II). [Source:Uniprot/SWISSPROT;Acc:Q8IWV8]	UBR2		8.2433	8.3297	0.0863	1.0617	0.4598	7.1593	7.896	0.7367	1.6663	0.188	0.164	0.4102	-0.6503	0.1009	0.2168	0.4115	0.0067	0.0413	0.7588		7.45	7.01	7.21	7.22	7.35	7.33	7.31	6.8	5.65	6.05	6.17	6.69	6.48	7.55	7.33	7.31	7.36	7.33	4.89	4.9	4.49	6.55	6.77	7.04	6.64	6.74
ENSG00000024422	EH domain-containing protein 2. [Source:Uniprot/SWISSPROT;Acc:Q9NZN4]	EHD2	hsa-miR-29a(miranda|pictar)	8.0367	8.669	0.6324	1.5501	0.0349	8.1371	8.751	0.6138	1.5303	0.0252	0.9389	0.9761	0.0186	0.0002	0.0023	0.6231	0.4642	0.6426	-0.0912		7.02	7.07	7.1	7.06	7.49	7.91	7.82	7.16	7.39	7.01	7.19	7.94	8.06	7.56	7.27	7.18	6.93	7.13	5.97	5.85	6.04	8.05	8.15	7.95	9.26	9.35
ENSG00000024526	DEP domain-containing protein 1A. [Source:Uniprot/SWISSPROT;Acc:Q5TB30]	DEPDC1		8.7917	8.5367	-0.255	-1.1933	0.4359	5.9083	7.6917	1.7833	3.4422	0.0893	0.0199	0.1197	-2.0383	0.1254	0.2532	0.7642	0.0017	0.0174	1.8642		7.99	7.82	7.6	7.8	7.7	6.94	7.92	6.08	3.57	5	4.88	6.3	6.79	6.95	7.66	7.99	8.06	7.9	3.5	3.08	2.68	5.56	6.21	6.48	3.19	3.14
ENSG00000024862	Coiled-coil domain-containing protein 28A (CCRL1AP). [Source:Uniprot/SWISSPROT;Acc:Q8IWP9]	CCDC28A	hsa-miR-15a(mirbase|pictar), hsa-miR-15b(mirbase|pictar), hsa-miR-16(TargetScan|mirbase|pictar), hsa-miR-193(TargetScan|pictar), hsa-miR-195(TargetScan|mirbase|pictar), hsa-miR-216(TargetScan|pictar), hsa-miR-219(TargetScan|miranda|pictar), hsa-miR-26a(miranda|mirbase|pictar), hsa-miR-26b(mirbase|pictar), hsa-miR-329(TargetScan|mirbase), hsa-miR-424(TargetScan|mirbase), hsa-miR-497(TargetScan|mir…	7.8057	7.1733	-0.6324	-1.5501	0.0342	6.7605	6.911	0.1505	1.1099	0.7098	0.0597	0.2342	-0.7829	0.2833	0.4446	-0.241	0.0102	0.0545	0.6538		7.01	6.61	6.68	6.77	6.01	6.07	6.08	6.03	5.1	5.82	5.65	5.71	5.42	6.35	6.85	7.13	7.13	7.04	4.64	4.6	4.5	5.65	5.9	5.68	5.69	6.24
ENSG00000025039	Ras-related GTP-binding protein D (Rag D). [Source:Uniprot/SWISSPROT;Acc:Q9NQL2]	RRAGD	hsa-miR-17-5p(TargetScan|pictar), hsa-miR-20(TargetScan|pictar), hsa-miR-302(TargetScan|miranda), hsa-miR-372(TargetScan|pictar)	6.6367	7.6	0.9633	1.9498	0.0349	5.9367	7.2067	1.27	2.4116	0.1673	0.672	0.8415	-0.3067	0.0066	0.0293	1.1167	0.1345	0.2921	0.5467		5.95	5.75	5.11	5.6	6.82	6.67	6.84	5.84	3.92	5.23	5	5.73	6.46	6.56	6	6.33	6.09	6.14	6.14	6.5	5.4	6.24	6.89	7.16	5.09	5.05
ENSG00000025156	Heat shock factor protein 2 (HSF 2) (Heat shock transcription factor 2) (HSTF 2). [Source:Uniprot/SWISSPROT;Acc:Q03933]	HSF2	hsa-miR-144(TargetScan|mirbase|pictar), hsa-miR-18(TargetScan|pictar)	7.5592	7.6747	0.1156	1.0834	0.667	7.0597	8.4931	1.4333	2.7007	0.0206	0.0098	0.0778	-1.3178	0.0172	0.0601	0.7744	0.5795	0.7361	-0.1594		7.07	6.44	6.5	6.67	7.02	6.79	6.53	6.56	5.7	6.07	6.11	7.37	7.19	8.25	6.95	7.54	7.43	7.3	5.75	5.9	5.45	6.15	6.33	6.83	5.23	5.23
ENSG00000025293	PHD finger protein 20 (Hepatocellular carcinoma-associated antigen 58) (Glioma-expressed antigen 2) (Transcription factor TZP) (Novel zinc finger protein). [Source:Uniprot/SWISSPROT;Acc:Q9BVI0]	PHF20	hsa-miR-103(TargetScan|pictar), hsa-miR-107(TargetScan|pictar), hsa-miR-152(TargetScan|mirbase), hsa-miR-153(TargetScan|miranda), hsa-miR-16(TargetScan|miranda|pictar), hsa-miR-195(TargetScan|pictar)	8.3689	7.7033	-0.6656	-1.5862	0.0164	8.0278	7.9856	-0.0422	-1.0297	0.8945	0.0868	0.2891	-0.6233	0.0821	0.1871	-0.3539	0.8771	0.9347	0.0294		7.66	7.41	7.13	7.4	6.93	6.4	6.7	7.27	7.06	6.81	7.04	6.58	6.96	7.56	7.53	7.77	8.04	7.78	4.77	4.91	4.69	6.86	6.8	6.59	6.43	6.46
ENSG00000025423	hydroxysteroid (17-beta) dehydrogenase 6 [Source:RefSeq_peptide;Acc:NP_003716]	HSD17B6		6.5888	6.5792	-0.0096	-1.0067	0.957	6.0183	5.1583	-0.86	-1.815	0	0.0019	0.0264	0.8504	0.0212	0.0702	-0.4348	0.0001	0.0021	0.9956		5.74	5.64	5.42	5.6	5.37	5.79	5.45	4.95	4.95	4.96	4.95	4.08	4.11	4.15	5.76	5.82	5.84	5.81	4.15	3.95	4.35	3.71	3.7	4.1	4.18	3.7
ENSG00000025434	Oxysterols receptor LXR-alpha (Liver X receptor alpha) (Nuclear orphan receptor LXR-alpha). [Source:Uniprot/SWISSPROT;Acc:Q13133]	NR1H3	hsa-miR-1(TargetScan|mirbase|pictar), hsa-miR-206(TargetScan|mirbase|pictar)	7.3607	6.3744	-0.9863	-1.9811	0.0016	7.0867	6.5441	-0.5426	-1.4566	0.05	0.0774	0.2717	-0.4437	0.0001	0.0012	-0.7644	0.7014	0.8238	0.0522		6.37	6.42	6.31	6.37	5.37	5.44	5.4	6.34	6.16	5.85	6.11	5.52	5.33	5.81	6.34	6.47	6.55	6.45	4.8	4.88	4.8	5.59	5.45	5.04	7.52	7.84
ENSG00000025708	Thymidine phosphorylase precursor (EC 2.4.2.4) (TdRPase) (TP) (Platelet-derived endothelial cell growth factor) (PD-ECGF) (Gliostatin). [Source:Uniprot/SWISSPROT;Acc:P19971]	ECGF1		7.3167	7.2267	-0.09	-1.0644	0.6524	6.9442	6.7675	-0.1767	-1.1303	0.5206	0.7834	0.9024	0.0867	0.4004	0.562	-0.1333	0.0187	0.0808	0.4158		5.81	6.15	6.09	6.01	5.75	6.18	5.82	5.44	5.62	5.98	5.68	5.54	5.89	5.38	5.44	5.35	5.45	5.41	4.67	4.9	4.9	5.37	5.58	5.33	6.58	6.87
ENSG00000025770	kleisin beta isoform 2 [Source:RefSeq_peptide;Acc:NP_689512]	NCAPH2		7.9922	7.7656	-0.2267	-1.1701	0.0723	8.0436	7.7267	-0.3169	-1.2457	0.1316	0.6887	0.8503	0.0903	0.0342	0.0995	-0.2718	0.957	0.9784	-0.0063		6.99	7.15	6.98	7.04	6.7	6.89	6.86	7.14	7.29	6.91	7.12	6.8	6.98	6.53	6.48	6.55	6.53	6.52	5.84	6.13	6.1	6.51	6	5.96	6.38	6.48
ENSG00000025772	Mitochondrial import receptor subunit TOM34 (Translocase of outer membrane 34 kDa subunit) (hTom34). [Source:Uniprot/SWISSPROT;Acc:Q15785]	TOMM34		9.456	8.892	-0.564	-1.4784	0.0016	8.668	9.0247	0.3567	1.2805	0.0061	0.0002	0.0055	-0.9207	0.5314	0.6755	-0.1037	0.0645	0.1811	0.3277		8.62	8.48	8.54	8.55	8.01	7.93	7.93	7.56	7.7	7.84	7.7	8.06	8.06	8.08	8.47	8.3	8.34	8.37	7.8	7.36	7.04	7.41	7.15	7.12	6.81	6.7
ENSG00000025796	Translocation protein SEC63 homolog. [Source:Uniprot/SWISSPROT;Acc:Q9UGP8]	SEC63	hsa-miR-1(TargetScan|pictar), hsa-miR-206(TargetScan|pictar), hsa-miR-326(TargetScan|pictar)	10.0283	9.9442	-0.0842	-1.0601	0.4908	9.125	9.9217	0.7967	1.7371	0.095	0.0333	0.1652	-0.8808	0.1286	0.2577	0.3563	0.0555	0.1646	0.4629		9.36	9.06	9.05	9.16	9.1	9.13	8.98	8.72	7.63	8.23	8.19	8.89	8.76	9.46	9.24	9.37	9.4	9.33	6.9	7.39	6.39	8.6	8.96	8.91	8.18	8
ENSG00000025800	Importin subunit alpha-7 (Karyopherin subunit alpha-6). [Source:Uniprot/SWISSPROT;Acc:O60684]	KPNA6		9.6409	9.2142	-0.4267	-1.3441	0.0172	9.5579	9.0903	-0.4676	-1.3828	0.0857	0.8699	0.9441	0.0409	0.0036	0.0187	-0.4471	0.42	0.6042	0.1035		8.92	8.61	8.74	8.76	8.41	8.25	8.28	9.04	8.48	8.52	8.68	8.14	7.96	8.44	8.86	8.79	8.8	8.82	7.47	7.68	6.87	7.88	7.91	7.67	7.68	7.5
ENSG00000026025	Vimentin. [Source:Uniprot/SWISSPROT;Acc:P08670]	VIM	hsa-miR-138(TargetScan|mirbase), hsa-miR-154(miranda|mirbase), hsa-miR-506(TargetScan|mirbase)	11.199	12.0871	0.8881	1.8507	0.0011	10.1614	13.2495	3.0881	8.5037	0	0	0.0002	-2.2	0.0001	0.001	1.9881	0.8569	0.9232	-0.0624		10.4	10.64	10.42	10.49	11.27	11.59	11.49	9.46	9.08	9.64	9.39	12.79	12.73	12.7	10.31	10.24	10.12	10.22	11.9	11.93	11.84	12.25	12.34	12.15	11.25	11.37
ENSG00000026036	Tumor necrosis factor receptor superfamily member 6B precursor (Decoy receptor for Fas ligand) (Decoy receptor 3) (DcR3) (M68). [Source:Uniprot/SWISSPROT;Acc:O95407]	RTEL1		7.1797	6.6697	-0.51	-1.4241	0.0019	7.238	7.1008	-0.1372	-1.0998	0.2529	0.0672	0.25	-0.3728	0.0132	0.0494	-0.3236	0.0483	0.1495	-0.2447		6.1	6.05	6.21	6.12	5.48	5.69	5.58	6.15	6.09	6.25	6.16	5.88	6.18	6.01	6.19	6.1	5.79	6.03	5.39	5.09	5.29	5.92	5.84	5.55	5.59	5.51
ENSG00000026103	Tumor necrosis factor receptor superfamily member 6 precursor (FASLG receptor) (Apoptosis-mediating surface antigen FAS) (Apo-1 antigen) (CD95 antigen). [Source:Uniprot/SWISSPROT;Acc:P25445]	FAS		6.7017	5.865	-0.8367	-1.7859	0.018	5.15	6.7517	1.6017	3.0349	0.0137	0	0.0022	-2.4383	0.3557	0.5185	0.3825	0.42	0.6042	0.3325		5.79	5.57	5.51	5.62	4.79	4.75	4.73	4.57	3.59	4.57	4.24	5.29	5.7	6.35	5.95	6.17	6.53	6.22	5.55	5.44	5.73	4.56	4.61	4.51	6.63	5.85
ENSG00000026297	Ribonuclease T2 precursor (EC 3.1.27.-) (Ribonuclease 6). [Source:Uniprot/SWISSPROT;Acc:O00584]	RNASET2		7.8633	7.2513	-0.612	-1.5284	0.0879	9.2593	7.6027	-1.6567	-3.1529	0.0026	0.0064	0.0587	1.0447	0.0002	0.0021	-1.1343	0.0016	0.0168	-0.8737		7.31	6.8	6.8	6.97	6.2	6.4	6.31	8.42	8.61	8.11	8.38	6.53	6.37	7.05	7.3	7.19	7.3	7.26	5.88	6.1	5.6	6.16	5.81	5.54	6.87	7.21
ENSG00000026508	CD44 antigen precursor (Phagocytic glycoprotein I) (PGP-1) (HUTCH-I) (Extracellular matrix receptor-III) (ECMR-III) (GP90 lymphocyte homing/adhesion receptor) (Hermes antigen) (Hyaluronate receptor) (Heparan sulfate proteoglycan) (Epican) (CDw44). [Source:Uniprot/SWISSPROT;Acc:P16070]	CD44		8.5389	8.0756	-0.4633	-1.3787	0.1165	6.9889	8.5722	1.5833	2.9966	0.0007	0	0.0013	-2.0467	0.1155	0.2391	0.56	0.1365	0.2949	0.5267		7.81	7.62	7.23	7.56	7.33	6.79	7.09	6.14	6.08	5.54	5.92	7.47	7.54	7.7	7.56	7.01	7	7.19	7.09	7.4	7.34	11.09	10.92	10.74	8.87	8.92
ENSG00000026559	Potassium voltage-gated channel subfamily G member 1 (Voltage-gated potassium channel subunit Kv6.1) (kH2). [Source:Uniprot/SWISSPROT;Acc:Q9UIX4]	KCNG1		8.6056	8.2889	-0.3167	-1.2454	0.0576	8.1567	7.8989	-0.2578	-1.1956	0.1245	0.7886	0.9051	-0.0589	0.0239	0.0767	-0.2872	0.0027	0.0231	0.4194		7.75	7.83	7.58	7.72	7.63	7.13	7.42	7.27	7.29	7.02	7.19	7	6.91	7.07	7.55	7.67	7.57	7.6	6.67	6.47	6.54	7.36	7.33	7.16	6.39	6.53
ENSG00000026652	1-acyl-sn-glycerol-3-phosphate acyltransferase delta (EC 2.3.1.51) (1- AGP acyltransferase 4) (1-AGPAT 4) (Lysophosphatidic acid acyltransferase delta) (LPAAT-delta) (1-acylglycerol-3-phosphate O- acyltransferase 4). [Source:Uniprot/SWISSPROT;Acc:Q9NRZ5]	AGPAT4	hsa-miR-377(TargetScan|mirbase)	8.6854	8.4404	-0.245	-1.1851	0.0825	8.3192	8.6679	0.3487	1.2735	0.1847	0.0415	0.1889	-0.5938	0.7443	0.8383	0.0519	0.6632	0.7988	0.0694		7.91	7.64	7.68	7.74	7.41	7.63	7.45	7.43	7.49	7.09	7.34	7.44	7.63	8.09	7.94	7.81	7.85	7.87	7.01	7.22	6.36	7.8	7.75	7.78	5.97	6.01
ENSG00000026751	SLAM family member 7 precursor (CD2-like receptor activating cytotoxic cells) (CRACC) (Protein 19A) (CD2 subset 1) (Novel Ly9) (Membrane protein FOAP-12) (CD319 antigen). [Source:Uniprot/SWISSPROT;Acc:Q9NQ25]	SLAMF7		4.7513	4.7073	-0.044	-1.031	0.4452	5.0953	5.0807	-0.0147	-1.0102	0.9076	0.8772	0.9476	-0.0293	0.7705	0.8554	-0.0293	0.0034	0.0265	-0.3587		2.93	3.01	3.08	3.01	3.01	2.98	2.98	3.48	3.33	3.35	3.39	3.35	3.14	3.01	3.17	2.97	2.97	3.04	3.72	3.7	3.44	3.24	3.13	3.11	4.23	4.24
ENSG00000026950	Butyrophilin subfamily 3 member A1 precursor (CD277 antigen). [Source:Uniprot/SWISSPROT;Acc:O00481]	BTN3A1		7.9722	7.685	-0.2872	-1.2203	0.1313	6.2844	7.7117	1.4272	2.6893	0.0354	0.0026	0.0331	-1.7144	0.108	0.2281	0.57	0.0264	0.1006	0.8306		7.21	6.85	6.96	7	6.68	6.86	6.57	5.13	6.13	4.49	5.25	6.71	6.66	6.74	5.96	6.09	6.09	6.04	5.59	5.33	5.16	7.26	7.52	7.38	7.37	7.86
ENSG00000027001	Mitochondrial intermediate peptidase, mitochondrial precursor (EC 3.4.24.59) (MIP). [Source:Uniprot/SWISSPROT;Acc:Q99797]	MIPEP		7.9319	7.729	-0.2029	-1.151	0.2484	7.7586	7.4494	-0.3091	-1.239	0.2745	0.72	0.8682	0.1062	0.1023	0.2191	-0.256	0.1436	0.3047	0.2264		7.12	6.82	6.84	6.93	6.93	6.56	6.67	7.09	6.59	6.66	6.78	6.48	6.05	6.75	7.12	7.3	7.51	7.31	5.04	4.84	4.69	6.19	6.17	6.38	5.35	5.32
ENSG00000027075	Protein kinase C eta type (EC 2.7.11.13) (nPKC-eta) (PKC-L). [Source:Uniprot/SWISSPROT;Acc:P24723]	PRKCH	hsa-miR-185(TargetScan|pictar)	7.1379	7.1918	0.0538	1.038	0.7806	5.621	4.9638	-0.6572	-1.577	0.0049	0.0109	0.0823	0.711	0.0786	0.1814	-0.3017	0	0	1.8724		6.23	6.07	6	6.1	6.38	5.82	6.25	4.65	4.57	4.4	4.54	3.71	4.07	3.98	7.02	7	7.1	7.04	4.21	3.59	4.02	3.47	3.48	3.47	7.41	7.45
ENSG00000027644	Insulin receptor-related protein precursor (EC 2.7.10.1) (IRR) (IR- related receptor) [Contains: Insulin receptor-related protein alpha chain; Insulin receptor-related protein beta chain]. [Source:Uniprot/SWISSPROT;Acc:P14616]	INSRR		6.3138	6.1782	-0.1356	-1.0986	0.1167	6.2573	6.0359	-0.2214	-1.1658	0.1739	0.6697	0.8406	0.0858	0.1098	0.231	-0.1785	0.3551	0.5452	0.0994		5.11	5.22	5.29	5.21	4.97	5.19	5.03	4.99	5.42	5.13	5.18	5.11	4.87	4.75	4.9	4.93	4.96	4.93	5.1	5.32	5.16	4.75	4.71	4.72	5.27	4.94
ENSG00000027697	Interferon-gamma receptor alpha chain precursor (IFN-gamma-R1) (CD119 antigen) (CDw119). [Source:Uniprot/SWISSPROT;Acc:P15260]	IFNGR1		8.2743	8.1993	-0.075	-1.0534	0.6031	7.584	8.3467	0.7627	1.6966	0.0764	0.0294	0.1526	-0.8377	0.1184	0.2433	0.3438	0.2088	0.3882	0.2715		7.58	7.15	7.15	7.29	7.03	7.31	7.29	6.8	6.27	6.63	6.56	7.13	7.03	7.92	7.33	7.75	7.65	7.58	5.41	5.49	4.76	6.1	6.71	6.6	8.29	8.45
ENSG00000027847	Beta-1,4-galactosyltransferase 7 (EC 2.4.1.-) (Beta-1,4-GalTase 7) (Beta4Gal-T7) (b4Gal-T7) (UDP-galactose:beta-N-acetylglucosamine beta- 1,4-galactosyltransferase 7) (UDP-Gal:beta-GlcNAc beta-1,4- galactosyltransferase 7) [Includes: Xylosylprotein 4-beta [Source:Uniprot/SWISSPROT;Acc:Q9UBV7]	B4GALT7		7.761	7.8448	0.0838	1.0598	0.1849	8.1329	7.9824	-0.1505	-1.1099	0.2323	0.2215	0.4847	0.2343	0.7493	0.842	-0.0333	0.0281	0.1047	-0.2548		6.83	6.78	6.83	6.82	6.78	6.89	6.9	7.36	7.12	6.98	7.16	6.87	7.05	7.08	6.87	6.81	7.03	6.9	6.55	7.07	6.66	6.64	7.03	6.64	5.78	6.47
ENSG00000027869	SH2 domain-containing protein 2A (T cell-specific adapter protein) (TSAd) (VEGF receptor-associated protein) (SH2 domain-containing adapter protein). [Source:Uniprot/SWISSPROT;Acc:Q9NP31]	SH2D2A	hsa-miR-103(miranda|mirbase)	6.4843	5.4476	-1.0367	-2.0515	0.0028	6.6195	5.7033	-0.9162	-1.8871	0.0273	0.6888	0.8503	-0.1205	0	0.0004	-0.9764	0.2078	0.3873	-0.1955	SR	5.28	5.48	5	5.26	4.28	4.43	4.3	5.11	5.98	5.31	5.47	4.52	4.64	4.35	5.13	5.26	5.13	5.17	5.01	5.19	4.46	4.38	4.36	4	5.57	5.58
ENSG00000028116	Serine/threonine-protein kinase VRK2 (EC 2.7.11.1) (Vaccinia-related kinase 2). [Source:Uniprot/SWISSPROT;Acc:Q86Y07]	VRK2		7.9062	7.4187	-0.4876	-1.4021	0.1651	7.2036	6.2644	-0.9391	-1.9173	0.1065	0.3493	0.6138	0.4516	0.0099	0.0399	-0.7133	0.0018	0.0181	0.9284		7.36	6.7	6.72	6.93	6.33	6.36	6.46	6.83	5.56	6.19	6.19	4.99	4.85	5.81	6.69	7.21	6.88	6.93	3.09	3.31	3.41	3.44	3.48	3.75	5.33	5.51
ENSG00000028137	Tumor necrosis factor receptor superfamily member 1B precursor (Tumor necrosis factor receptor 2) (TNF-R2) (Tumor necrosis factor receptor type II) (p75) (p80 TNF-alpha receptor) (CD120b antigen) (Etanercept) [Contains: Tumor necrosis factor receptor supe [Source:Uniprot/SWISSPROT;Acc:P20333]	TNFRSF1B		6.7215	6.4848	-0.2367	-1.1783	0.0481	6.4958	6.2676	-0.2282	-1.1714	0.1196	0.9651	0.9864	-0.0085	0.0386	0.1087	-0.2324	0.047	0.1467	0.2215		5.91	5.99	5.71	5.87	5.62	5.69	5.58	5.5	5.79	5.77	5.69	5.54	5.45	5.26	5.41	5.67	5.38	5.49	5.33	5.51	5.47	5.32	5.19	5.02	8.22	8.2
ENSG00000028203	Vezatin. [Source:Uniprot/SWISSPROT;Acc:Q9HBM0]	VEZT	hsa-miR-139(TargetScan|pictar), hsa-miR-214(TargetScan|pictar), hsa-miR-34b(TargetScan|pictar)	8.28	8.4105	0.1305	1.0947	0.5456	7.5062	8.5329	1.0267	2.0373	0.0525	0.0453	0.1991	-0.8962	0.0287	0.0875	0.5786	0.187	0.362	0.3257		7.62	7.19	7.16	7.33	7.66	7.26	7.4	7.13	5.93	6.53	6.53	7.33	7.47	7.98	7.72	7.96	8.31	8	6.54	6.41	6.04	7.36	7.36	7.35	5.59	5.51
ENSG00000028277	POU domain, class 2, transcription factor 2 (Octamer-binding transcription factor 2) (Oct-2) (OTF-2) (Lymphoid-restricted immunoglobulin octamer-binding protein NF-A2). [Source:Uniprot/SWISSPROT;Acc:P09086]	POU2F2	hsa-miR-29c(miranda|pictar)	7.764	7.6293	-0.1347	-1.0978	0.4681	8.0753	8.1327	0.0573	1.0405	0.8432	0.5526	0.7687	-0.192	0.8102	0.8815	-0.0387	0.0239	0.0946	-0.4073		6.69	6.58	6.98	6.75	6.44	6.88	6.59	6.76	7.36	7.09	7.07	7.18	7.45	6.66	6.88	6.73	6.82	6.81	7.09	7	7.06	6.96	6.97	6.94	6.68	6.92
ENSG00000028310	Bromodomain-containing protein 9 (Rhabdomyosarcoma antigen MU-RMS- 40.8). [Source:Uniprot/SWISSPROT;Acc:Q9H8M2]	BRD9		8.6656	8.2111	-0.4544	-1.3703	0.0017	7.9989	8.1167	0.1178	1.0851	0.6005	0.0357	0.1719	-0.5722	0.2744	0.435	-0.1683	0.0238	0.0942	0.3806		7.87	7.79	7.7	7.79	7.21	7.27	7.38	7.44	6.8	6.94	7.06	7.04	7.13	7.39	7.41	7.33	7.35	7.37	6.03	6.23	5.58	6.6	6.8	6.63	5.59	6.14
ENSG00000028528	Sorting nexin-1. [Source:Uniprot/SWISSPROT;Acc:Q13596]	SNX1	hsa-miR-133b(mirbase|pictar), hsa-miR-183(TargetScan|miranda|mirbase|pictar), hsa-miR-194(TargetScan|miranda|mirbase|pictar)	7.9147	8.6407	0.726	1.654	0.0007	7.4017	8.9553	1.5537	2.9356	0.0206	0.0614	0.2373	-0.8277	0.0003	0.0028	1.1398	0.6706	0.8035	0.0992		7.03	6.9	6.87	6.93	7.77	7.59	7.74	7.04	5.66	6.45	6.39	7.98	7.82	8.3	7.73	7.86	7.94	7.84	6.9	6.73	6.21	7.5	7.45	7.05	7.66	7.4
ENSG00000028839	TATA box-binding protein-like protein 1 (TBP-like protein 1) (TATA box-binding protein-related factor 2) (TBP-related factor 2) (STUD protein) (21 kDa TBP-like protein). [Source:Uniprot/SWISSPROT;Acc:P62380]	TBPL1	hsa-miR-145(TargetScan|miranda|mirbase), hsa-miR-181b(miranda|mirbase), hsa-miR-424(TargetScan|mirbase), hsa-miR-497(TargetScan|mirbase), hsa-miR-9(TargetScan|miranda|mirbase)	8.5867	7.753	-0.8337	-1.7822	0.0284	8.223	8.3673	0.1443	1.1052	0.7888	0.0739	0.2642	-0.978	0.2383	0.3952	-0.3447	0.6597	0.7962	-0.1253		8.01	7.42	7.5	7.64	6.54	6.76	6.83	7.62	6.64	7.45	7.24	7.28	6.69	8.2	8.19	8.66	8.58	8.47	5.48	5.88	5.39	5.61	6.07	5.93	4.56	4.66
ENSG00000029153	Aryl hydrocarbon receptor nuclear translocator-like protein 2 (Brain and muscle ARNT-like 2) (Member of PAS protein 9) (Basic-helix-loop- helix-PAS protein MOP9) (CYCLE-like factor) (CLIF). [Source:Uniprot/SWISSPROT;Acc:Q8WYA1]	ARNTL2		7.1726	5.3094	-1.8631	-3.638	0.0007	5.9954	4.7528	-1.2426	-2.3662	0.0675	0.2297	0.4948	-0.6206	0.0001	0.0007	-1.5529	0.005	0.034	0.8669	SR	6.35	6.15	5.83	6.11	4.24	4.02	4.45	5.34	4.08	5.26	4.9	3.61	3.28	4.15	6.27	6.56	6.57	6.47	4.06	3.61	3.79	4.63	4.53	4.54	4	4.03
ENSG00000029363	Bcl-2-associated transcription factor 1 (Btf). [Source:Uniprot/SWISSPROT;Acc:Q9NYF8]	BCLAF1	hsa-miR-142-3p(TargetScan|mirbase|pictar), hsa-miR-194(TargetScan|pictar), hsa-miR-339(TargetScan|pictar), hsa-miR-9(TargetScan|miranda|pictar)	9.266	9.6695	0.4036	1.3228	0.0323	9.0393	9.7488	0.7095	1.6353	0.5257	0.7395	0.8774	-0.306	0.2206	0.3745	0.5565	0.867	0.9293	0.0737		8.52	8.26	8.38	8.39	8.81	8.89	8.84	9.28	6.05	9.11	8.15	8.69	8.75	9.3	8.5	8.99	9.02	8.84	7.71	8.04	7.16	8.35	8.46	8.39	7.39	7.5
ENSG00000029364	solute carrier family 39 (zinc transporter), member 9 [Source:RefSeq_peptide;Acc:NP_060845]	SLC39A9	hsa-miR-125a(miranda|pictar), hsa-miR-141(TargetScan|mirbase|pictar), hsa-miR-182(TargetScan|pictar), hsa-miR-200a(TargetScan|mirbase|pictar), hsa-miR-29c(miranda|pictar), hsa-miR-96(TargetScan|pictar)	8.7126	8.9574	0.2448	1.1849	0.0974	8.2541	9.2167	0.9626	1.9488	0.0084	0.0147	0.099	-0.7178	0.003	0.0163	0.6037	0.5521	0.7139	0.0996		7.93	7.68	7.7	7.77	8.04	8.13	7.86	7.58	7.03	7.15	7.25	8.44	8.07	8.4	7.96	7.97	8.26	8.06	7.2	7.21	6.99	7.79	8.09	7.73	7.36	7.16
ENSG00000029534	Ankyrin-1 (Erythrocyte ankyrin) (Ankyrin-R). [Source:Uniprot/SWISSPROT;Acc:P16157]	ANK1	hsa-miR-103(TargetScan|pictar), hsa-miR-107(TargetScan|pictar), hsa-miR-138(TargetScan|pictar), hsa-miR-139(TargetScan|pictar), hsa-miR-147(miranda|mirbase), hsa-miR-153(TargetScan|pictar), hsa-miR-218(TargetScan|mirbase), hsa-miR-328(TargetScan|mirbase), hsa-miR-452(TargetScan|mirbase)	6.8133	6.2217	-0.5917	-1.507	0.0521	6.2333	6.2417	0.0083	1.0058	0.9828	0.1468	0.3873	-0.6	0.1835	0.3299	-0.2917	0.2004	0.3785	0.28		5.67	6.1	5.5	5.75	5.1	5.44	5.1	4.78	5.92	4.97	5.22	5.26	5.52	5.03	5.47	5.3	5.34	5.37	6.74	5.93	6.81	5.6	6.03	5.14	6.26	6.75
ENSG00000029559	Bone sialoprotein-2 precursor (Bone sialoprotein II) (BSP II) (Cell- binding sialoprotein) (Integrin-binding sialoprotein). [Source:Uniprot/SWISSPROT;Acc:P21815]	IBSP		4.727	4.911	0.184	1.136	0.365	4.9063	4.733	-0.1733	-1.1277	0.0969	0.1356	0.371	0.3573	0.9667	0.9803	0.0053	0.9958	0.9983	-0.0007		3.84	4.04	3.79	3.89	4.3	3.97	3.86	3.93	4.02	4.04	4	3.86	3.96	3.81	3.92	3.93	4.01	3.95	4.6	4.62	4.93	4.02	3.98	4.04	4.46	4.03
ENSG00000029639	Mitochondrial dimethyladenosine transferase 1, mitochondrial precursor (EC 2.1.1.-) (S-adenosylmethionine-6-N', N'-adenosyl(rRNA) dimethyltransferase 1) (Mitochondrial 12S rRNA dimethylase 1) (Mitochondrial transcription factor B1) (mtTFB1) (h-mtTFB1) (h- [Source:Uniprot/SWISSPROT;Acc:Q8WVM0]	TFB1M		7.5167	6.85	-0.6667	-1.5874	0.0242	7.0167	6.2917	-0.725	-1.6529	0.1546	0.8895	0.9531	0.0583	0.0046	0.0221	-0.6958	0.0213	0.088	0.5292		6.59	6.6	6.26	6.48	5.72	5.88	5.8	6.53	5.16	6.03	5.91	5.02	4.99	5.74	6.87	7.37	7.21	7.15	3.61	3.95	2.77	4.52	5.02	4.43	3.62	3.29
ENSG00000029725	Rab GTPase-binding effector protein 1 (Rabaptin-5) (Rabaptin-5alpha) (Rabaptin-4) (Renal carcinoma antigen NY-REN-17). [Source:Uniprot/SWISSPROT;Acc:Q15276]	RABEP1	hsa-miR-218(mirbase|pictar), hsa-miR-302a(mirbase|pictar), hsa-miR-302b(mirbase|pictar), hsa-miR-302c(mirbase|pictar), hsa-miR-302d(mirbase|pictar)	8.9	9.1198	0.2198	1.1646	0.0299	8.5302	9.1398	0.6096	1.5258	0.0656	0.1667	0.414	-0.3898	0.0138	0.0511	0.4147	0.2472	0.4332	0.1749		8.07	7.94	7.93	7.98	8.32	8.13	8.15	7.82	7.19	7.77	7.59	8.07	8.11	8.55	8.33	8.44	8.72	8.5	6.44	6.8	6.28	8.1	8.01	8.04	7.27	6.94
ENSG00000029993	High mobility group protein B3 (High mobility group protein 4) (HMG-4) (High mobility group protein 2a) (HMG-2a). [Source:Uniprot/SWISSPROT;Acc:O15347]	HMGB3	hsa-miR-152(TargetScan|miranda|pictar), hsa-miR-17-5p(TargetScan|pictar), hsa-miR-20(TargetScan|pictar)	10.2729	9.2648	-1.0081	-2.0113	0.0086	9.761	9.5786	-0.1824	-1.1348	0.5585	0.0263	0.1423	-0.8257	0.0112	0.0438	-0.5952	0.627	0.7727	0.099	CS	9.54	9.31	9.26	9.37	8.53	8.02	8.26	9.21	8.27	8.97	8.82	8.62	8.34	8.91	10.17	10.35	10.22	10.25	8.44	8.45	8.13	7.59	7.71	7.69	4.3	4.12
ENSG00000030066	Nuclear pore complex protein Nup160 (Nucleoporin Nup160) (160 kDa nucleoporin). [Source:Uniprot/SWISSPROT;Acc:Q12769]	NUP160	hsa-miR-381(TargetScan|mirbase)	9.459	8.3158	-1.1433	-2.2088	0.0005	9.132	9.0806	-0.0514	-1.0363	0.899	0.0126	0.0903	-1.0918	0.028	0.0858	-0.5973	0.3776	0.5659	-0.2189	CS	8.68	8.44	8.59	8.57	7.4	7.38	7.3	8.67	7.48	8.47	8.21	8.09	7.93	8.48	8.66	8.7	8.89	8.75	6.39	6.33	6.04	7.21	7.28	7.22	6.21	5.98
ENSG00000030110	Bcl-2 homologous antagonist/killer (Apoptosis regulator BAK) (Bcl-2- like 7 protein). [Source:Uniprot/SWISSPROT;Acc:Q16611]	BCL2L7P1		9.1792	8.795	-0.3842	-1.3051	0.0207	9.1058	8.4692	-0.6367	-1.5547	0.0099	0.2253	0.4894	0.2525	0.0005	0.0044	-0.5104	0.0926	0.2293	0.1996		8.37	8.31	8.29	8.32	7.85	7.9	8.03	8.05	8.33	8.45	8.27	7.47	7.57	7.67	8.3	8.15	8.2	8.22	6.53	7.06	6.61	6.52	6.65	6.43	6.41	6.32
ENSG00000030304	Muscle, skeletal receptor tyrosine protein kinase precursor (EC 2.7.10.1) (Muscle-specific tyrosine protein kinase receptor) (Muscle-specific kinase receptor) (MuSK). [Source:Uniprot/SWISSPROT;Acc:O15146]	MUSK		4.3742	4.3091	-0.0652	-1.0462	0.6704	4.3727	4.1415	-0.2312	-1.1738	0.2787	0.5204	0.745	0.1661	0.2721	0.4325	-0.1482	0.5236	0.6918	0.0845		3.35	3.4	3.69	3.48	3.4	3.55	3.18	3.67	3.35	3.43	3.48	2.99	3.43	2.96	2.95	3.12	3.09	3.05	3.77	3.56	3.99	3.08	3.21	3.12	3.6	3.75
ENSG00000030419	Zinc finger protein Helios (IKAROS family zinc finger protein 2). [Source:Uniprot/SWISSPROT;Acc:Q9UKS7]	IKZF2	hsa-miR-1(TargetScan|pictar), hsa-miR-141(TargetScan|mirbase), hsa-miR-142-5p(TargetScan|mirbase), hsa-miR-206(TargetScan|miranda|pictar), hsa-miR-30b(mirbase|pictar), hsa-miR-30c(mirbase|pictar), hsa-miR-98(TargetScan|mirbase)	6.2383	5.8383	-0.4	-1.3195	0.5	6.2833	6.2983	0.015	1.0105	0.9826	0.5742	0.7825	-0.415	0.5906	0.7238	-0.1925	0.4824	0.6588	-0.2525		5.4	5.25	4.99	5.21	4.17	5.81	4.55	5.85	4.14	5.86	5.28	4.96	5.22	5.86	5.48	5.55	5.72	5.58	3.41	4.17	3.56	4.93	4.73	5.62	5.15	4.93
ENSG00000030582	Granulins precursor (Proepithelin) (PEPI) [Contains: Acrogranin; Paragranulin; Granulin-1 (Granulin G); Granulin-2 (Granulin F); Granulin-3 (Granulin B); Granulin-4 (Granulin A); Granulin-5 (Granulin C); Granulin-6 (Granulin D); Granulin-7 (Granulin E)]. [Source:Uniprot/SWISSPROT;Acc:P28799]	GRN		10.3925	10.3875	-0.005	-1.0035	0.9716	10.2608	10.75	0.4892	1.4036	0.0089	0.034	0.1671	-0.4942	0.083	0.1885	0.2421	0.3848	0.5725	-0.1154		9.63	9.53	9.56	9.57	9.33	9.71	9.66	9.59	9.33	9.4	9.44	9.97	10.03	9.8	9.67	9.46	9.15	9.43	9.62	9.51	9.19	9.52	9.37	9.28	10.16	10.26
ENSG00000031003	Uncharacterized protein C5orf5 (GAP-like protein N61). [Source:Uniprot/SWISSPROT;Acc:Q9NYF5]	C5orf5	hsa-miR-129(miranda|pictar), hsa-miR-152(TargetScan|miranda|pictar), hsa-miR-25(TargetScan|pictar), hsa-miR-301(TargetScan|pictar), hsa-miR-32(TargetScan|pictar), hsa-miR-367(TargetScan|pictar)	6.1048	7.2933	1.1886	2.2793	0.0063	6.5324	7.6181	1.0857	2.1224	0.0506	0.8013	0.9121	0.1029	0.0001	0.0011	1.1371	0.0778	0.2047	-0.3762	SR	5.19	4.91	5	5.04	6.53	6.06	6.2	5.96	4.81	5.55	5.44	6.39	6.42	6.97	5.38	5.65	5.41	5.48	5.25	5.42	4.6	6.02	6.27	5.85	5.42	5.31
ENSG00000031081	Cdc42 GTPase-activating protein [Source:RefSeq_peptide;Acc:NP_065805]	NP_065805.1		6.1762	8.3207	2.1444	4.4212	0.0002	5.6402	7.9398	2.2996	4.9231	0	0.504	0.7335	-0.1551	0	0	2.222	0.0021	0.0198	0.4584	SR	5.26	5.26	4.94	5.15	7.57	7.21	7.41	4.68	4.46	4.8	4.65	6.92	6.9	7.09	5.42	5.17	5.15	5.25	4.95	4.95	4.8	7.54	7.5	7.52	7.19	7.68
ENSG00000031544	Photoreceptor-specific nuclear receptor (Retina-specific nuclear receptor). [Source:Uniprot/SWISSPROT;Acc:Q9Y5X4]	NR2E3		6.6433	6.3876	-0.2557	-1.1939	0.0944	6.2333	6.1114	-0.1219	-1.0882	0.7331	0.7009	0.8575	-0.1338	0.2832	0.4445	-0.1888	0.0639	0.1803	0.3431		5.57	5.49	5.79	5.62	5.37	5.53	5.29	5.07	5.18	5.49	5.25	5.18	5.63	4.49	4.92	5.2	5.06	5.06	5.04	5.04	5.27	5.3	5.18	4.66	5.49	5.09
ENSG00000031691	Centromere protein Q (CENP-Q). [Source:Uniprot/SWISSPROT;Acc:Q7L2Z9]	CENPQ		6.4033	5.041	-1.3623	-2.571	0.0123	6.2457	5.561	-0.6847	-1.6073	0.2202	0.1901	0.4454	-0.6777	0.0017	0.0106	-1.0235	0.4894	0.6642	-0.1812	SR	5.87	5.1	5.22	5.39	4.15	3.93	4.07	5.66	4.71	5.24	5.2	4.15	4.23	5.29	5.84	6.19	6.19	6.07	3.53	3.81	3.33	4.42	4.21	4.33	3.06	3.35
ENSG00000031698	Seryl-tRNA synthetase, cytoplasmic (EC 6.1.1.11) (Seryl-tRNA(Ser/Sec) synthetase) (Serine--tRNA ligase) (SerRS). [Source:Uniprot/SWISSPROT;Acc:P49591]	SARS		11.3623	10.697	-0.6653	-1.5859	0.0134	10.505	10.5743	0.0693	1.0492	0.6622	0.0075	0.0652	-0.7347	0.0815	0.1862	-0.298	0.0088	0.0495	0.49		10.72	10.49	10.49	10.57	9.66	10.02	9.89	9.79	9.7	9.51	9.67	9.79	9.5	9.95	9.86	9.96	10.01	9.94	9.39	9.56	9.16	8.88	9.26	9.14	8.92	9.04
ENSG00000031823	Ran-binding protein 3 (RanBP3). [Source:Uniprot/SWISSPROT;Acc:Q9H6Z4]	RANBP3	hsa-miR-15a(mirbase|pictar), hsa-miR-15b(mirbase|pictar), hsa-miR-16(TargetScan|mirbase|pictar), hsa-miR-195(TargetScan|mirbase|pictar), hsa-miR-497(TargetScan|mirbase)	9.0907	8.9885	-0.1022	-1.0734	0.438	9.2715	9.4585	0.187	1.1384	0.3928	0.264	0.5318	-0.2893	0.7523	0.8441	0.0424	0.0292	0.1073	-0.3254		8.19	8.23	8.17	8.19	8.03	7.97	8.3	8.52	8.04	8.56	8.37	8.49	8.51	8.72	8.54	8.48	8.41	8.48	8.68	8.33	8.09	8.19	7.91	7.71	7.2	7.4
ENSG00000032219	AT-rich interactive domain-containing protein 4A (ARID domain- containing protein 4A) (Retinoblastoma-binding protein 1) (RBBP-1). [Source:Uniprot/SWISSPROT;Acc:P29374]	ARID4A	hsa-miR-153(TargetScan|pictar), hsa-miR-17-5p(TargetScan|pictar), hsa-miR-194(TargetScan|pictar), hsa-miR-20(TargetScan|pictar), hsa-miR-302a(mirbase|pictar), hsa-miR-302b(mirbase|pictar), hsa-miR-302c(mirbase|pictar), hsa-miR-302d(mirbase|pictar), hsa-miR-30d(mirbase|pictar), hsa-miR-30e(mirbase|pictar), hsa-miR-372(TargetScan|pictar), hsa-miR-376c(TargetScan|mirbase), hsa-miR-7(TargetScan|mirba…	6.6421	7.2045	0.5624	1.4768	0.0279	5.795	7.23	1.435	2.7038	0.0198	0.047	0.2028	-0.8726	0.0009	0.0066	0.9987	0.0971	0.2363	0.4108		5.83	5.51	5.48	5.61	6.37	6.08	6.01	4.99	4.2	5	4.73	5.93	5.92	6.76	5.53	5.82	5.93	5.76	4.52	4.54	4.55	6.09	6.11	6.02	5.52	5.28
ENSG00000032389	Protein TSSC1 (Tumor-suppressing subchromosomal transferable fragment candidate gene 1 protein) (Tumor-suppressing STF cDNA 1 protein). [Source:Uniprot/SWISSPROT;Acc:Q53HC9]	TSSC1		8.0774	7.56	-0.5174	-1.4314	0.0086	7.7021	7.5441	-0.1579	-1.1157	0.5258	0.1894	0.4446	-0.3595	0.0324	0.0957	-0.3377	0.1863	0.3612	0.1956		7.23	7.09	6.98	7.1	6.55	6.55	6.64	6.88	6.73	6.62	6.74	6.66	6.15	6.91	6.57	6.99	6.93	6.83	6.35	6.32	6.35	6.05	6.47	6.26	5.61	5.83
ENSG00000032444	Patatin-like phospholipase domain-containing protein 6 (EC 3.1.1.-) (Neuropathy target esterase). [Source:Uniprot/SWISSPROT;Acc:Q8IY17]	PNPLA6	hsa-miR-130a(mirbase|pictar), hsa-miR-130b(mirbase|pictar), hsa-miR-148a(mirbase|pictar), hsa-miR-148b(mirbase|pictar), hsa-miR-152(TargetScan|mirbase|pictar), hsa-miR-15a(mirbase|pictar), hsa-miR-15b(mirbase|pictar), hsa-miR-16(TargetScan|mirbase|pictar), hsa-miR-195(TargetScan|mirbase|pictar), hsa-miR-424(TargetScan|mirbase), hsa-miR-497(TargetScan|mirbase), hsa-miR-503(TargetScan|mirbase)	8.358	7.4847	-0.8733	-1.8319	0	8.5623	7.9402	-0.6221	-1.5391	0.011	0.2195	0.4821	-0.2513	0	0.0003	-0.7477	0.0099	0.0537	-0.3299		7.34	7.38	7.32	7.35	6.35	6.44	6.51	7.48	7.83	7.43	7.58	6.95	6.98	6.84	7.71	7.49	7.23	7.48	5.84	5.83	5.9	6.81	6.79	6.46	6.08	6.37
ENSG00000032514	DNA excision repair protein ERCC-6 (EC 3.6.1.-) (ATP-dependent helicase ERCC6) (Cockayne syndrome protein CSB). [Source:Uniprot/SWISSPROT;Acc:Q03468]	PGBD3	hsa-miR-98(TargetScan|pictar)	8.475	9.0583	0.5833	1.4983	0.0048	7.3	7.9483	0.6483	1.5674	0.3361	0.906	0.9611	-0.065	0.0352	0.1016	0.6158	0.0009	0.0113	1.1425		7.44	7.51	7.62	7.52	8.1	8.32	8.09	6.86	5.13	6.81	6.27	6.98	6.52	7.49	6.8	6.91	6.94	6.88	5.07	4.81	4.45	6.79	7.43	6.8	7.08	6.99
ENSG00000032742	Intraflagellar transport 88 homolog (Tetratricopeptide repeat protein 10) (TPR repeat protein 10) (Recessive polycystic kidney disease protein Tg737 homolog). [Source:Uniprot/SWISSPROT;Acc:Q13099]	IFT88		5.4401	6.5853	1.1452	2.2117	0.0125	4.9208	6.6163	1.6956	3.2391	0.0081	0.1469	0.3873	-0.5504	0	0.0002	1.4204	0.224	0.406	0.2441	SR	4.71	4.45	4.21	4.46	5.58	5.6	5.69	4.35	3.57	3.93	3.95	5.52	5.29	6.17	4.46	4.73	4.7	4.63	3.7	3.54	3.66	5.16	5.26	5.32	3.74	3.64
ENSG00000033011	Chitobiosyldiphosphodolichol beta-mannosyltransferase (EC 2.4.1.142) (GDP-mannose-dolichol diphosphochitobiose mannosyltransferase) (GDP- Man:GlcNAc2-PP-dolichol mannosyltransferase) (Beta-1,4- mannosyltransferase) (Mannosyltransferase-1) (MT-1) (Hmat-1) [Source:Uniprot/SWISSPROT;Acc:Q9BT22]	ALG1		9.136	8.3324	-0.8036	-1.7454	0.0166	9.2826	8.4567	-0.826	-1.7727	0.0068	0.9217	0.9682	0.0224	0	0.0003	-0.8148	0.259	0.4459	-0.1355		8.33	8.21	8.22	8.25	7.23	7.56	7.44	8.7	8.15	8.39	8.41	7.47	7.46	7.64	8	8.17	8.19	8.12	6.84	7.07	6.73	7.09	6.96	6.87	6.1	6.02
ENSG00000033030	Zinc finger CCHC domain-containing protein 8. [Source:Uniprot/SWISSPROT;Acc:Q6NZY4]	ZCCHC8	hsa-miR-190(miranda|mirbase)	8.2729	7.5135	-0.7594	-1.6928	0.0105	7.8854	7.7521	-0.1333	-1.0968	0.7705	0.1588	0.4032	-0.626	0.0662	0.1612	-0.4464	0.7416	0.8508	0.0745		7.5	7.13	7.11	7.25	6.48	6.52	6.42	7.35	6.06	7.1	6.84	6.53	6.45	7.13	6.84	7.11	7.08	7.01	4.84	4.65	4.59	6.09	6.15	6.35	5.9	5.82
ENSG00000033050	ATP-binding cassette sub-family F member 2 (Iron-inhibited ABC transporter 2). [Source:Uniprot/SWISSPROT;Acc:Q9UG63]	ABCF2	hsa-miR-138(mirbase|pictar)	8.8027	8.3122	-0.4906	-1.405	0.0142	8.3561	8.2153	-0.1408	-1.1025	0.5399	0.1735	0.4239	-0.3498	0.0343	0.0998	-0.3157	0.0622	0.1774	0.2718		7.93	7.84	7.74	7.83	7.36	7.32	7.28	7.75	7.14	7.25	7.38	7.08	7.08	7.49	7.13	7.16	6.98	7.09	5.75	6.06	5.49	6.55	6.41	6.24	5.96	5.94
ENSG00000033100	Chondroitin sulfate glucuronyltransferase (EC 2.4.1.226) (N- acetylgalactosaminyl-proteoglycan 3-beta-glucuronosyltransferase) (Chondroitin glucuronyltransferase II) (CSGlcA-T). [Source:Uniprot/SWISSPROT;Acc:Q9P2E5]	CHGUT_HUMAN		7.5262	8.1724	0.6462	1.565	0.0038	7.7724	8.4048	0.6324	1.5501	0.0147	0.951	0.9806	0.0138	0.0001	0.0013	0.6393	0.0558	0.1651	-0.2393		6.65	6.48	6.42	6.52	7.36	7.17	7.11	6.8	6.99	6.52	6.77	7.49	7.29	7.57	6.59	6.52	6.15	6.42	5.87	6.05	5.62	6.87	7.22	6.79	5.6	5.98
ENSG00000033122	Leucine-rich repeat-containing protein 7 (Protein LAP1) (Densin-180). [Source:Uniprot/SWISSPROT;Acc:Q96NW7]	LRRC7	hsa-miR-133a(mirbase|pictar), hsa-miR-133b(mirbase|pictar), hsa-miR-153(miranda|mirbase), hsa-miR-185(TargetScan|pictar), hsa-miR-218(TargetScan|mirbase|pictar), hsa-miR-338(TargetScan|pictar), hsa-miR-452(TargetScan|mirbase), hsa-miR-485-5p(TargetScan|mirbase)	4.6338	5.9587	1.3249	2.5051	0.0002	4.5251	5.8454	1.3203	2.4971	0.006	0.9864	0.9944	0.0046	0	0	1.3226	0.4215	0.6053	0.111	SR	3.61	3.62	3.79	3.67	4.99	5.02	5.01	3.41	3.54	3.69	3.55	4.54	4.8	5.27	3.55	3.24	3.46	3.42	4.62	5.19	4.6	3.36	3.74	3.3	3.48	3.86
ENSG00000033170	Alpha-(1,6)-fucosyltransferase (EC 2.4.1.68) (Glycoprotein 6-alpha-L- fucosyltransferase) (GDP-fucose--glycoprotein fucosyltransferase) (GDP-L-Fuc:N-acetyl-beta-D-glucosaminide alpha1,6-fucosyltransferase) (alpha1-6FucT) (Fucosyltransferase 8). [Source:Uniprot/SWISSPROT;Acc:Q9BYC5]	FUT8	hsa-miR-1(miranda|mirbase), hsa-miR-122a(miranda|pictar), hsa-miR-342(TargetScan|pictar), hsa-miR-34a(mirbase|pictar), hsa-miR-34b(miranda|pictar), hsa-miR-34c(miranda|pictar), hsa-miR-377(TargetScan|mirbase)	9.0167	8.312	-0.7047	-1.6298	0.0062	8.386	8.5467	0.1607	1.1178	0.5383	0.0084	0.0704	-0.8653	0.1658	0.3079	-0.272	0.3038	0.4939	0.198		8.31	7.97	8.07	8.12	7.41	7.36	7.28	7.51	7.06	7.62	7.4	7.51	7.32	7.97	7.73	7.83	7.97	7.84	6.81	6.85	6.66	7.55	7.56	7.45	6.37	5.96
ENSG00000033178	Ubiquitin-activating enzyme E1-like protein 2 (Monocyte protein 4) (MOP-4). [Source:Uniprot/SWISSPROT;Acc:A0AVT1]	UBE1L2	hsa-miR-145(TargetScan|pictar)	8.6083	8.3768	-0.2314	-1.174	0.2878	7.4553	8.347	0.8917	1.8554	0.1385	0.0344	0.1679	-1.1232	0.2571	0.4161	0.3301	0.0545	0.1624	0.5914		7.98	7.42	7.59	7.66	7.47	7.41	7.3	7.1	5.59	6.67	6.45	7.09	7.2	7.77	7.96	8.33	8.38	8.23	5.02	5.45	4.78	7.12	7.36	7.29	6.13	6.37
ENSG00000033327	GRB2-associated-binding protein 2 (GRB2-associated binder 2) (pp100). [Source:Uniprot/SWISSPROT;Acc:Q9UQC2]	GAB2	hsa-miR-18(TargetScan|pictar), hsa-miR-218(TargetScan|pictar), hsa-miR-9(TargetScan|pictar)	7.5369	7.4986	-0.0383	-1.0269	0.6749	6.9011	7.6478	0.7467	1.6779	0.0519	0.02	0.1198	-0.785	0.0771	0.1788	0.3542	0.2086	0.3879	0.2433		6.6	6.53	6.42	6.51	6.51	6.45	6.51	5.92	6.45	5.59	5.99	6.62	6.53	6.84	6.92	6.82	6.69	6.81	5.9	5.82	6.1	7.39	7.47	7.2	7.06	7.28
ENSG00000033627	Vacuolar proton translocating ATPase 116 kDa subunit a isoform 1 (V- ATPase 116 kDa isoform a1) (Clathrin-coated vesicle/synaptic vesicle proton pump 116 kDa subunit) (Vacuolar proton pump subunit 1) (Vacuolar adenosine triphosphatase subunit Ac116). [Source:Uniprot/SWISSPROT;Acc:Q93050]	ATP6V0A1		9.44	9.94	0.5	1.4142	0.1272	9.2367	10.4133	1.1767	2.2605	0.0051	0.0623	0.2393	-0.6767	0.0008	0.0059	0.8383	0.4869	0.6623	-0.135		8.73	8.68	8.25	8.55	9.33	8.49	8.96	7.87	8.72	8.19	8.26	9.52	9.34	9.55	9.12	8.66	8.02	8.6	9.43	9.2	8.28	9.57	9.4	9.85	9.33	9.27
ENSG00000033800	E3 SUMO-protein ligase PIAS1 (Protein inhibitor of activated STAT protein 1) (Gu-binding protein) (GBP) (RNA helicase II-binding protein) (DEAD/H box-binding protein 1). [Source:Uniprot/SWISSPROT;Acc:O75925]	PIAS1	hsa-miR-15a(mirbase|pictar), hsa-miR-15b(mirbase|pictar), hsa-miR-16(TargetScan|mirbase|pictar), hsa-miR-195(TargetScan|mirbase|pictar), hsa-miR-34b(TargetScan|pictar), hsa-miR-424(TargetScan|mirbase), hsa-miR-497(TargetScan|mirbase)	8.7976	9.1645	0.3669	1.2896	0.0155	8.1874	9.1469	0.9595	1.9447	0.0213	0.0591	0.2332	-0.5926	0.0017	0.0105	0.6632	0.0808	0.2093	0.3139		8.01	7.88	7.79	7.9	8.45	8.22	8.22	7.28	6.91	7.55	7.25	8.19	8.01	8.61	8.11	8.27	8.38	8.25	6.91	6.89	6.89	7.3	7.38	7.2	8.11	8.19
ENSG00000033867	Sodium bicarbonate cotransporter 3 (Sodium bicarbonate cotransporter 2) (Sodium bicarbonate cotransporter 2b) (Bicarbonate transporter) (Solute carrier family 4 member 7). [Source:Uniprot/SWISSPROT;Acc:Q9Y6M7]	SLC4A7	hsa-miR-137(TargetScan|pictar), hsa-miR-182(TargetScan|miranda|pictar), hsa-miR-183(TargetScan|pictar)	8.2868	7.4046	-0.8822	-1.8432	0.0146	7.5552	7.9507	0.3955	1.3154	0.3827	0.0097	0.0773	-1.2777	0.3875	0.5499	-0.2433	0.7384	0.8485	0.0928		7.55	7.02	7.33	7.3	6.48	6.37	6.27	6.7	6.99	5.93	6.54	6.75	6.62	7.47	8.39	8.6	8.63	8.54	4.8	5.19	4.76	6.93	7.63	7.52	6.52	6.63
ENSG00000034053	Amyloid beta A4 precursor protein-binding family A member 2 (Neuron- specific X11L protein) (Neuronal Munc18-1-interacting protein 2) (Mint-2) (Adapter protein X11beta). [Source:Uniprot/SWISSPROT;Acc:Q99767]	APBA2		8.145	8.1917	0.0467	1.0329	0.4089	7.9433	9.26	1.3167	2.4909	0.0018	0.0001	0.0042	-1.27	0.0083	0.0348	0.6817	0.0677	0.1871	-0.4333		7.27	7.55	7.29	7.37	7.33	7.4	7.38	7.07	7.22	7.17	7.15	8.65	8.55	7.98	7.15	6.89	6.92	6.98	7.65	7.59	7.64	7.61	7.67	7.43	6.06	6.2
ENSG00000034063	E3 ubiquitin-protein ligase UHRF1 (EC 6.3.2.-) (Ubiquitin-like PHD and RING finger domain-containing protein 1) (Ubiquitin-like-containing PHD and RING finger domains protein 1) (Inverted CCAAT box-binding protein of 90 kDa) (Transcription factor ICBP90) [Source:Uniprot/SWISSPROT;Acc:Q96T88]	UHRF1		7.7827	7.4913	-0.2913	-1.2238	0.0843	7.5	8.982	1.482	2.7934	0.01	0.0003	0.0072	-1.7733	0.075	0.1755	0.5953	0.0713	0.1935	-0.604		6.47	6.86	6.67	6.67	6.49	6.37	6.17	6.78	5.74	6.53	6.35	7.87	8.16	7.87	6.89	6.89	6.9	6.89	6.56	6.92	6.18	6.68	6.59	6.19	5.08	3.99
ENSG00000034152	Dual specificity mitogen-activated protein kinase kinase 3 (EC 2.7.12.2) (MAP kinase kinase 3) (MAPKK 3) (MAPK/ERK kinase 3). [Source:Uniprot/SWISSPROT;Acc:P46734]	MAP2K3	hsa-miR-103(mirbase|pictar), hsa-miR-107(mirbase|pictar), hsa-miR-16(TargetScan|pictar), hsa-miR-182(TargetScan|pictar), hsa-miR-195(TargetScan|pictar), hsa-miR-9(TargetScan|pictar), hsa-miR-96(TargetScan|pictar)	7.2952	6.9967	-0.2986	-1.2299	0.0304	7.6486	7.1007	-0.5479	-1.4619	0.014	0.2219	0.4851	0.2493	0.002	0.0119	-0.4232	0.0548	0.1628	-0.2287		6.24	6.27	6.39	6.3	6.01	5.98	5.96	6.91	6.61	6.45	6.66	6.05	6.09	6.1	7	6.96	6.51	6.82	5.24	5.13	5.26	6.16	6.39	5.96	6.06	6.51
ENSG00000034239	EF-hand calcium-binding domain-containing protein 1. [Source:Uniprot/SWISSPROT;Acc:Q9HAE3]	EFCAB1		3.672	4.9853	1.3133	2.4852	0.0983	3.7827	3.9413	0.1587	1.1163	0.7345	0.0635	0.2419	1.1547	0.0386	0.1087	0.736	0.1664	0.3354	0.4667		2.74	2.81	2.7	2.75	3.37	4.93	3.61	2.92	3.19	2.81	2.97	2.93	2.37	3.64	2.14	2.71	2.23	2.36	3.72	4.08	4.11	2.55	3.59	2.9	3.74	3.62
ENSG00000034510	Thymosin beta-10. [Source:Uniprot/SWISSPROT;Acc:P63313]	TMSB10	hsa-miR-128a(mirbase|pictar), hsa-miR-148a(mirbase|pictar), hsa-miR-148b(mirbase|pictar), hsa-miR-152(TargetScan|mirbase|pictar), hsa-miR-182(TargetScan|pictar), hsa-miR-27a(mirbase|pictar), hsa-miR-27b(mirbase|pictar), hsa-miR-485-3p(TargetScan|mirbase), hsa-miR-96(TargetScan|pictar)	12.0258	12.3292	0.3033	1.234	0.0364	11.3892	12.3575	0.9683	1.9566	0.0058	0.0123	0.0885	-0.665	0.0011	0.0076	0.6358	0.0641	0.1807	0.3042		11.36	11.31	11.4	11.36	11.56	11.82	11.66	10.86	10.55	10.52	10.64	11.52	11.48	12.03	11.38	11.65	11.64	11.56	11.76	11.95	11.67	11.7	11.76	11.59	10.9	11.08
ENSG00000034533	asteroid homolog 1 [Source:RefSeq_peptide;Acc:NP_054784]	ASTE1		6.291	5.8643	-0.4267	-1.3441	0.0438	6.4386	6.4676	0.029	1.0203	0.9559	0.3478	0.613	-0.4557	0.4128	0.5727	-0.1988	0.1351	0.293	-0.3755		5.4	5.13	5.15	5.23	5.01	4.66	4.67	5.59	4.52	6.01	5.37	5.45	5	5.75	5.41	5.79	5.68	5.63	4.78	5.1	4.6	4.73	4.91	4.54	4.15	4.65
ENSG00000034677	E3 ubiquitin-protein ligase RNF19 (EC 6.3.2.-) (RING finger protein 19) (Dorfin) (Double ring-finger protein) (p38 protein). [Source:Uniprot/SWISSPROT;Acc:Q9NV58]	RNF19A	hsa-miR-1(TargetScan|miranda|mirbase|pictar), hsa-miR-140(TargetScan|miranda|pictar), hsa-miR-206(TargetScan|mirbase|pictar), hsa-miR-29c(miranda|pictar), hsa-miR-9(TargetScan|pictar)	7.3067	8.9617	1.655	3.1492	0.0037	6.0069	8.1348	2.1279	4.3707	0.0004	0.1201	0.3464	-0.4729	0	0	1.8914	0	0.0011	1.0633	SR	6.42	6.14	6.18	6.24	8.32	7.72	7.86	4.8	5.02	4.85	4.89	6.94	6.85	7.49	6.49	6.63	6.82	6.65	6.19	6.29	6.18	7.67	7.76	7.74	7.44	7.25
ENSG00000034693	Peroxisomal biogenesis factor 3 (Peroxin-3) (Peroxisomal assembly protein PEX3). [Source:Uniprot/SWISSPROT;Acc:P56589]	PEX3		7.63	7.796	0.166	1.1219	0.4937	7.1927	7.3987	0.206	1.1535	0.7063	0.9376	0.9754	-0.04	0.4552	0.6106	0.186	0.1091	0.2556	0.4173		7.04	6.53	6.25	6.61	6.86	6.95	6.66	6.53	5.92	6.19	6.21	6.02	5.72	7.4	7.2	7.76	7.73	7.56	5.13	5.46	5.08	5.79	6.22	5.36	5.2	5.03
ENSG00000034713	Gamma-aminobutyric acid receptor-associated protein-like 2 (GABA(A) receptor-associated protein-like 2) (Ganglioside expression factor 2) (GEF-2) (General protein transport factor p16) (MAP1 light chain 3- related protein). [Source:Uniprot/SWISSPROT;Acc:P60520]	GABARAPL2	hsa-miR-145(TargetScan|miranda), hsa-miR-200a(TargetScan|pictar)	9.0925	9.7883	0.6958	1.6198	0.0351	8.5308	9.0567	0.5258	1.4398	0.2616	0.6755	0.8433	0.17	0.0085	0.0356	0.6108	0.0061	0.0389	0.6467		8.23	8.15	8.12	8.17	9	8.72	9.16	8	7.44	7.28	7.57	8.16	7.45	8.77	8.34	8.61	8.62	8.53	8.42	8.24	7.92	8.55	8.59	8.59	8.2	7.68
ENSG00000034971	Myocilin precursor (Trabecular meshwork-induced glucocorticoid response protein). [Source:Uniprot/SWISSPROT;Acc:Q99972]	MYOC		5.1071	5.2162	0.109	1.0785	0.5844	4.7976	4.6062	-0.1914	-1.1419	0.5691	0.3937	0.6531	0.3005	0.8148	0.8841	-0.0412	0.0204	0.0856	0.4598		3.87	4.07	4.37	4.11	4.02	4.15	4.21	3.32	3.88	4.21	3.8	3.73	3.7	3.27	3.51	3.74	3.78	3.68	3.54	3.45	4.11	3.6	4.15	3.85	5.69	6.2
ENSG00000035115	SH3 domain containing, Ysc84-like 1 [Source:RefSeq_peptide;Acc:NP_056492]	SH3YL1		7.4678	7.0259	-0.4419	-1.3583	0.0963	7.0274	6.7489	-0.2785	-1.2129	0.3819	0.6282	0.815	-0.1633	0.0478	0.1274	-0.3602	0.0486	0.1502	0.3587		6.73	6.25	6.27	6.42	6.08	5.94	5.8	6.04	6.11	5.82	5.99	5.37	5.42	6.19	6.79	6.9	6.85	6.85	4.3	4.6	4.09	5.41	5.72	5.71	5.41	4.95
ENSG00000035141	CDNA FLJ14668 fis, clone NT2RP2003194. [Source:Uniprot/SPTREMBL;Acc:Q96SS3]	FAM136A	hsa-miR-26b(miranda|pictar)	9.7367	8.6808	-1.0558	-2.0789	0.0008	8.9467	8.2692	-0.6775	-1.5994	0.0448	0.1734	0.4239	-0.3783	0.0001	0.0008	-0.8667	0.0012	0.0137	0.6008	SR	9.05	8.9	8.8	8.91	7.69	7.78	7.85	8.47	7.86	7.99	8.11	7.22	7.14	7.68	8.59	8.78	8.66	8.68	5.81	6.1	5.38	7.21	7.3	7.31	5.07	5.61
ENSG00000035403	Vinculin (Metavinculin). [Source:Uniprot/SWISSPROT;Acc:P18206]	VCL	hsa-miR-103(TargetScan|miranda), hsa-miR-182(TargetScan|pictar), hsa-miR-9(TargetScan|pictar), hsa-miR-96(TargetScan|pictar)	10.281	10.1793	-0.1017	-1.073	0.5581	10.2422	9.8248	-0.4173	-1.3355	0.0694	0.2218	0.485	0.3157	0.0725	0.1715	-0.2595	0.1614	0.3288	0.1967		9.46	9.4	9.52	9.46	9.66	9.18	9.21	9.61	9.37	9.21	9.4	8.77	9.22	8.9	9.96	9.9	9.81	9.89	7.27	7.83	7.01	8.01	8.03	8.07	8.69	8.59
ENSG00000035499	DEP domain-containing protein 1B (HBxAg-transactivated protein 8). [Source:Uniprot/SWISSPROT;Acc:Q8WUY9]	DEPDC1B	hsa-miR-194(TargetScan|mirbase|pictar), hsa-miR-26a(mirbase|pictar), hsa-miR-26b(mirbase|pictar)	9.4233	7.286	-2.1373	-4.3995	0.0005	8.2647	8.1347	-0.13	-1.0943	0.7875	0.0011	0.0182	-2.0073	0.0092	0.0376	-1.1337	0.6787	0.8087	0.155	CS	8.88	8.38	8.51	8.59	6.06	6.5	6.64	7.9	6.31	7.67	7.29	7.13	6.96	7.58	8.5	8.84	8.74	8.69	5.54	5.68	4.99	5.74	6.33	6.18	3.88	4.09
ENSG00000035664	Death-associated protein kinase 2 (EC 2.7.11.1) (DAP kinase 2) (DAP- kinase-related protein 1) (DRP-1). [Source:Uniprot/SWISSPROT;Acc:Q9UIK4]	DAPK2		6.5669	6.6044	0.0375	1.0263	0.48	6.1478	6.5617	0.4139	1.3323	0.1563	0.1708	0.42	-0.3764	0.134	0.2657	0.2257	0.126	0.2808	0.231		5.79	5.7	5.72	5.74	5.65	5.82	5.77	5.03	5.57	5.32	5.31	5.57	5.86	5.48	5.61	5.36	5.39	5.45	5.64	5.36	5.73	5.1	4.86	4.79	6.53	6.52
ENSG00000035681	Protein FAN (Factor associated with N-SMase activation) (Factor associated with neutral sphingomyelinase activation). [Source:Uniprot/SWISSPROT;Acc:Q92636]	NSMAF	hsa-miR-181a(mirbase|pictar), hsa-miR-181b(mirbase|pictar), hsa-miR-181c(mirbase|pictar), hsa-miR-25(TargetScan|mirbase|pictar), hsa-miR-32(TargetScan|mirbase|pictar), hsa-miR-363(TargetScan|mirbase), hsa-miR-367(TargetScan|mirbase|pictar), hsa-miR-92(TargetScan|pictar)	7.6604	7.5651	-0.0953	-1.0683	0.363	7.4277	7.8363	0.4085	1.3273	0.4167	0.2609	0.5287	-0.5038	0.488	0.6395	0.1566	0.9313	0.9647	-0.0193		6.82	6.66	6.6	6.69	6.66	6.48	6.6	6.96	5.54	6.81	6.44	6.79	6.64	7.14	7.01	7.1	7.26	7.12	5.01	4.79	4.88	6.58	6.51	6.41	6.02	5.98
ENSG00000035687	Adenylosuccinate synthetase isozyme 2 (EC 6.3.4.4) (Adenylosuccinate synthetase, acidic isozyme) (IMP--aspartate ligase 2) (AdSS 2) (AMPSase 2). [Source:Uniprot/SWISSPROT;Acc:P30520]	ADSS	hsa-miR-1(miranda|mirbase)	9.2153	7.6205	-1.5947	-3.0204	0.0155	8.4723	7.9365	-0.5358	-1.4497	0.3207	0.0453	0.1992	-1.0589	0.0022	0.0126	-1.0653	0.4503	0.6305	0.2135	SR	8.7	8.02	8.12	8.28	6.53	6.67	6.62	7.99	6.81	7.63	7.48	6.75	6.36	7.58	8.55	8.67	8.66	8.63	5	5.27	4.71	5.87	6.16	6.5	5.66	5.92
ENSG00000035720	Signal-transducing adaptor protein 1 (STAP-1) (Stem cell adaptor protein 1) (BCR downstream-signaling protein 1) (Docking protein BRDG1). [Source:Uniprot/SWISSPROT;Acc:Q9ULZ2]	STAP1		3.6781	3.4304	-0.2478	-1.1874	0.1292	3.6619	3.2604	-0.4015	-1.3209	0.0162	0.4405	0.6877	0.1537	0.0086	0.0359	-0.3246	0.3855	0.5732	0.0931		2.65	2.69	2.59	2.64	2.39	2.32	2.46	2.75	2.74	2.7	2.73	2.16	2.5	2.31	2.62	2.38	2.55	2.52	2.86	2.9	3.23	2.51	2.66	2.91	3.39	3.34
ENSG00000035862	Metalloproteinase inhibitor 2 precursor (TIMP-2) (Tissue inhibitor of metalloproteinases 2) (CSC-21K). [Source:Uniprot/SWISSPROT;Acc:P16035]	TIMP2		8.7422	9.0767	0.3344	1.2609	0.0355	8.8889	10.6267	1.7378	3.3352	0.0001	0	0.0013	-1.4033	0.0007	0.0053	1.0361	0.003	0.0248	-0.8483		7.86	7.81	7.59	7.76	8.25	8.16	8.14	8.27	7.72	8.01	8	9.68	9.84	9.78	8.19	8.04	7.7	7.98	9.97	10.09	9.51	10.63	10.7	10.53	9.62	9.92
ENSG00000035928	Replication factor C subunit 1 (Replication factor C large subunit) (RF-C 140 kDa subunit) (Activator 1 140 kDa subunit) (Activator 1 large subunit) (A1 140 kDa subunit) (DNA-binding protein PO-GA). [Source:Uniprot/SWISSPROT;Acc:P35251]	RFC1		9.2051	8.6156	-0.5895	-1.5047	0.0257	8.774	8.8226	0.0486	1.0343	0.9124	0.1364	0.3722	-0.6381	0.231	0.3871	-0.2704	0.6103	0.7596	0.1121		8.43	8.14	8.36	8.31	7.71	7.73	7.68	8.27	7.05	8.14	7.82	7.6	7.8	8.25	8.49	8.66	8.75	8.63	5.73	6.06	5.24	7.56	7.73	7.68	6.52	6.44
ENSG00000036054	TBC1 domain family member 23 (HCV non-structural protein 4A- transactivated protein 1). [Source:Uniprot/SWISSPROT;Acc:Q9NUY8]	TBC1D23		8.3476	8.5435	0.1959	1.1455	0.2178	7.0433	7.6944	0.6511	1.5704	0.2613	0.3518	0.6164	-0.4552	0.0979	0.2122	0.4235	0.0007	0.0096	1.0767		7.64	7.24	7.35	7.41	7.57	7.74	7.56	6.57	5.28	6.36	6.07	6.65	6.23	7.32	7.62	8	8.04	7.89	4.81	4.91	4.26	6.03	6.47	6.36	6.43	6.26
ENSG00000036257	Cullin-3 (CUL-3). [Source:Uniprot/SWISSPROT;Acc:Q13618]	CUL3	hsa-miR-137(TargetScan|miranda|pictar), hsa-miR-139(TargetScan|pictar), hsa-miR-140(TargetScan|miranda|pictar), hsa-miR-141(TargetScan|pictar), hsa-miR-200a(TargetScan|miranda|pictar), hsa-miR-218(TargetScan|miranda|pictar), hsa-miR-22(TargetScan|miranda|pictar), hsa-miR-23a(mirbase|pictar), hsa-miR-23b(mirbase|pictar), hsa-miR-301(TargetScan|miranda|pictar), hsa-miR-32(TargetScan|pictar), hsa-mi…	9.7238	9.3947	-0.3291	-1.2562	0.1206	9.3122	9.7427	0.4304	1.3476	0.2528	0.0443	0.1969	-0.7596	0.8022	0.876	0.0507	0.8751	0.9337	0.0318		9.08	8.71	8.77	8.85	8.41	8.55	8.54	8.85	7.96	8.38	8.4	8.7	8.56	9.35	9.12	9.21	9.01	9.11	7.11	7.25	6.36	8.07	8.44	8.46	6.96	7.13
ENSG00000036448	Myomesin-2 (M-protein) (165 kDa titin-associated protein) (165 kDa connectin-associated protein). [Source:Uniprot/SWISSPROT;Acc:P54296]	MYOM2		5.476	8.1125	2.6365	6.2182	0.0081	5.0641	5.1842	0.1201	1.0868	0.1653	0	0.0002	2.5164	0.004	0.0201	1.3783	0.001	0.0127	1.6701	CS	4.48	4.53	4.55	4.52	7.59	6.75	7.27	4.15	4.12	3.99	4.09	4.15	4.2	4.22	4.02	4.06	4	4.03	4.3	4.35	4.29	4.18	3.92	4.18	5.13	5.11
ENSG00000036473	Ornithine carbamoyltransferase, mitochondrial precursor (EC 2.1.3.3) (OTCase) (Ornithine transcarbamylase). [Source:Uniprot/SWISSPROT;Acc:P00480]	OTC		3.8239	3.7867	-0.0372	-1.0261	0.8261	3.7283	3.8594	0.1311	1.0951	0.2197	0.4497	0.6944	-0.1683	0.6864	0.797	0.0469	0.9217	0.9596	0.0114		2.54	2.58	2.58	2.57	2.55	2.33	2.48	2.52	2.64	2.64	2.6	2.48	2.59	2.39	2.66	2.41	2.35	2.47	3.65	2.61	3.75	2.69	2.29	2.25	3.2	2.79
ENSG00000036530	Cytochrome P450 46A1 (EC 1.14.13.98) (Cholesterol 24-hydroxylase) (CH24H). [Source:Uniprot/SWISSPROT;Acc:Q9Y6A2]	CYP46A1	hsa-miR-505(TargetScan|mirbase)	6.0764	6.3569	0.2804	1.2146	0.0225	6.1269	6.4553	0.3284	1.2557	0.0134	0.7903	0.9061	-0.048	0.0074	0.0319	0.3044	0.4461	0.627	-0.0744		4.95	5.05	5.14	5.05	5.22	5.41	5.35	5.21	5.08	5.03	5.11	5.43	5.42	5.51	5.01	4.98	4.95	4.98	5.37	5.56	5.36	5.24	5.08	4.98	4.97	4.97
ENSG00000036549	Zinc finger ZZ-type-containing protein 3. [Source:Uniprot/SWISSPROT;Acc:Q8IYH5]	ZZZ3	hsa-miR-186(TargetScan|pictar), hsa-miR-338(TargetScan|pictar), hsa-miR-34b(TargetScan|pictar)	8.6131	8.5748	-0.0383	-1.0269	0.807	7.9045	8.4657	0.5612	1.4755	0.2498	0.1719	0.4216	-0.5995	0.2527	0.4114	0.2614	0.0848	0.2157	0.4088		7.89	7.6	7.46	7.65	7.46	7.78	7.61	7.49	6.17	7.06	6.91	7.21	7.27	8.02	7.83	8.19	8.14	8.05	5.58	6.28	5.07	6.89	7.02	7.07	6.54	6.64
ENSG00000036565	Chromaffin granule amine transporter (Vesicular amine transporter 1) (VAT1) (Solute carrier family 18 member 1). [Source:Uniprot/SWISSPROT;Acc:P54219]	SLC18A1		4.6641	4.5811	-0.083	-1.0592	0.6675	4.5107	5.1548	0.6441	1.5627	0.0262	0.0185	0.1145	-0.727	0.1226	0.2494	0.2806	0.237	0.4213	-0.2102		3.7	3.66	3.75	3.7	3.69	3.55	3.25	3.44	4.05	3.42	3.64	4.01	3.91	4.14	3.12	3.26	3.17	3.18	5.05	5.19	5.1	3.42	3.67	3.8	3.72	4.02
ENSG00000036672	Ubiquitin carboxyl-terminal hydrolase 2 (EC 3.1.2.15) (Ubiquitin thioesterase 2) (Ubiquitin-specific-processing protease 2) (Deubiquitinating enzyme 2) (41 kDa ubiquitin-specific protease). [Source:Uniprot/SWISSPROT;Acc:O75604]	USP2	hsa-miR-16(TargetScan|pictar), hsa-miR-195(TargetScan|pictar), hsa-miR-24(TargetScan|pictar), hsa-miR-331(TargetScan|pictar), hsa-miR-503(TargetScan|mirbase), hsa-miR-504(TargetScan|mirbase)	6.6056	7.6681	1.0625	2.0885	0.0355	6.8294	6.5297	-0.2997	-1.2309	0.1226	0.0004	0.0087	1.3622	0.1361	0.2685	0.3814	0.0796	0.2073	0.4572	CS	5.62	5.6	5.54	5.59	7.05	6.29	6.82	6.06	5.74	5.65	5.82	5.48	5.37	5.7	5.47	5.4	5.18	5.35	4.42	4.52	4.54	5.22	5.43	4.99	5.48	5.29
ENSG00000036828	Extracellular calcium-sensing receptor precursor (CaSR) (Parathyroid Cell calcium-sensing receptor). [Source:Uniprot/SWISSPROT;Acc:P41180]	CASR	hsa-miR-16(TargetScan|pictar), hsa-miR-195(TargetScan|pictar), hsa-miR-200b(TargetScan|mirbase), hsa-miR-200c(mirbase|pictar), hsa-miR-429(TargetScan|mirbase)	5.3767	5.0308	-0.3458	-1.2709	0.045	5.2629	5.0713	-0.1917	-1.1421	0.3341	0.5165	0.7418	-0.1542	0.0444	0.1203	-0.2688	0.7644	0.8649	0.0367		3.6	3.76	3.96	3.77	3.52	3.62	3.5	3.76	3.97	3.94	3.89	3.62	3.68	3.31	3.7	3.46	3.36	3.51	3.89	3.64	3.74	3.34	3.66	3.79	3.77	4.1
ENSG00000037042	Tubulin gamma-2 chain (Gamma-2 tubulin). [Source:Uniprot/SWISSPROT;Acc:Q9NRH3]	TUBG2		9.4504	8.975	-0.4754	-1.3903	0.0301	9.3717	9.1542	-0.2175	-1.1627	0.2831	0.275	0.5427	-0.2579	0.0143	0.0525	-0.3465	0.6854	0.8131	-0.0502		8.5	8.47	8.4	8.46	7.77	8.02	8.08	8.32	8.76	8.12	8.4	8.24	8	8.18	8.33	8.32	8.19	8.28	8.05	8.13	8.08	8.5	8.41	8.22	7.5	7.44
ENSG00000037241	60S ribosomal protein L26-like 1. [Source:Uniprot/SWISSPROT;Acc:Q9UNX3]	RPL26L1		6.7667	6.72	-0.0467	-1.0329	0.7719	6.8687	6.6473	-0.2213	-1.1658	0.3768	0.5392	0.7594	0.1747	0.3581	0.5209	-0.134	0.9184	0.9579	-0.0147		5.99	5.62	5.76	5.79	5.76	5.53	5.93	6.14	5.84	5.83	5.94	5.69	5.36	6.08	5.94	6.27	6.29	6.17	4.54	4.55	4.91	5.49	5.59	5.45	5.03	5.02
ENSG00000037280	Vascular endothelial growth factor receptor 3 precursor (EC 2.7.10.1) (VEGFR-3) (Tyrosine-protein kinase receptor FLT4). [Source:Uniprot/SWISSPROT;Acc:P35916]	FLT4		6.896	6.1993	-0.6967	-1.6208	0.0071	6.7331	6.1941	-0.5389	-1.4529	0.034	0.4786	0.7162	-0.1577	0.0002	0.0016	-0.6178	0.4723	0.6497	0.0841		5.85	5.86	5.86	5.86	5.09	5.25	5.08	5.54	6.03	5.48	5.68	5.2	5.22	5.11	5.77	5.69	5.63	5.7	4.9	4.92	4.62	5.02	4.93	4.65	6.3	6.53
ENSG00000037474	tRNA (cytosine-5-)-methyltransferase NSUN2 (EC 2.1.1.29) (EC 2.1.1.-) (NOL1/NOP2/Sun domain family member 2) (tRNA (cytosine-5-)- methyltransferase) (tRNA methyltransferase 4 homolog) (hTrm4) (Substrate of AIM1/Aurora kinase B). [Source:Uniprot/SWISSPROT;Acc:Q08J23]	NSUN2	hsa-miR-506(TargetScan|mirbase)	9.2592	8.3655	-0.8937	-1.8579	0.0038	9.2395	8.4927	-0.7468	-1.6781	0.0699	0.6512	0.8285	-0.1468	0.0002	0.0022	-0.8203	0.739	0.849	-0.0538		8.56	8.25	8.29	8.37	7.4	7.45	7.51	8.91	7.93	8.21	8.35	7.36	7.41	7.86	8.51	8.57	8.47	8.52	6.27	6.57	5.65	7.16	7.34	7.2	5.98	6.07
ENSG00000037637	F-box only protein 42. [Source:Uniprot/SWISSPROT;Acc:Q6P3S6]	FBXO42		7.955	8.2023	0.2473	1.187	0.0358	7.9803	8.4323	0.452	1.3679	0.233	0.5388	0.7593	-0.2047	0.052	0.1352	0.3497	0.4459	0.6268	-0.1277		7.08	6.94	6.92	6.98	7.14	7.32	7.22	7.41	6.44	7.2	7.02	7.36	7.33	7.82	6.88	6.77	6.67	6.77	6.71	6.91	6.06	7.26	7.4	7.32	6.82	7.04
ENSG00000037749	Microfibril-associated glycoprotein 3 precursor. [Source:Uniprot/SWISSPROT;Acc:P55082]	MFAP3	hsa-miR-182(TargetScan|pictar), hsa-miR-96(TargetScan|pictar)	7.5111	7.6611	0.15	1.1096	0.4858	6.97	7.8078	0.8378	1.7873	0.2521	0.2621	0.5297	-0.6878	0.1221	0.2487	0.4939	0.5189	0.6881	0.1972		6.74	6.53	6.12	6.46	6.54	6.61	6.71	6.73	5.14	5.86	5.91	6.55	6.16	7.62	6.85	7.15	7.25	7.09	5.88	5.89	4.34	6.65	6.63	6.71	6.35	5.97
ENSG00000037757		NP_115661.1		8.0006	7.7878	-0.2128	-1.1589	0.028	8.2383	8.1239	-0.1144	-1.0826	0.541	0.6558	0.8314	-0.0983	0.1688	0.3116	-0.1636	0.0247	0.0966	-0.2869		6.93	7.18	7.08	7.06	6.8	6.84	6.91	7.09	7.43	7.37	7.3	7.37	7.24	6.89	7.3	7.14	7.24	7.23	6.62	6.5	6.69	7.5	7.34	7.08	7.35	7.05
ENSG00000037897	tRNA (guanine-N(7)-)-methyltransferase (EC 2.1.1.33) (tRNA(m7G46)- methyltransferase) (Methyltransferase-like protein 1). [Source:Uniprot/SWISSPROT;Acc:Q9UBP6]	METTL1		7.2333	6.6621	-0.5713	-1.4858	0.0228	7.7692	6.6542	-1.115	-2.166	0.043	0.1689	0.4171	0.5438	0.0011	0.0075	-0.8431	0.2051	0.3844	-0.264		6.16	6.06	6.03	6.08	5.59	5.4	5.53	6.95	6.23	6.63	6.6	5.61	5.15	5.83	6.09	6.14	6.18	6.14	5	4.79	4.95	5.25	5.16	4.95	4.81	4.79
ENSG00000037965	Homeobox protein Hox-C8 (Hox-3A). [Source:Uniprot/SWISSPROT;Acc:P31273]	HOXC8	hsa-miR-152(TargetScan|pictar), hsa-miR-153(TargetScan|pictar), hsa-miR-16(TargetScan|pictar), hsa-miR-195(TargetScan|pictar), hsa-miR-196(TargetScan|miranda), hsa-miR-196a(mirbase|pictar), hsa-miR-196b(mirbase|pictar), hsa-miR-34b(TargetScan|pictar)	5.8861	6.79	0.9039	1.8711	0.0176	5.775	6.3022	0.5272	1.4412	0.2448	0.3677	0.6314	0.3767	0.0042	0.0208	0.7156	0.1655	0.3344	0.2994		5.02	5.26	5.15	5.14	5.75	6.11	5.75	4.39	5.35	5.17	4.97	5.43	5.64	5.38	4.74	4.6	5.11	4.82	5.07	4.89	5.44	4.62	5.02	4.42	6.14	6.46
ENSG00000038002	N(4)-(beta-N-acetylglucosaminyl)-L-asparaginase precursor (EC 3.5.1.26) (Glycosylasparaginase) (Aspartylglucosaminidase) (N4-(N- acetyl-beta-glucosaminyl)-L-asparagine amidase) (AGA) [Contains: Glycosylasparaginase alpha chain; Glycosylasparaginase beta c [Source:Uniprot/SWISSPROT;Acc:P20933]	AGA		6.9652	6.5533	-0.4119	-1.3304	0.1252	5.6811	6.0815	0.4004	1.3198	0.5204	0.1613	0.4068	-0.8122	0.9843	0.9904	-0.0057	0.0097	0.053	0.878		6.22	5.8	5.83	5.95	5.38	5.68	5.41	5.4	3.75	4.86	4.67	4.87	4.57	5.61	6.1	6.51	6.4	6.34	4.63	5.13	4.21	5.21	5.6	5.08	4.94	5.24
ENSG00000038102	CDNA: FLJ21817 fis, clone HEP01141. [Source:Uniprot/SPTREMBL;Acc:Q9H6W0]	Q9H6W0_HUMAN		5.5667	5.1839	-0.3828	-1.3038	0.0104	4.9364	4.8767	-0.0597	-1.0423	0.761	0.1863	0.4402	-0.3231	0.1049	0.2232	-0.2213	0.003	0.0246	0.4688		4.67	4.46	4.46	4.53	4.18	4.04	4.28	3.98	4.17	3.67	3.94	3.86	3.94	3.77	4.22	3.58	3.96	3.92	3.8	4.1	4.02	4.57	4.59	4.51	5.35	5.15
ENSG00000038210	Phosphatidylinositol 4-kinase type 2-beta (EC 2.7.1.67) (Phosphatidylinositol 4-kinase type II-beta). [Source:Uniprot/SWISSPROT;Acc:Q8TCG2]	PI4K2B	hsa-miR-125a(miranda|pictar), hsa-miR-199a*(miranda|pictar)	8.4357	7.5427	-0.893	-1.857	0.0068	7.4027	7.247	-0.1557	-1.1139	0.7895	0.1812	0.434	-0.7373	0.0769	0.1787	-0.5243	0.0306	0.1102	0.6643		7.72	7.3	7.26	7.43	6.36	6.66	6.49	7.09	5.4	6.59	6.36	5.97	5.92	6.67	7.45	7.78	7.74	7.65	4.19	4.44	4.06	5.56	6.05	5.87	5.15	5.09
ENSG00000038219	Protein FAM44A. [Source:Uniprot/SWISSPROT;Acc:Q8NFC6]	FAM44A		6.7073	7.1745	0.4673	1.3825	0.0291	6.9579	7.5573	0.5994	1.5151	0.375	0.8156	0.9192	-0.1321	0.069	0.1658	0.5333	0.2586	0.4456	-0.3167		5.96	5.74	5.58	5.76	6.36	6.15	6.14	6.75	4.92	6.33	6	6.26	6.52	7.02	6.99	7.11	6.77	6.96	3.98	4.76	3.68	6.55	6.65	6.86	5.96	5.86
ENSG00000038274	Methionine adenosyltransferase 2 subunit beta (Methionine adenosyltransferase II beta) (MAT II beta) (Methionine adenosyltransferase 2 beta subunit) (DTDP-4-keto-6-deoxy-D-glucose 4- reductase). [Source:Uniprot/SWISSPROT;Acc:Q9NZL9]	MAT2B	hsa-miR-130b(miranda|pictar), hsa-miR-17-5p(TargetScan|pictar), hsa-miR-20(TargetScan|pictar), hsa-miR-301(TargetScan|pictar), hsa-miR-485-3p(TargetScan|mirbase)	8.8228	8.2067	-0.6161	-1.5327	0.0566	8.4772	8.7572	0.28	1.2142	0.2936	0.0138	0.0955	-0.8961	0.4158	0.5758	-0.1681	0.6165	0.7643	-0.1025		8.35	7.77	7.89	8	7.23	7.53	7.32	7.64	7.76	7.54	7.65	7.76	7.77	8.36	8.38	8.76	8.76	8.63	6.88	7.36	6.74	6.5	7.07	7.02	6.65	6.82
ENSG00000038295	Tolloid-like protein 1 precursor (EC 3.4.24.-). [Source:Uniprot/SWISSPROT;Acc:O43897]	TLL1	hsa-miR-29a(mirbase|pictar), hsa-miR-29c(mirbase|pictar), hsa-miR-96(TargetScan|pictar)	4.5667	4.8823	0.3157	1.2446	0.116	4.4993	7.4097	2.9103	7.5179	0.0011	0	0.0012	-2.5947	0.0022	0.0127	1.613	0.0119	0.0602	-1.23		3.65	3.73	3.71	3.7	4.12	3.77	4.07	3.89	3.38	3.38	3.55	6.33	6.08	7	3.57	3.44	3.36	3.45	4.03	3.92	3.75	2.81	2.59	3.26	4.87	5.45
ENSG00000038358	Enhancer of mRNA-decapping protein 4 (Human enhancer of decapping large subunit) (Hedls) (Autoantigen Ge-1) (Autoantigen RCD-8). [Source:Uniprot/SWISSPROT;Acc:Q6P2E9]	EDC4	hsa-let-7e(miranda|mirbase)	8.3555	8.3077	-0.0477	-1.0336	0.2601	8.3944	8.7008	0.3064	1.2366	0.2234	0.1655	0.4122	-0.3541	0.345	0.5086	0.1293	0.1267	0.2819	-0.216		7.36	7.42	7.43	7.4	7.27	7.37	7.39	7.64	7.04	7.65	7.44	7.84	7.84	7.6	7.36	7.11	6.97	7.15	6.98	7.16	7	7.32	7.28	7.13	6.42	6.62
ENSG00000038382	Triple functional domain protein (EC 2.7.11.1) (PTPRF-interacting protein). [Source:Uniprot/SWISSPROT;Acc:O75962]	TRIO	hsa-miR-101(TargetScan|pictar), hsa-miR-144(TargetScan|pictar), hsa-miR-25(TargetScan|mirbase|pictar), hsa-miR-32(TargetScan|mirbase|pictar), hsa-miR-367(TargetScan|pictar)	7.8452	8.5522	0.707	1.6324	0.0052	8.4956	9.9241	1.4285	2.6917	0.0104	0.0457	0.1999	-0.7215	0.0001	0.0013	1.0678	0.0002	0.0043	-1.0111		6.98	6.86	6.81	6.88	7.78	7.51	7.63	8.22	7.33	7.26	7.6	8.93	8.98	9.4	7.62	7.5	7.08	7.4	6.22	6.59	5.92	8.18	8.35	8.37	6.85	7.28
ENSG00000038427	Versican core protein precursor (Large fibroblast proteoglycan) (Chondroitin sulfate proteoglycan core protein 2) (PG-M) (Glial hyaluronate-binding protein) (GHAP). [Source:Uniprot/SWISSPROT;Acc:P13611]	VCAN	hsa-miR-101(TargetScan|pictar), hsa-miR-136(TargetScan|pictar), hsa-miR-144(TargetScan|pictar), hsa-miR-203(mirbase|pictar)	10.2512	11.3098	1.0586	2.0829	0.0029	9.694	11.799	2.105	4.302	0.0329	0.1073	0.3241	-1.0464	0.0004	0.0034	1.5818	0.9183	0.9579	0.0339	SR	9.46	9.25	9.31	9.34	10.34	10.74	10.33	9.57	7.43	9.29	8.76	10.99	10.8	11.26	9.92	9.81	9.78	9.83	7.07	7.33	5.96	9.08	9.22	9.15	8.25	8.28
ENSG00000038532	Uncharacterized protein KIAA0350. [Source:Uniprot/SWISSPROT;Acc:Q2KHT3]	CLEC16A		7.4757	7.7498	0.2741	1.2093	0.0167	7.6729	8.1072	0.4342	1.3512	0.0112	0.3952	0.6543	-0.1601	0.0038	0.0195	0.3542	0.0161	0.0733	-0.2773		6.51	6.49	6.4	6.47	6.87	6.66	6.78	6.7	6.8	6.59	6.7	7.1	7.01	7.3	6.85	6.81	6.68	6.78	6.17	6.16	6.1	7.08	6.97	7	6.34	6.37
ENSG00000038945	Macrophage scavenger receptor types I and II (Macrophage acetylated LDL receptor I and II) (Scavenger receptor class A member 1) (CD204 antigen). [Source:Uniprot/SWISSPROT;Acc:P21757]	MSR1		3.8587	3.6987	-0.16	-1.1173	0.3501	3.5603	3.467	-0.0933	-1.0668	0.7299	0.8207	0.9217	-0.0667	0.3945	0.556	-0.1267	0.0896	0.2238	0.265		2.98	2.99	2.96	2.97	2.78	2.9	2.84	2.49	2.58	2.86	2.65	2.7	2.6	2.32	2.5	2.7	2.81	2.67	2.53	2.36	2.62	2.4	2.76	2.6	6.99	6.88
ENSG00000039068	Epithelial-cadherin precursor (E-cadherin) (Uvomorulin) (Cadherin-1) (CAM 120/80) (CD324 antigen) [Contains: E-Cad/CTF1; E-Cad/CTF2; E- Cad/CTF3]. [Source:Uniprot/SWISSPROT;Acc:P12830]	CDH1	hsa-miR-9(TargetScan|pictar)	10.1857	7.975	-2.2107	-4.6289	0	10.5567	5.0943	-5.4623	-44.0886	0	0	0	3.2517	0	0.0001	-3.8365	0.0245	0.096	1.2548	SR	9.48	9.19	9.4	9.36	7.15	6.99	6.86	9.77	9.65	9.7	9.71	4.28	4.25	3.81	9.32	9.07	8.93	9.11	4.65	4.4	4.87	4.24	4.54	4.47	8.04	8.22
ENSG00000039123	Superkiller viralicidic activity 2-like 2 (EC 3.6.1.-) (ATP-dependent helicase SKIV2L2). [Source:Uniprot/SWISSPROT;Acc:P42285]	SKIV2L2	hsa-miR-369-3p(TargetScan|mirbase)	10.1086	9.5053	-0.6033	-1.5192	0.0136	9.4531	9.4558	0.0027	1.0019	0.9955	0.1862	0.4402	-0.606	0.2092	0.361	-0.3003	0.1454	0.307	0.3525		9.47	9.13	9.17	9.26	8.47	8.64	8.58	9.11	7.69	8.82	8.54	8.39	8.25	8.96	9.06	9.47	9.38	9.31	6.74	7.17	6.59	7.52	7.9	7.93	7.3	7.39
ENSG00000039139	Ciliary dynein heavy chain 5 (Axonemal beta dynein heavy chain 5) (HL1). [Source:Uniprot/SWISSPROT;Acc:Q8TE73]	DNAH5		4.7139	4.2435	-0.4704	-1.3855	0.0001	4.4249	3.965	-0.4599	-1.3755	0.0022	0.9493	0.9801	-0.0105	0.0002	0.002	-0.4652	0.0074	0.0446	0.2838		3.7	3.79	3.72	3.74	3.23	3.3	3.3	3.55	3.44	3.42	3.47	3.02	3.08	2.99	3.92	3.89	3.98	3.93	3.3	3.49	3.47	3.13	3.14	3.3	3.42	3.59
ENSG00000039319	Zinc finger FYVE domain-containing protein 16 (Endofin) (Endosome- associated FYVE domain protein). [Source:Uniprot/SWISSPROT;Acc:Q7Z3T8]	ZFYVE16		8.4172	9.4578	1.0406	2.057	0.0095	7.5244	9.0061	1.4817	2.7927	0.0098	0.2314	0.4966	-0.4411	0	0.0003	1.2611	0.0032	0.0255	0.6722	SR	7.72	7.18	7.51	7.47	8.49	8.71	8.48	7.02	6.01	6.56	6.53	7.94	7.92	8.47	7.67	7.99	8.06	7.91	5.22	5.67	5.18	8.03	8.16	8.35	7.14	7.21
ENSG00000039523	Protein FAM65A. [Source:Uniprot/SWISSPROT;Acc:Q6ZS17]	FAM65A		7.4155	7.4407	0.0251	1.0176	0.6326	7.2064	7.8013	0.595	1.5104	0.0508	0.0384	0.1796	-0.5698	0.0581	0.1466	0.31	0.6179	0.7653	-0.0758		6.43	6.38	6.31	6.37	6.38	6.4	6.52	5.95	6.62	5.99	6.19	6.87	6.76	6.76	6.47	6.39	6.01	6.29	5.57	5.68	5.61	6.72	6.88	6.48	6.6	6.85
ENSG00000039537	Complement component C6 precursor. [Source:Uniprot/SWISSPROT;Acc:P13671]	C6		3.9122	3.7761	-0.1361	-1.0989	0.1813	3.9041	3.5059	-0.3981	-1.3178	0.0111	0.1789	0.4312	0.262	0.0248	0.0787	-0.2671	0.206	0.3853	0.1391		2.82	2.88	2.99	2.9	2.68	2.75	2.8	2.79	2.95	2.9	2.88	2.7	2.57	2.55	2.62	2.63	2.43	2.56	3.6	3.3	3.04	2.57	2.49	2.55	4.07	4.24
ENSG00000039560	Ankycorbin (Ankyrin repeat and coiled-coil structure-containing protein) (Retinoic acid-induced protein 14) (Novel retinal pigment epithelial cell protein). [Source:Uniprot/SWISSPROT;Acc:Q9P0K7]	RAI14	hsa-miR-103(TargetScan|pictar), hsa-miR-107(TargetScan|pictar), hsa-miR-153(TargetScan|pictar), hsa-miR-183(TargetScan|mirbase|pictar), hsa-miR-9(TargetScan|pictar)	9.3318	10.0178	0.686	1.6088	0.0027	8.4272	9.7987	1.3715	2.5874	0.0203	0.0854	0.2863	-0.6855	0.0003	0.0027	1.0288	0.0172	0.0765	0.5619		8.58	8.33	8.38	8.43	9.28	9.16	9.03	8.01	6.84	7.6	7.48	8.6	8.98	9.19	9.41	9.62	9.67	9.57	6.72	7.09	5.86	6.81	7.03	6.79	6.27	6.5
ENSG00000039600	Transcription factor SOX-30. [Source:Uniprot/SWISSPROT;Acc:O94993]	SOX30	hsa-miR-186(miranda|mirbase), hsa-miR-192(miranda|mirbase)	4.2821	4.125	-0.1571	-1.115	0.4237	4.4238	3.6921	-0.7317	-1.6606	0.0271	0.0647	0.2445	0.5746	0.0182	0.0628	-0.4444	0.3879	0.5753	0.1456		4.01	4.24	4.15	4.14	3.63	3.94	3.93	3.98	4.17	4.43	4.2	3.7	3.88	3.48	3.9	3.77	3.64	3.77	3.66	3.5	3.71	3.77	3.73	3.89	4.31	3.9
ENSG00000039650	Bifunctional polynucleotide phosphatase/kinase (Polynucleotide kinase- 3'-phosphatase) (DNA 5'-kinase/3'-phosphatase) [Includes: Polynucleotide 3'-phosphatase (EC 3.1.3.32) (2'(3')-polynucleotidase); Polynucleotide 5'-hydroxyl-kinase (EC 2.7.1.78)]. [Source:Uniprot/SWISSPROT;Acc:Q96T60]	PNKP		7.926	7.5524	-0.3736	-1.2955	0.0011	8.3904	7.7904	-0.6	-1.5157	0.0196	0.2951	0.5635	0.2264	0.001	0.0068	-0.4868	0.0086	0.049	-0.3512		6.94	7	6.87	6.94	6.59	6.53	6.55	7.32	7.71	7.21	7.41	6.81	6.92	6.69	6.8	6.69	6.67	6.72	6.07	6.3	6.34	6.41	6.32	6.33	6.19	6.12
ENSG00000039987	Bestrophin-2 (Vitelliform macular dystrophy 2-like protein 1). [Source:Uniprot/SWISSPROT;Acc:Q8NFU1]	BEST2		5.9313	4.8238	-1.1075	-2.1547	0.0031	5.7725	4.5971	-1.1754	-2.2586	0.0053	0.8129	0.9176	0.0679	0	0.0001	-1.1415	0.1948	0.3716	0.1927	SR	4.73	4.75	5.04	4.84	3.61	4.02	3.71	4.81	4.91	4.38	4.7	3.58	3.93	3.38	4.78	4.2	4.28	4.42	3.64	3.53	3.79	3.73	3.53	3.49	3.86	3.89
ENSG00000040199	PH domain leucine-rich repeat protein phosphatase-like (EC 3.1.3.16). [Source:Uniprot/SWISSPROT;Acc:Q6ZVD8]	PHLPPL	hsa-miR-134(TargetScan|mirbase), hsa-miR-367(TargetScan|mirbase), hsa-miR-497(TargetScan|mirbase)	7.6133	7.5	-0.1133	-1.0817	0.2928	7.7617	7.7717	0.01	1.007	0.9674	0.6439	0.8236	-0.1233	0.7021	0.8088	-0.0517	0.1374	0.2962	-0.21		6.65	6.83	6.78	6.75	6.54	6.49	6.67	7.35	6.53	6.9	6.93	7.03	6.94	6.79	7.32	7.18	7.11	7.2	5.67	5.91	5.24	6.57	6.59	6.48	6.09	6.09
ENSG00000040275	Coiled-coil domain-containing protein 99 (Rrhabdomyosarcoma antigen protein MU-RMS-40.4A) (Arsenite-related gene 1 protein). [Source:Uniprot/SWISSPROT;Acc:Q96EA4]	CCDC99		8.7197	8.4437	-0.276	-1.2108	0.1764	8.1193	7.9347	-0.1847	-1.1366	0.7874	0.88	0.9487	-0.0913	0.4336	0.5923	-0.2303	0.0749	0.1998	0.5547		8.06	7.52	7.64	7.74	7.33	7.68	7.26	7.84	5.81	7.43	7.03	6.32	6.92	7.33	7.96	8.39	8.21	8.19	4.97	5.54	4.59	6.26	6.11	6.44	3.7	3.63
ENSG00000040341	Double-stranded RNA-binding protein Staufen homolog 2. [Source:Uniprot/SWISSPROT;Acc:Q9NUL3]	STAU2	hsa-miR-139(TargetScan|pictar), hsa-miR-198(miranda|mirbase), hsa-miR-217(miranda|mirbase)	8.82	8.6414	-0.1786	-1.1318	0.3604	8.2081	8.7129	0.5048	1.4189	0.2504	0.1056	0.3211	-0.6833	0.4591	0.614	0.1631	0.2292	0.4124	0.2702		8.17	7.8	7.72	7.9	7.87	7.46	7.68	7.6	6.5	7.5	7.2	7.69	7.45	8.17	8.21	8.55	8.64	8.46	6.67	6.77	6.45	7.96	7.89	8.05	6.31	5.87
ENSG00000040487	PQ-loop repeat-containing protein 2. [Source:Uniprot/SWISSPROT;Acc:Q6ZP29]	PQLC2		7.8274	7.6319	-0.1956	-1.1452	0.0338	7.8948	8.0844	0.1896	1.1405	0.2788	0.0848	0.2851	-0.3852	0.9806	0.9885	-0.003	0.0505	0.1539	-0.26		6.79	6.93	6.71	6.81	6.58	6.65	6.6	7.01	6.99	6.58	6.86	7.11	6.9	7.24	6.68	6.62	6.58	6.63	6.42	6.75	6.36	6.76	6.74	6.38	6.14	5.95
ENSG00000040531	Cystinosin. [Source:Uniprot/SWISSPROT;Acc:O60931]	CTNS	hsa-let-7b(mirbase|pictar), hsa-let-7e(mirbase|pictar), hsa-let-7f(mirbase|pictar), hsa-let-7i(miranda|pictar), hsa-miR-98(TargetScan|pictar)	7.271	6.9418	-0.3292	-1.2563	0.0461	7.2477	7.689	0.4413	1.3578	0.1736	0.0233	0.1318	-0.7705	0.7649	0.8519	0.056	0.0718	0.1943	-0.3619		6.31	6.49	6.1	6.3	5.99	5.88	5.91	6.57	5.85	6.32	6.24	6.5	6.57	7.01	5.94	5.9	5.91	5.92	5.57	5.67	5.52	6.42	6.48	6.05	5.3	5.1
ENSG00000040608	Reticulon-4 receptor precursor (Nogo receptor) (NgR) (Nogo-66 receptor). [Source:Uniprot/SWISSPROT;Acc:Q9BZR6]	RTN4R	hsa-miR-30d(miranda|mirbase)	7.7156	7.2456	-0.47	-1.3851	0.0036	7.8289	8.3178	0.4889	1.4034	0.0082	0.0003	0.008	-0.9589	0.9566	0.9746	0.0094	0.0045	0.0321	-0.5928		6.46	6.66	6.58	6.57	6.01	6.03	6.06	6.56	6.74	6.59	6.63	7.16	7.35	6.97	7.02	6.74	6.96	6.9	6	6.48	5.9	6.32	6.4	6.09	5.64	4.81
ENSG00000040633	PHD finger protein 23 [Source:RefSeq_peptide;Acc:NP_077273]	PHF23		9.35	8.6711	-0.6789	-1.6009	0.0018	9.4644	9.5622	0.0978	1.0701	0.529	0.0035	0.0394	-0.7767	0.0875	0.1962	-0.2906	0.0074	0.0444	-0.5028		8.54	8.44	8.32	8.43	7.82	7.8	7.55	8.51	8.4	8.64	8.52	8.62	8.55	8.92	8.08	8.11	8.37	8.19	7.49	7.31	7.43	8.14	7.78	7.82	6.97	7.36
ENSG00000040731	Cadherin-10 precursor (T2-cadherin). [Source:Uniprot/SWISSPROT;Acc:Q9Y6N8]	CDH10	hsa-miR-25(TargetScan|mirbase|pictar), hsa-miR-32(TargetScan|mirbase|pictar), hsa-miR-363(TargetScan|mirbase), hsa-miR-367(TargetScan|pictar), hsa-miR-92(TargetScan|pictar)	4.632	5.9522	1.3202	2.497	0.0001	4.6841	7.55	2.8659	7.2898	0.0009	0.0006	0.0125	-1.5457	0	0.0002	2.093	0.0113	0.0581	-0.825	SR	3.59	3.62	3.42	3.55	4.92	4.72	4.84	3.81	3.13	3.77	3.57	6.23	6.17	6.95	2.96	3.06	3.02	3.01	4.96	5.12	4.27	2.93	2.76	3.05	2.97	3.13
ENSG00000040933	Type I inositol-3,4-bisphosphate 4-phosphatase (EC 3.1.3.66) (Inositol polyphosphate 4-phosphatase type I). [Source:Uniprot/SWISSPROT;Acc:Q96PE3]	INPP4A	hsa-miR-194(miranda|mirbase), hsa-miR-205(TargetScan|pictar)	8.4022	7.9172	-0.485	-1.3996	0.0085	8.1444	8.4717	0.3272	1.2546	0.0827	0.0023	0.0298	-0.8122	0.6279	0.7523	-0.0789	0.3682	0.5573	-0.1483		7.59	7.34	7.39	7.44	6.86	7.05	6.96	7.41	6.98	7.2	7.2	7.47	7.59	7.64	7.29	7.3	7.18	7.26	6.27	6.48	5.92	7.22	7.24	7.12	6.48	6.47
ENSG00000041353	Ras-related protein Rab-27B (C25KG). [Source:Uniprot/SWISSPROT;Acc:O00194]	RAB27B		4.8461	5.8222	0.9761	1.9672	0.001	4.1778	5.5644	1.3867	2.6147	0.0017	0.1008	0.3136	-0.4106	0	0	1.1814	0.0042	0.0306	0.4631		3.96	3.8	3.75	3.84	4.83	4.82	4.74	3.08	3.3	3.38	3.25	4.17	4.52	4.79	3.9	4.08	4.38	4.12	3.64	3.59	4.25	3.51	4.02	3.57	5.84	5.44
ENSG00000041357	Proteasome subunit alpha type 4 (EC 3.4.25.1) (Proteasome component C9) (Macropain subunit C9) (Multicatalytic endopeptidase complex subunit C9) (Proteasome subunit L). [Source:Uniprot/SWISSPROT;Acc:P25789]	PSMA4		10.6381	10.0419	-0.5962	-1.5117	0.0503	10.541	10.57	0.029	1.0203	0.9065	0.0457	0.1998	-0.6252	0.1125	0.235	-0.2836	0.2175	0.3989	-0.2155		10.09	9.68	9.71	9.83	9.19	9.13	9.16	9.62	9.55	9.97	9.71	9.61	9.45	10.19	10.22	10.73	10.67	10.54	9.88	9.84	9.76	8.98	8.84	8.99	6.81	6.74
ENSG00000041515	Myosin-XVI (Unconventional myosin-16). [Source:Uniprot/SWISSPROT;Acc:Q9Y6X6]	MYO16		5.0227	5.1982	0.1754	1.1293	0.2185	5.0567	5.9164	0.8597	1.8146	0.0013	0.006	0.0559	-0.6842	0.0038	0.0192	0.5176	0.023	0.092	-0.3761		3.94	4.14	3.98	4.02	4.04	4.39	4.13	3.95	4.18	4.17	4.1	4.78	4.87	5.01	3.88	3.9	3.92	3.9	4.86	4.75	5.07	6.78	6.63	6.6	4.46	4.33
ENSG00000041802	large subunit GTPase 1 homolog [Source:RefSeq_peptide;Acc:NP_060855]	LSG1		8.2883	7.0643	-1.224	-2.3359	0.0047	7.8677	7.023	-0.8447	-1.7958	0.0713	0.2909	0.5591	-0.3793	0.0001	0.001	-1.0343	0.2158	0.3971	0.231	SR	7.43	7.17	7.18	7.26	6	5.95	5.99	7.18	6.72	6.56	6.82	5.6	5.64	6.58	6.81	6.99	6.87	6.89	4.85	5.05	4.77	5.35	5.46	5.47	5.09	5.12
ENSG00000041880	Poly [ADP-ribose] polymerase 3 (EC 2.4.2.30) (PARP-3) (NAD(+) ADP- ribosyltransferase 3) (Poly[ADP-ribose] synthetase 3) (pADPRT-3) (hPARP-3) (IRT1). [Source:Uniprot/SWISSPROT;Acc:Q9Y6F1]	PARP3		6.47	6.4103	-0.0597	-1.0422	0.6342	6.1207	6.0897	-0.031	-1.0217	0.8799	0.9084	0.962	-0.0287	0.72	0.8214	-0.0453	0.019	0.0815	0.335		5.3	5.53	5.28	5.37	5.2	5.3	5.31	4.8	5.28	4.96	5.01	4.94	5.06	4.9	5.07	5.19	5.14	5.14	5.49	5.46	5.53	4.96	5.28	5.3	5.61	5.92
ENSG00000041982	Tenascin precursor (TN) (Tenascin-C) (TN-C) (Hexabrachion) (Cytotactin) (Neuronectin) (GMEM) (JI) (Myotendinous antigen) (Glioma- associated-extracellular matrix antigen) (GP 150-225). [Source:Uniprot/SWISSPROT;Acc:P24821]	TNC		8.3432	10.434	2.0908	4.2599	0	6.845	10.6993	3.8543	14.4631	0.0003	0.0003	0.0073	-1.7635	0	0	2.9726	0.0654	0.1829	0.6165	SR	7.34	7.47	7.38	7.4	9.63	9.54	9.68	6.09	5.24	6.05	5.8	9.51	10.32	9.85	5.19	5.01	4.87	5.02	5.84	5.91	5.58	11.28	11.3	11.24	7.98	8.04
ENSG00000041988	THAP domain-containing protein 3. [Source:Uniprot/SWISSPROT;Acc:Q8WTV1]	THAP3	hsa-miR-146(TargetScan|pictar)	6.99	6.8544	-0.1356	-1.0985	0.3165	7.1278	7.1333	0.0056	1.0039	0.9796	0.5845	0.7891	-0.1411	0.6215	0.7473	-0.065	0.1304	0.2869	-0.2083		5.9	6.17	5.93	6	5.75	5.7	5.99	5.79	6.5	6.1	6.13	6.15	6.19	6.03	5.74	6	5.98	5.91	4.58	4.39	4.81	5.75	5.47	5.27	5.57	5.72
ENSG00000042022	Abhydrolase domain-containing protein 14A (EC 3.-.-.-). [Source:Uniprot/SWISSPROT;Acc:Q9BUJ0]	ABHD14A		7.7233	7.7244	0.0011	1.0008	0.9934	7.3856	8.1344	0.7489	1.6805	0.018	0.0122	0.0882	-0.7478	0.0435	0.1187	0.375	0.8315	0.9084	-0.0361		6.92	6.71	6.96	6.86	6.81	6.85	6.62	6.36	6.7	6.35	6.47	7.51	7.1	7.06	6.06	6.45	6.3	6.27	6.75	6.88	6.78	7.15	7.24	6.65	6.32	6.93
ENSG00000042062	Uncharacterized protein C20orf175. [Source:Uniprot/SWISSPROT;Acc:Q96MK2]	C20orf175		5.9556	5.6554	-0.3003	-1.2314	0.0403	6.0946	6.0355	-0.0591	-1.0418	0.5508	0.199	0.4566	-0.2412	0.0994	0.2147	-0.1797	0.0242	0.0953	-0.2596		4.9	4.79	4.89	4.86	4.42	4.59	4.69	5.17	5.05	4.84	5.02	5.06	4.98	4.85	4.9	4.62	4.63	4.72	4.58	4.35	4.43	4.43	4.4	4.15	5.63	5.36
ENSG00000042088	Tyrosyl-DNA phosphodiesterase 1 (EC 3.1.4.-) (Tyr-DNA phosphodiesterase 1). [Source:Uniprot/SWISSPROT;Acc:Q9NUW8]	TDP1		9.3647	8.0245	-1.3402	-2.5319	0.0021	8.751	8.5451	-0.2059	-1.1534	0.3778	0.0006	0.0126	-1.1343	0.0027	0.0147	-0.773	0.8237	0.9039	0.0466	CS	8.6	8.38	8.38	8.45	7.05	7.04	7.01	8.05	7.55	7.8	7.8	7.54	7.39	7.94	8.52	8.67	8.68	8.62	6.34	6.3	6.24	6.98	6.92	6.77	5.77	5.68
ENSG00000042286	Apoptosis-inducing factor 2 (EC 1.-.-.-) (Apoptosis-inducing factor- like mitochondrion-associated inducer of death) (Apoptosis-inducing factor-homologous mitochondrion-associated inducer of death) (p53- responsive gene 3 protein). [Source:Uniprot/SWISSPROT;Acc:Q9BRQ8]	AIFM2		7.56	7.2343	-0.3257	-1.2533	0.1229	6.5438	6.6562	0.1124	1.081	0.4149	0.0786	0.274	-0.4381	0.4343	0.5929	-0.1067	0.0001	0.0022	0.7971		6.56	6.64	6.39	6.53	6.16	5.94	6.45	5.42	5.34	5.68	5.48	5.48	5.65	5.72	6.03	6.08	6.23	6.11	5.3	5.37	5.18	6.24	6.16	6.25	6.34	6.74
ENSG00000042304		NP_064546.2		5.694	5.4513	-0.2427	-1.1832	0.0439	5.3553	5.5913	0.236	1.1777	0.4116	0.1098	0.3284	-0.4787	0.9831	0.9897	-0.0033	0.5311	0.698	0.0993		4.68	4.79	4.77	4.75	4.48	4.4	4.53	4.33	4.02	4.71	4.35	4.7	4.21	4.89	3.76	4.42	4.71	4.29	5.42	5.55	4.78	4.24	4.29	4.54	4.13	4.68
ENSG00000042317	Spermatogenesis-associated protein 7 (Spermatogenesis-associated protein HSD3) (HSD-3.1). [Source:Uniprot/SWISSPROT;Acc:Q9P0W8]	SPATA7	hsa-miR-193(TargetScan|pictar)	6.3203	6.6169	0.2967	1.2283	0.201	6.099	7.0862	0.9872	1.9823	0.0443	0.0795	0.2757	-0.6905	0.0079	0.0336	0.6419	0.5499	0.712	-0.124		5.65	5.26	5.12	5.34	5.56	5.67	5.59	5.24	4.67	5.22	5.05	6.07	5.55	6.6	5.59	6.2	6.42	6.07	4.03	3.92	3.82	5.52	5.58	5.16	5.38	5.32
ENSG00000042429	CRSP complex subunit 6 (Cofactor required for Sp1 transcriptional activation subunit 6) (Transcriptional coactivator CRSP77) (Vitamin D3 receptor-interacting protein complex 80 kDa component) (DRIP80) (Thyroid hormone receptor-associated protein complex 8 [Source:Uniprot/SWISSPROT;Acc:Q9NVC6]	MED17	hsa-miR-218(TargetScan|pictar)	8.3762	8.5288	0.1526	1.1116	0.3305	7.9676	8.9293	0.9617	1.9476	0.0173	0.0164	0.1064	-0.809	0.0107	0.0421	0.5571	0.9828	0.9912	0.004		7.65	7.37	7.26	7.42	7.77	7.45	7.48	7.32	6.64	7.06	7.01	7.97	7.68	8.33	7.36	7.49	7.58	7.47	6.11	6.17	5.52	7.16	7.21	6.83	6.48	6.2
ENSG00000042445	All-trans-retinol 13,14-reductase precursor (EC 1.3.99.23) (All-trans- 13,14-dihydroretinol saturase) (RetSat). [Source:Uniprot/SWISSPROT;Acc:Q6NUM9]	RETSAT		7.5807	7.4407	-0.14	-1.1019	0.2667	7.1073	7.6747	0.5673	1.4818	0.1717	0.0641	0.2433	-0.7073	0.3002	0.4629	0.2137	0.5555	0.7166	0.1197		6.58	6.4	6.72	6.57	6.44	6.49	6.3	6.38	6.5	5.37	6.08	6.55	6.56	6.91	6.73	6.62	6.7	6.68	6.77	6.81	6.56	6.68	6.78	6.44	7.96	8.24
ENSG00000042493	Macrophage-capping protein (Actin-regulatory protein CAP-G). [Source:Uniprot/SWISSPROT;Acc:P40121]	CAPG		8.35	7.358	-0.992	-1.9889	0.0363	9.1347	7.5303	-1.6043	-3.0406	0.0035	0.0806	0.2774	0.6123	0	0.0002	-1.2982	0.0211	0.0874	-0.4785		7.46	7.5	7.35	7.44	5.98	6.59	6.5	8.45	8.61	7.73	8.26	6.48	6.47	6.68	7.89	8.12	8.11	8.04	5.01	5.18	4.86	6.94	6.77	6.77	6.42	6.39
ENSG00000042753	AP-2 complex subunit sigma-1 (Adapter-related protein complex 2 sigma- 1 subunit) (Clathrin coat assembly protein AP17) (Clathrin coat- associated protein AP17) (Plasma membrane adaptor AP-2 17 kDa protein) (HA2 17 kDa subunit) (Clathrin assembly protein [Source:Uniprot/SWISSPROT;Acc:P53680]	AP2S1	hsa-miR-198(miranda|mirbase), hsa-miR-34a(mirbase|pictar), hsa-miR-34b(TargetScan|pictar)	10.3122	10.2167	-0.0956	-1.0685	0.2749	10.2789	10.3056	0.0267	1.0187	0.7282	0.493	0.7256	-0.1222	0.7213	0.8222	-0.0344	0.7734	0.8711	-0.0278		9.48	9.47	9.55	9.5	9.28	9.46	9.47	9.61	9.43	9.38	9.48	9.58	9.45	9.5	9.67	9.81	9.78	9.75	9.61	9.51	9.53	9.18	9.1	8.98	8.65	8.9
ENSG00000042781	Usherin precursor (Usher syndrome type-2A protein) (Usher syndrome type IIa protein). [Source:Uniprot/SWISSPROT;Acc:O75445]	USH2A		4.0558	4.6406	0.5848	1.4998	0.0289	4.1097	3.9349	-0.1748	-1.1288	0.0802	0.0037	0.0413	0.7596	0.207	0.3587	0.205	0.0555	0.1646	0.3259		3.03	3.12	3.31	3.15	3.74	3.42	3.75	3.13	3.26	3.2	3.19	3.1	2.9	3.03	2.98	3.09	3.13	3.06	3.8	4.01	4.01	2.97	2.9	3.03	3.08	3.29
ENSG00000042813	Zona pellucida-binding protein 1 precursor (Sp38). [Source:Uniprot/SWISSPROT;Acc:Q9BS86]	ZPBP		4.0313	3.975	-0.0563	-1.0398	0.7844	4.6921	3.9375	-0.7546	-1.6871	0.0548	0.0547	0.2228	0.6983	0.0535	0.1383	-0.4054	0.1257	0.2803	-0.3117		3.05	3.18	3.2	3.14	2.79	3.21	3.11	4.01	3.4	3.71	3.71	3.24	3.22	2.74	3.17	3.15	3.25	3.19	3.62	3.89	3.48	2.73	2.93	3.51	3.58	4.06
ENSG00000042832	Thyroglobulin precursor. [Source:Uniprot/SWISSPROT;Acc:P01266]	TG		5.7899	5.8323	0.0424	1.0298	0.7569	5.6751	5.4685	-0.2066	-1.154	0.0606	0.2306	0.4954	0.249	0.4652	0.6199	-0.0821	0.0484	0.1497	0.2393		4.53	4.85	4.85	4.74	4.77	4.71	4.68	4.53	4.68	4.7	4.64	4.45	4.46	4.34	4.42	4.36	4.3	4.36	4.85	5.06	5.03	4.37	4.33	4.21	4.59	4.64
ENSG00000042980	ADAM 28 precursor (EC 3.4.24.-) (A disintegrin and metalloproteinase domain 28) (Metalloproteinase-like, disintegrin-like, and cysteine- rich protein-L) (MDC-L) (eMDC II) (ADAM23). [Source:Uniprot/SWISSPROT;Acc:Q9UKQ2]	ADAM28		4.9056	5.4082	0.5027	1.4168	0.0187	5.0824	3.9838	-1.0987	-2.1416	0.0047	0.0001	0.0025	1.6013	0.282	0.4432	-0.298	0.0363	0.1237	0.6238		4.13	3.93	3.95	4	4.46	4.58	4.35	4.43	3.86	4.22	4.17	3.37	3.17	3.1	4.1	3.82	3.75	3.89	3.88	3.8	3.67	3.61	3.54	3.87	4.86	5.27
ENSG00000043039	Homeobox protein BarH-like 2. [Source:Uniprot/SWISSPROT;Acc:Q9UMQ3]	BARX2		6.12	7.099	0.979	1.9712	0.0013	6.5471	6.75	0.2029	1.151	0.642	0.07	0.2561	0.7762	0.0197	0.0665	0.591	0.8617	0.9263	-0.039		4.85	4.92	5	4.92	5.81	5.58	5.75	4.83	5.14	5.36	5.11	4.84	6.22	5.5	4.8	4.64	4.64	4.69	4.83	4.79	4.81	4.82	4.72	4.59	6.62	6.87
ENSG00000043093	DCN1-like protein 1 (Defective in cullin neddylation protein 1-like protein 1) (DCUN1 domain-containing protein 1) (Squamous cell carcinoma-related oncogene). [Source:Uniprot/SWISSPROT;Acc:Q96GG9]	DCUN1D1	hsa-miR-182(TargetScan|pictar), hsa-miR-198(miranda|mirbase), hsa-miR-218(TargetScan|miranda|mirbase|pictar), hsa-miR-221(TargetScan|pictar), hsa-miR-323(TargetScan|pictar), hsa-miR-362(TargetScan|miranda), hsa-miR-372(TargetScan|pictar)	8	8.1133	0.1133	1.0817	0.694	8.3143	8.1957	-0.1186	-1.0857	0.6346	0.5088	0.7364	0.2319	0.988	0.9929	-0.0026	0.267	0.4545	-0.1983		7.37	6.75	7.02	7.05	7.44	7.02	7.1	7.61	7.1	7.39	7.37	6.95	7.11	7.62	7.91	8.52	8.32	8.25	4.48	4.88	4.69	6.6	6.86	6.89	6.33	6.26
ENSG00000043143	Protein Jade-2 (PHD finger protein 15). [Source:Uniprot/SWISSPROT;Acc:Q9NQC1]	PHF15	hsa-miR-126(TargetScan|pictar), hsa-miR-137(TargetScan|pictar), hsa-miR-149(TargetScan|pictar), hsa-miR-152(TargetScan|pictar), hsa-miR-16(TargetScan|pictar), hsa-miR-183(TargetScan|pictar), hsa-miR-193(TargetScan|pictar), hsa-miR-195(TargetScan|pictar), hsa-miR-218(TargetScan|pictar), hsa-miR-32(TargetScan|pictar), hsa-miR-328(TargetScan|mirbase|pictar), hsa-miR-34b(TargetScan|pictar), hsa-miR-3…	8.3729	7.2519	-1.121	-2.1749	0.003	8.9914	6.989	-2.0024	-4.0066	0.0006	0.0036	0.04	0.8814	0	0	-1.5617	0.3319	0.5232	-0.1779	SR	7.43	7.47	7.43	7.45	6.08	6.35	6.33	8.25	8.27	7.84	8.12	6.17	5.69	6.06	7.39	7.28	7.3	7.32	5.65	5.53	5.37	5.62	5.48	5.42	6.95	6.97
ENSG00000043355	Zinc finger protein ZIC 2 (Zinc finger protein of the cerebellum 2). [Source:Uniprot/SWISSPROT;Acc:O95409]	ZIC2	hsa-miR-181a(mirbase|pictar), hsa-miR-181b(mirbase|pictar), hsa-miR-182(TargetScan|pictar), hsa-miR-320(miranda|pictar), hsa-miR-494(TargetScan|mirbase), hsa-miR-96(TargetScan|miranda|mirbase|pictar)	9.5585	8.1279	-1.4306	-2.6956	0.0079	9.5439	9.4542	-0.0897	-1.0641	0.5222	0.0001	0.0029	-1.3409	0.0054	0.025	-0.7602	0.0127	0.0628	-0.6559	CS	8.59	8.73	8.68	8.67	6.88	7.35	7.26	8.44	8.7	8.7	8.61	8.65	8.61	8.34	8.1	7.96	7.82	7.96	7.39	7.29	7.3	7.58	7.56	7.42	6.79	6.43
ENSG00000043462	Lymphocyte cytosolic protein 2 (SH2 domain-containing leukocyte protein of 76 kDa) (SLP-76 tyrosine phosphoprotein) (SLP76). [Source:Uniprot/SWISSPROT;Acc:Q13094]	LCP2		4.6775	4.6714	-0.0061	-1.0042	0.968	4.9972	4.8422	-0.155	-1.1134	0.4552	0.565	0.7769	0.1489	0.5429	0.6854	-0.0806	0.0809	0.2094	-0.2453		4.06	3.82	3.98	3.95	3.9	3.93	3.8	3.88	4.04	4.17	4.03	4.23	3.81	3.59	3.74	4.45	4	4.06	3.84	4.06	4.04	3.63	3.69	3.53	6.79	6.51
ENSG00000043514	tRNA isopentenyltransferase, mitochondrial precursor (EC 2.5.1.8) (Isopentenyl-diphosphate:tRNA isopentenyltransferase) (IPP transferase) (IPTase) (IPPT) (hGRO1). [Source:Uniprot/SWISSPROT;Acc:Q9H3H1]	TRIT1	hsa-miR-197(miranda|mirbase), hsa-miR-28(TargetScan|pictar)	8.13	8.4833	0.3533	1.2775	0.0516	8.03	7.9433	-0.0867	-1.0619	0.6171	0.0768	0.2705	0.44	0.3316	0.4954	0.1333	0.0319	0.1134	0.32		7.01	7.32	7.23	7.19	7.47	7.63	7.57	6.72	7.36	7.06	7.05	6.98	6.89	7	6.81	6.9	6.66	6.79	7.27	6.81	6.65	7.43	7.11	7.29	6.38	5.76
ENSG00000043591	Beta-1 adrenergic receptor (Beta-1 adrenoceptor) (Beta-1 adrenoreceptor). [Source:Uniprot/SWISSPROT;Acc:P08588]	ADRB1	hsa-miR-101(TargetScan|mirbase), hsa-miR-141(TargetScan|mirbase), hsa-miR-200a(TargetScan|mirbase), hsa-miR-30b(mirbase|pictar), hsa-miR-30c(mirbase|pictar), hsa-miR-30d(mirbase|pictar), hsa-miR-30e(mirbase|pictar), hsa-miR-32(TargetScan|mirbase)	7.2771	7.1683	-0.1088	-1.0783	0.439	7.4254	7.0454	-0.38	-1.3013	0.145	0.309	0.5769	0.2713	0.0937	0.206	-0.2444	0.9261	0.9621	-0.0127		6.14	6.52	6.4	6.35	6.19	6.26	6.32	6.22	6.7	6.37	6.43	6.19	6.28	5.7	5.9	5.96	6	5.95	5.93	6.12	6.19	6.14	6.21	5.8	6.88	6.57
ENSG00000043822	Phosphatidylinositol 4-kinase type 2-alpha (EC 2.7.1.67) (Phosphatidylinositol 4-kinase type II-alpha). [Source:Uniprot/SWISSPROT;Acc:Q9BTU6]	PI4K2A	hsa-miR-181a(miranda|pictar), hsa-miR-218(miranda|pictar)	8.4464	8.2976	-0.1488	-1.1086	0.2105	8.6994	8.6952	-0.0042	-1.0029	0.8564	0.4013	0.6581	-0.1445	0.4228	0.5824	-0.0765	0.0042	0.0306	-0.3253		7.62	7.57	7.52	7.57	7.54	7.34	7.29	7.81	7.77	7.84	7.81	7.89	7.86	7.77	7.66	7.49	7.51	7.55	6.31	6.24	5.96	7.45	7.28	7.23	6.85	6.96
ENSG00000044012	Guanylate cyclase activator 2B precursor [Contains: Guanylate cyclase C-activating peptide 2 (Guanylate cyclase C-activating peptide II) (GCAP-II); Uroguanylin (UGN)]. [Source:Uniprot/SWISSPROT;Acc:Q16661]	GUCA2B		9.3133	9.8333	0.52	1.434	0.0216	8.7433	9.2	0.4567	1.3724	0.0394	0.7813	0.901	0.0633	0.0011	0.0077	0.4883	0.0002	0.0047	0.6017		8.34	8.54	8.45	8.44	9.02	9.24	8.78	7.82	7.91	7.84	7.86	8.65	8.17	8.24	7.44	7.22	7.56	7.41	7.85	7.94	8.29	7.97	7.84	7.58	8.28	8.38
ENSG00000044090	Cullin-7 (CUL-7). [Source:Uniprot/SWISSPROT;Acc:Q14999]	CUL7		7.737	8.156	0.419	1.337	0.061	7.7615	8.5531	0.7915	1.7309	0.0278	0.1922	0.4484	-0.3725	0.0013	0.0086	0.6053	0.1714	0.3425	-0.2108		6.74	6.7	6.72	6.72	6.95	7.37	7.17	6.71	7.18	6.38	6.76	7.52	7.57	7.68	6.59	6.39	6.24	6.41	6.22	6.23	6.05	6.3	6.28	6.32	6.22	6.26
ENSG00000044115	Catenin alpha-1 (Cadherin-associated protein) (Alpha E-catenin) (NY- REN-13 antigen). [Source:Uniprot/SWISSPROT;Acc:P35221]	CTNNA1	hsa-miR-141(TargetScan|mirbase|pictar), hsa-miR-200a(TargetScan|pictar)	9.9218	9.6753	-0.2465	-1.1863	0.0593	9.6972	9.9855	0.2883	1.2212	0.4003	0.1149	0.3374	-0.5348	0.9056	0.9436	0.0209	0.8087	0.8948	-0.0428		9.19	8.93	9.01	9.04	8.8	8.76	8.7	9.27	8.51	8.65	8.81	8.75	9.04	9.49	9.31	9.08	9.09	9.16	7.95	8.25	7.4	9.61	9.81	9.67	7.82	8.06
ENSG00000044446	Phosphorylase b kinase regulatory subunit alpha, liver isoform (Phosphorylase kinase alpha L subunit). [Source:Uniprot/SWISSPROT;Acc:P46019]	PHKA2	hsa-miR-21(miranda|mirbase)	8.1023	8.0414	-0.061	-1.0432	0.2079	8.0886	7.9791	-0.1095	-1.0788	0.3788	0.7923	0.9071	0.0485	0.392	0.5538	-0.0852	0.6989	0.822	0.038		7.15	7.07	7.13	7.12	7.12	7.02	6.97	7.17	7.04	7.08	7.1	6.91	6.82	7.18	8.11	7.96	7.84	7.97	5.83	5.87	5.75	6.59	6.59	6.39	6.39	6.4
ENSG00000044459	Uncharacterized protein C9orf39. [Source:Uniprot/SWISSPROT;Acc:Q9NXG0]	C9orf39		6.8311	5.6167	-1.2144	-2.3205	0.0138	6.0978	6.7556	0.6578	1.5777	0.267	0.0037	0.0409	-1.8722	0.461	0.6157	-0.2783	0.5892	0.7433	-0.2028	CS	6.16	5.64	5.5	5.77	4.36	4.75	4.4	5.28	5.52	4.25	5.02	5.37	5.58	6.18	5.43	5.78	5.85	5.69	4.12	3.27	3.35	4.84	5.67	5.03	3.15	3.57
ENSG00000044524	Ephrin type-A receptor 3 precursor (EC 2.7.10.1) (Tyrosine-protein kinase receptor ETK1) (HEK) (HEK4) (Tyrosine-protein kinase TYRO4). [Source:Uniprot/SWISSPROT;Acc:P29320]	EPHA3	hsa-let-7i(miranda|pictar), hsa-miR-182(TargetScan|pictar), hsa-miR-194(TargetScan|pictar), hsa-miR-7(TargetScan|pictar), hsa-miR-96(TargetScan|pictar), hsa-miR-98(TargetScan|pictar)	5.9236	7.7108	1.7872	3.4514	0.0097	5.219	8.8146	3.5956	12.0892	0.0001	0.0004	0.01	-1.8085	0	0.0001	2.6914	0.5407	0.705	-0.1996	SR	4.62	5.04	4.99	4.88	6.45	7.32	6.43	4.15	4.08	4.53	4.25	7.89	7.57	8.18	3.61	4.01	3.77	3.8	7.01	7.3	6.63	5.33	5.28	5.22	5.83	5.67
ENSG00000044574	78 kDa glucose-regulated protein precursor (GRP 78) (Heat shock 70 kDa protein 5) (Immunoglobulin heavy chain-binding protein) (BiP) (Endoplasmic reticulum lumenal Ca(2+)-binding protein grp78). [Source:Uniprot/SWISSPROT;Acc:P11021]	HSPA5	hsa-miR-30d(miranda|pictar)	12.2081	11.4837	-0.7244	-1.6523	0.0001	10.667	10.8481	0.1811	1.1338	0.2724	0.0008	0.0146	-0.9056	0.1294	0.2587	-0.2717	0	0.0014	1.0883		11.63	11.46	11.5	11.53	10.75	10.81	10.71	10.02	9.73	9.78	9.84	9.92	9.98	10.29	10.85	10.66	10.86	10.79	10.47	10.42	10.05	10.44	10.69	10.66	9.43	9.13
ENSG00000046604	Desmoglein-2 precursor (HDGC). [Source:Uniprot/SWISSPROT;Acc:Q14126]	DSG2		9.5086	8.8321	-0.6765	-1.5982	0.0031	8.7991	6.523	-2.2761	-4.8438	0.0033	0.001	0.017	1.5996	0.0003	0.0026	-1.4763	0.0002	0.005	1.5093		8.74	8.56	8.66	8.65	8.05	7.96	7.71	8.38	7.31	7.92	7.87	5.31	5.19	5.88	8.82	8.99	9.11	8.97	3.37	3.7	3.34	2.86	3.23	3.39	8.09	7.83
ENSG00000046647	Gem-associated protein 8 (Protein FAM51A1). [Source:Uniprot/SWISSPROT;Acc:Q9NWZ8]	GEMIN8	hsa-miR-182(TargetScan|mirbase|pictar), hsa-miR-34b(TargetScan|pictar)	7.6353	7.382	-0.2533	-1.192	0.0901	7.13	7.408	0.278	1.2125	0.4365	0.1362	0.3721	-0.5313	0.9465	0.968	0.0123	0.2078	0.3873	0.2397		6.86	6.56	6.48	6.63	6.28	6.36	6.49	6.02	6.72	5.64	6.13	6.49	6.18	6.65	7.71	7.82	7.86	7.8	5.77	5.23	5.4	6.45	6.32	6.5	5.97	5.8
ENSG00000046651	Oral-facial-digital syndrome 1 protein (Protein 71-7A). [Source:Uniprot/SWISSPROT;Acc:O75665]	OFD1		7.4485	7.4859	0.0374	1.0263	0.8859	7.3874	7.2885	-0.0989	-1.0709	0.9006	0.8471	0.9337	0.1363	0.9276	0.957	-0.0307	0.7034	0.8251	0.1293		6.71	6.48	6.28	6.49	6.92	6.27	6.34	7.24	5.09	7.01	6.45	6.02	5.95	6.99	7.3	7.75	7.97	7.67	4.01	4.5	3.83	6.02	6.05	6.29	5.08	4.73
ENSG00000046653	Neuronal membrane glycoprotein M6-b (M6b). [Source:Uniprot/SWISSPROT;Acc:Q13491]	GPM6B	hsa-miR-141(TargetScan|miranda), hsa-miR-200a(TargetScan|miranda), hsa-miR-217(TargetScan|miranda), hsa-miR-223(miranda|pictar)	10.1562	8.5938	-1.5624	-2.9534	0.006	9.3562	10.8181	1.4619	2.7547	0.009	0	0.0002	-3.0243	0.916	0.95	-0.0502	0.1529	0.3172	-0.7121	CS	9.29	9.29	9.32	9.3	7.41	7.8	7.77	8.64	7.92	8.74	8.43	10.09	9.68	10.26	10.12	10.2	10.26	10.19	10.95	10.94	10.71	11.27	11.32	11.22	7.81	7.62
ENSG00000046774	Melanoma-associated antigen C2 (MAGE-C2 antigen) (MAGE-E1 antigen) (Hepatocellular carcinoma-associated antigen 587) (Cancer-testis antigen 10) (CT10). [Source:Uniprot/SWISSPROT;Acc:Q9UBF1]	MAGEC2		4.6108	4.3525	-0.2583	-1.1961	0.4145	4.7683	4.3408	-0.4275	-1.3449	0.0992	0.6163	0.8076	0.1692	0.058	0.1464	-0.3429	0.6637	0.7991	-0.0729		3.41	3.78	3.76	3.65	3.47	3.6	2.95	3.47	3.51	3.75	3.57	3.08	3.65	3.22	3.59	3.25	3.66	3.5	3.82	3.81	3.84	2.95	3.64	2.73	2.85	3.4
ENSG00000046889	DEP domain-containing protein 2 (Phosphatidylinositol 3,4,5- trisphosphate-dependent Rac exchanger 2) (PtdIns(3,4,5)-dependent Rac exchanger 2) (P-Rex2). [Source:Uniprot/SWISSPROT;Acc:Q70Z35]	DEPDC2		7.2246	5.4213	-1.8033	-3.4903	0.0047	6.595	7.7788	1.1838	2.2717	0.1299	0.0004	0.0094	-2.9871	0.5614	0.6997	-0.3098	0.1218	0.2744	-0.864	CS	6.31	5.89	5.98	6.06	3.79	4.58	4.22	6.42	4.63	5.28	5.44	6.16	6.48	7.22	6.52	6.81	6.76	6.7	4.41	4.91	3.95	3.82	3.89	3.86	5.82	5.7
ENSG00000047056	WD repeat protein 37. [Source:Uniprot/SWISSPROT;Acc:Q9Y2I8]	WDR37	hsa-miR-17-5p(TargetScan|pictar), hsa-miR-20(TargetScan|pictar), hsa-miR-372(TargetScan|pictar), hsa-miR-98(TargetScan|pictar)	7.6467	8.1829	0.5362	1.4501	0.0101	7.441	8.1019	0.661	1.5811	0.0137	0.5584	0.7727	-0.1248	0.0001	0.0015	0.5986	0.2125	0.3929	0.1433		6.68	6.56	6.54	6.59	7.18	7.15	7.12	6.44	6.26	6.54	6.41	6.97	6.89	7.41	6.46	6.34	6.53	6.44	5.42	5.38	5.59	6.11	6.45	6.24	5.38	5.44
ENSG00000047188	YTH domain-containing protein 2. [Source:Uniprot/SWISSPROT;Acc:Q9H6S0]	YTHDC2		7.5884	7.392	-0.1964	-1.1459	0.1212	6.5468	7.4745	0.9277	1.9022	0.1664	0.0469	0.2027	-1.1241	0.234	0.3904	0.3656	0.1262	0.2812	0.4796		6.76	6.48	6.58	6.61	6.42	6.4	6.35	6.23	4.54	5.84	5.54	6.28	6.25	6.91	7.04	7.29	7.27	7.2	4.31	4.76	3.87	6.14	6.42	6.43	5.86	6.02
ENSG00000047230	CTP synthase 2 (EC 6.3.4.2) (UTP--ammonia ligase 2) (CTP synthetase 2). [Source:Uniprot/SWISSPROT;Acc:Q9NRF8]	CTPS2		9.5056	8.5411	-0.9644	-1.9513	0.0014	8.8395	8.6241	-0.2154	-1.161	0.4806	0.0232	0.1316	-0.749	0.0063	0.0282	-0.5899	0.1282	0.2838	0.2915		8.61	8.54	8.61	8.59	7.56	7.58	7.55	8.24	7.45	8.04	7.91	7.79	7.29	7.94	8.81	8.72	8.96	8.83	6.61	6.44	6.38	7.27	7.27	7.19	6.08	5.99
ENSG00000047249	Vacuolar ATP synthase subunit H (EC 3.6.3.14) (V-ATPase subunit H) (Vacuolar proton pump subunit H) (V-ATPase 50/57 kDa subunits) (Vacuolar proton pump subunit SFD) (VMA13) (Nef-binding protein 1) (NBP1). [Source:Uniprot/SWISSPROT;Acc:Q9UI12]	ATP6V1H		8.3264	8.4131	0.0867	1.0619	0.5836	7.8924	8.34	0.4476	1.3638	0.2053	0.2856	0.554	-0.361	0.136	0.2683	0.2671	0.1551	0.3203	0.2536		7.58	7.21	7.23	7.34	7.55	7.27	7.53	7.1	6.65	6.9	6.88	7.37	6.91	7.87	7.62	7.56	7.46	7.55	6.26	6.22	5.52	6.58	6.87	7.05	5.55	5.94
ENSG00000047315	DNA-directed RNA polymerase II subunit RPB2 (EC 2.7.7.6) (RNA polymerase II subunit B2) (DNA-directed RNA polymerase II subunit B) (RNA polymerase II subunit 2) (DNA-directed RNA polymerase II 140 kDa polypeptide). [Source:Uniprot/SWISSPROT;Acc:P30876]	POLR2B		10.1007	10.0773	-0.0233	-1.0163	0.8636	9.4207	9.8307	0.41	1.3287	0.4246	0.3437	0.6092	-0.4333	0.3999	0.5613	0.1933	0.0585	0.1704	0.4633		9.45	9.05	9.24	9.25	9.31	9.27	9.16	9.09	7.69	8.79	8.52	8.92	8.6	9.35	9.12	9.41	9.32	9.28	7.81	7.87	7.08	8.34	8.62	8.57	7.01	7.08
ENSG00000047346	KIAA1370 (KIAA1370), mRNA [Source:RefSeq_dna;Acc:NM_019600]	KIAA1370	hsa-miR-221(TargetScan|mirbase), hsa-miR-222(TargetScan|mirbase), hsa-miR-448(TargetScan|mirbase), hsa-miR-496(TargetScan|mirbase)	6.3782	7.4692	1.091	2.1302	0.0244	5.6047	7.1225	1.5178	2.8636	0.0028	0.1701	0.4188	-0.4268	0	0.0001	1.3044	0.004	0.0295	0.5601	SR	5.4	5.26	5.32	5.33	6.76	6.15	6.47	4.56	4.73	4.4	4.56	5.81	5.84	6.53	5.95	6.01	5.96	5.98	4.63	4.57	4.55	6.24	6.23	6.11	6.96	6.69
ENSG00000047365	Centaurin-delta 1 (Cnt-d1) (Arf-GAP, Rho-GAP, ankyrin repeat and pleckstrin homology domain-containing protein 2) (PARX protein). [Source:Uniprot/SWISSPROT;Acc:Q8WZ64]	CENTD1	hsa-miR-204(TargetScan|pictar), hsa-miR-211(TargetScan|pictar)	4.5158	5.3182	0.8025	1.7441	0.0717	4.2796	4.6789	0.3993	1.3189	0.3444	0.3749	0.6376	0.4032	0.0181	0.0624	0.6009	0.0694	0.1899	0.4377		3.53	3.18	3.42	3.38	4.47	3.64	4.25	3.77	2.96	3.05	3.26	3.46	3.19	3.91	3.11	3.27	3.01	3.13	2.82	3.04	3.01	6.12	6.38	6.3	5.01	4.48
ENSG00000047410	Nucleoprotein TPR. [Source:Uniprot/SWISSPROT;Acc:P12270]	TPR	hsa-miR-186(TargetScan|mirbase)	8.5744	8.6121	0.0377	1.0265	0.8061	7.7291	8.6179	0.8888	1.8517	0.2478	0.183	0.4357	-0.8512	0.1645	0.3063	0.4633	0.2046	0.3837	0.4198		7.85	7.41	7.49	7.58	7.71	7.63	7.57	7.46	5.41	7.29	6.72	7.36	7.5	8.08	8.03	8.24	8.29	8.19	5.07	5.75	4.55	7.59	7.88	7.76	6.11	6.34
ENSG00000047457	Ceruloplasmin precursor (EC 1.16.3.1) (Ferroxidase). [Source:Uniprot/SWISSPROT;Acc:P00450]	CP		4.0324	5.3161	1.2836	2.4345	0.054	4.2355	5.0571	0.8217	1.7674	0.0996	0.3293	0.5966	0.462	0.0006	0.0049	1.0527	0.9049	0.95	0.028		3.12	3.16	3.11	3.13	4.3	4.87	3.91	3.44	3.18	3.39	3.34	3.95	3.56	4.82	3.38	3.84	3.66	3.63	4.6	4.92	4.15	2.72	2.87	3.34	5.79	5.87
ENSG00000047578	CDNA FLJ40166 fis, clone TESTI2016197. [Source:Uniprot/SPTREMBL;Acc:Q8N803]	KIAA0556		7.5724	7.5029	-0.0695	-1.0494	0.2816	7.1986	7.6957	0.4971	1.4114	0.0003	0.0049	0.0492	-0.5667	0.1007	0.2165	0.2138	0.4661	0.6442	0.0905		6.38	6.48	6.38	6.41	6.24	6.3	6.14	5.77	5.98	5.94	5.9	6.43	6.44	6.51	6.05	5.97	5.86	5.96	4.87	5	5.22	6.44	6.03	6.29	5.9	6.07
ENSG00000047579	Dysbindin (Dystrobrevin-binding protein 1) (Hermansky-Pudlak syndrome 7 protein homolog) (Hps7-like protein). [Source:Uniprot/SWISSPROT;Acc:Q96EV8]	DTNBP1		7.9817	7.9588	-0.0229	-1.016	0.8566	7.9004	7.7075	-0.1929	-1.1431	0.4697	0.5495	0.7667	0.17	0.4555	0.6108	-0.1079	0.2578	0.4448	0.1663		7.09	7.02	6.9	7	6.93	6.82	7.15	7.05	6.9	6.68	6.88	6.54	6.28	7.21	6.6	6.85	6.75	6.73	5.46	5.37	5.3	6.04	6.21	6.01	6.04	6.16
ENSG00000047597	Membrane transport protein XK (Kx antigen) (Kell complex 37 kDa component) (XK-related protein 1). [Source:Uniprot/SWISSPROT;Acc:P51811]	XK		5.261	5.5419	0.281	1.215	0.1753	5.5181	4.9448	-0.5733	-1.488	0.0714	0.014	0.0963	0.8543	0.4584	0.6134	-0.1462	0.3905	0.5778	0.17		4.24	4.42	4.15	4.27	4.93	4.4	4.54	4.94	4.23	4.46	4.54	3.8	3.95	4.19	4.78	4.86	4.97	4.87	4.66	4.54	4.87	3.6	3.66	4	4.35	4.02
ENSG00000047617	Transmembrane protein 16B. [Source:Uniprot/SWISSPROT;Acc:Q9NQ90]	TMEM16B		5.6567	4.6333	-1.0233	-2.0326	0.0563	4.7833	6.2767	1.4933	2.8154	0.0403	0.001	0.0172	-2.5167	0.6147	0.7426	0.235	0.4138	0.5986	-0.385		4.74	4.4	3.77	4.3	3.32	3.09	3.43	3.97	3.27	3.41	3.55	4.72	4.27	5.46	4.63	3.38	3.85	3.95	3.51	2.98	2.44	2.34	2.72	3.29	6.15	5.93
ENSG00000047621	Uncharacterized protein C12orf4. [Source:Uniprot/SWISSPROT;Acc:Q9NQ89]	C12orf4		7.3146	7.9456	0.631	1.5487	0.0098	6.9429	7.6365	0.6935	1.6172	0.1914	0.8859	0.9514	-0.0625	0.0077	0.0329	0.6623	0.1261	0.2811	0.3404		6.51	6.31	6.11	6.31	7.13	6.88	6.95	6.31	5.09	6.3	5.9	6.38	6.5	7.05	6.47	7.26	7.26	7	5.08	5	5.13	6.53	6.47	6.26	5.38	5.35
ENSG00000047634	Sex comb on midleg-like protein 1. [Source:Uniprot/SWISSPROT;Acc:Q9UN30]	SCML1		5.1333	7.0171	1.8838	3.6903	0.0086	4.6967	7.335	2.6383	6.2261	0.0002	0.0198	0.1191	-0.7546	0	0	2.261	0.742	0.8511	0.0594	SR	4.39	3.97	3.91	4.09	6.02	6.08	5.85	3.87	3.68	3.68	3.74	6.06	6.25	6.79	5.4	5.8	5.71	5.64	4.21	4.76	3.91	5.78	5.78	5.67	6.55	6.14
ENSG00000047644	WWC family member 3. [Source:Uniprot/SWISSPROT;Acc:Q9ULE0]	WWC3		7.5393	7.2149	-0.3244	-1.2522	0.0283	7.2143	7.6783	0.464	1.3794	0.1394	0.015	0.1002	-0.7885	0.702	0.8088	0.0698	0.7043	0.8258	-0.0692		6.57	6.44	6.48	6.5	6.31	6.06	6.14	6.41	6.32	5.89	6.21	6.29	6.72	6.89	7.4	7.15	6.98	7.17	5.73	5.84	5.65	6.67	6.59	6.63	5.83	5.76
ENSG00000047648	Rho GTPase-activating protein 6 (Rho-type GTPase-activating protein RhoGAPX-1). [Source:Uniprot/SWISSPROT;Acc:O43182]	ARHGAP6	hsa-miR-135a(mirbase|pictar), hsa-miR-135b(mirbase|pictar)	4.3956	5.4004	1.0048	2.0067	0.0013	4.5559	6.087	1.5311	2.8901	0.0001	0.0174	0.1103	-0.5263	0	0	1.268	0.0054	0.0362	-0.4235	SR	3.61	3.43	3.3	3.44	4.29	4.39	4.58	3.58	3.59	3.64	3.6	4.94	5.05	5.11	4.56	4.55	4.01	4.37	3.63	3.92	3.79	4.6	4.54	4.54	6.36	6.16
ENSG00000047662		Q9ULE4_HUMAN		6.3412	6.0249	-0.3163	-1.2451	0.0008	6.2085	6.0605	-0.148	-1.1081	0.3947	0.4236	0.6757	-0.1683	0.0533	0.1378	-0.2322	0.6616	0.7976	0.0486		5.31	5.28	5.24	5.28	5	5.02	4.94	5.28	5.07	5.1	5.15	5.29	5.05	4.82	4.89	4.92	5.04	4.95	4.8	4.93	4.82	5.89	6.08	5.77	4.99	5.16
ENSG00000047849	Microtubule-associated protein 4 (MAP 4). [Source:Uniprot/SWISSPROT;Acc:P27816]	MAP4	hsa-miR-15a(mirbase|pictar), hsa-miR-223(miranda|pictar)	9.7592	10.29	0.5308	1.4448	0.028	9.445	9.9642	0.5192	1.4331	0.0645	0.9647	0.9864	0.0117	0.0017	0.0104	0.525	0.03	0.109	0.32		9.13	8.86	8.83	8.94	9.74	9.3	9.48	8.73	8.32	8.65	8.56	8.92	9.43	9.21	9.19	8.94	8.53	8.89	8.64	8.72	7.54	9.59	9.74	9.47	8.66	9.1
ENSG00000047932	Golgi-associated PDZ and coiled-coil motif-containing protein (PDZ protein interacting specifically with TC10) (PIST) (CFTR-associated ligand) (Fused in glioblastoma). [Source:Uniprot/SWISSPROT;Acc:Q9HD26]	GOPC		8.0511	8.483	0.4319	1.349	0.1669	8.1452	8.6604	0.5152	1.4292	0.287	0.8495	0.9345	-0.0833	0.0427	0.1169	0.4735	0.5277	0.6948	-0.1357		7.47	6.86	6.87	7.07	7.42	7.64	7.45	7.75	6.44	7.3	7.16	7.5	7.52	8.09	7.79	8.01	8.03	7.94	5.83	6.14	5.25	7.36	7.51	7.67	5.9	6.75
ENSG00000047936	Proto-oncogene tyrosine-protein kinase ROS precursor (EC 2.7.10.1) (c- ros-1). [Source:Uniprot/SWISSPROT;Acc:P08922]	ROS1		3.6681	3.5464	-0.1217	-1.088	0.2666	3.8179	3.3664	-0.4514	-1.3674	0.0215	0.1279	0.3593	0.3298	0.0283	0.0864	-0.2865	0.8974	0.9459	0.0151		2.65	2.85	2.81	2.77	2.66	2.48	2.66	2.66	2.97	2.95	2.86	2.51	2.52	2.43	2.43	2.52	2.41	2.45	3	3.66	3.3	2.66	2.65	2.62	3.01	2.84
ENSG00000048028	Ubiquitin carboxyl-terminal hydrolase 28 (EC 3.1.2.15) (Ubiquitin thioesterase 28) (Ubiquitin-specific-processing protease 28) (Deubiquitinating enzyme 28). [Source:Uniprot/SWISSPROT;Acc:Q96RU2]	USP28	hsa-miR-153(TargetScan|pictar), hsa-miR-188(TargetScan|pictar), hsa-miR-25(TargetScan|pictar), hsa-miR-32(TargetScan|mirbase|pictar), hsa-miR-363(TargetScan|mirbase), hsa-miR-367(TargetScan|pictar), hsa-miR-92(TargetScan|pictar)	9.5292	9.449	-0.0803	-1.0572	0.6206	9.9195	8.1869	-1.7326	-3.3232	0.0005	0	0.0017	1.6523	0.0057	0.0262	-0.9064	0.1322	0.2889	0.4359		8.72	8.43	8.65	8.6	8.74	8.31	8.59	9.19	8.93	8.91	9.01	7.12	6.92	7.52	9.42	9.4	9.42	9.41	4.55	4.76	4.31	6.49	6.8	6.56	5.75	5.77
ENSG00000048052	Histone deacetylase 9 (HD9) (HD7B) (HD7) (Histone deacetylase-related protein) (MEF2-interacting transcription repressor MITR). [Source:Uniprot/SWISSPROT;Acc:Q9UKV0]	HDAC9		7.6221	8.45	0.8279	1.775	0.0055	6.5938	8.2769	1.6831	3.2112	0.001	0.0054	0.0527	-0.8552	0	0.0003	1.2555	0.0052	0.0351	0.6007		6.6	6.73	6.56	6.63	7.64	7.3	7.55	5.59	5.24	5.84	5.56	7.16	7.38	7.37	5.63	5.82	5.92	5.79	6.13	6.18	5.9	6.47	6.77	6.31	6.49	6.6
ENSG00000048140	Tetraspanin-17 (Tspan-17) (Transmembrane 4 superfamily member 17) (Tetraspan protein SB134) (F-box only protein 23). [Source:Uniprot/SWISSPROT;Acc:Q96FV3]	TSPAN17		9.2833	8.9256	-0.3578	-1.2815	0.0109	9.4178	9.2033	-0.2144	-1.1603	0.2043	0.4779	0.7157	-0.1433	0.018	0.0622	-0.2861	0.0719	0.1945	-0.2061		8.37	8.37	8.36	8.37	7.88	8.06	8.07	8.7	8.48	8.38	8.52	8.44	8.09	8.43	8.3	8.2	8.26	8.25	8.37	8.76	8.57	7.87	8.02	7.7	6.45	6.26
ENSG00000048162	UPF0384 protein CGI-117 (HBV pre-S2 trans-regulated protein 3). [Source:Uniprot/SWISSPROT;Acc:Q9Y3C1]	U384_HUMAN		9.8793	8.9127	-0.9667	-1.9543	0.002	10.046	8.5727	-1.4733	-2.7766	0.0011	0.0473	0.2036	0.5067	0	0	-1.22	0.5396	0.7042	0.0867		9.11	9.05	8.98	9.05	7.84	7.92	8.1	9.34	9.21	8.93	9.16	7.51	7.48	7.85	8.93	9.25	9.18	9.12	7.17	7.05	6.92	7.37	7.43	7.39	7.38	7.31
ENSG00000048342	CDNA FLJ13814 fis, clone THYRO1000368. [Source:Uniprot/SPTREMBL;Acc:Q9H8A7]	NP_001073991.1		6.7521	7.1585	0.4065	1.3254	0.0231	6.2392	7.2319	0.9927	1.9899	0.0272	0.0843	0.2843	-0.5863	0.0018	0.0109	0.6996	0.2327	0.4164	0.2198		5.82	5.63	5.65	5.7	6.11	6.31	6.02	5.57	4.77	5.09	5.14	6.02	6.01	6.59	5.28	5.35	5.21	5.28	4.67	5.03	4.43	6.18	6.16	6.2	4.97	5.18
ENSG00000048392	Ribonucleoside-diphosphate reductase M2 subunit B (EC 1.17.4.1) (TP53- inducible ribonucleotide reductase M2 B) (p53-inducible ribonucleotide reductase small subunit 2-like protein) (p53R2). [Source:Uniprot/SWISSPROT;Acc:Q7LG56]	RRM2B		9.9433	8.55	-1.3933	-2.6268	0.0002	7.1033	7.0033	-0.1	-1.0718	0.7617	0.0019	0.0267	-1.2933	0.0101	0.0405	-0.7467	0	0.0002	2.1933	CS	9.22	8.88	8.97	9.02	7.66	7.5	7.42	5.69	5.72	6.68	6.03	5.95	5.71	6.03	7.92	8.27	8.14	8.11	4.04	4.31	3.86	5.75	6.41	5.91	7.11	6.72
ENSG00000048405	zinc finger protein 800 [Source:RefSeq_peptide;Acc:NP_789784]	ZNF800	hsa-miR-1(TargetScan|pictar), hsa-miR-144(TargetScan|pictar), hsa-miR-17-5p(TargetScan|pictar), hsa-miR-181b(miranda|pictar), hsa-miR-20(TargetScan|pictar), hsa-miR-219(TargetScan|pictar), hsa-miR-301(TargetScan|pictar), hsa-miR-330(TargetScan|pictar), hsa-miR-338(TargetScan|pictar), hsa-miR-372(TargetScan|pictar), hsa-miR-409-3p(TargetScan|mirbase)	6.7381	7.6936	0.9555	1.9392	0.0026	6.2967	7.631	1.3343	2.5215	0.0008	0.103	0.3171	-0.3788	0	0	1.1449	0.0629	0.1784	0.252		5.82	5.71	5.66	5.73	6.75	6.48	6.75	5.54	5.07	5.2	5.27	6.65	6.5	6.74	5.86	6.21	6.22	6.1	5.03	5.31	4.9	6.65	6.79	6.63	6.51	6.55
ENSG00000048462	Tumor necrosis factor receptor superfamily member 17 (B-cell maturation protein) (CD269 antigen). [Source:Uniprot/SWISSPROT;Acc:Q02223]	TNFRSF17		3.73	3.4133	-0.3167	-1.2454	0.2461	2.8622	3.8422	0.98	1.9725	0.0346	0.0049	0.0492	-1.2967	0.2265	0.3816	0.3317	0.4154	0.6001	0.2194		3.23	2.82	2.78	2.94	2.44	2.84	2.47	2.46	2.45	1.8	2.24	3	2.58	3.15	2.55	2.08	2.27	2.3	2.21	2	3.09	2.87	2.75	3.1	3.05	2.82
ENSG00000048471	similar to RIKEN cDNA 4933437K13 (LOC92017), mRNA [Source:RefSeq_dna;Acc:NM_001080530]	NP_001073999.2		7.26	7.7033	0.4433	1.3597	0.0543	7.1067	8.37	1.2633	2.4005	0.0377	0.0688	0.2535	-0.82	0.0031	0.0165	0.8533	0.2875	0.4774	-0.2567		6.49	6.23	6.39	6.37	7.26	6.81	6.71	6.46	5.16	6.88	6.17	7.31	7.68	7.81	6.62	6.16	6.14	6.31	6.43	6.51	6.58	7.34	6.91	7.23	7.89	8.36
ENSG00000048540	LIM domain only protein 3 (Neuronal-specific transcription factor DAT1) (Rhombotin-3). [Source:Uniprot/SWISSPROT;Acc:Q8TAP4]	LMO3	hsa-miR-17-5p(TargetScan|pictar), hsa-miR-183(TargetScan|miranda|pictar), hsa-miR-20(TargetScan|pictar), hsa-miR-218(TargetScan|pictar), hsa-miR-219(TargetScan|pictar), hsa-miR-320(TargetScan|pictar), hsa-miR-372(TargetScan|pictar)	7.655	7.9633	0.3083	1.2383	0.4148	5.8767	7.9367	2.06	4.1699	0.0132	0.0061	0.057	-1.7517	0.006	0.0273	1.1842	0.0261	0.0997	0.9025		6.69	6.69	6.57	6.65	6.4	7.43	7.15	5.38	4.98	4.13	4.83	6.94	6.26	7.67	6.73	7.36	7.34	7.14	8.59	8.19	8.15	4.95	4.17	4.12	10.35	10.3
ENSG00000048544	Mitochondrial 28S ribosomal protein S10 (S10mt) (MRP-S10). [Source:Uniprot/SWISSPROT;Acc:P82664]	MRPS10		9.1	8.8617	-0.2383	-1.1796	0.2006	8.225	8.2778	0.0528	1.0373	0.8392	0.3209	0.5886	-0.2911	0.5372	0.6806	-0.0928	0.0003	0.006	0.7294		8.46	8.15	8.08	8.23	7.91	7.9	8.03	7.4	7.09	7.48	7.32	7.18	7.07	7.74	8.05	8.41	8.25	8.24	5.49	6.04	5.22	7.14	7.07	7.01	6.22	6.17
ENSG00000048545	Guanylyl cyclase-activating protein 1 (GCAP 1) (Guanylate cyclase activator 1A). [Source:Uniprot/SWISSPROT;Acc:P43080]	GUCA1A		6.8607	5.424	-1.4367	-2.7069	0.0035	6.4487	4.878	-1.5707	-2.9704	0.0013	0.6277	0.8147	0.134	0	0	-1.5037	0.0043	0.031	0.479	SR	6.07	5.7	5.74	5.84	4.2	4.41	4.57	5.69	5.24	5.48	5.47	4.03	3.68	3.76	5.35	5.43	5.59	5.46	3.61	3.73	3.32	3.53	3.91	3.63	4.03	4.1
ENSG00000048649	Remodeling and spacing factor 1 (Rsf-1) (Hepatitis B virus X- associated protein) (HBV pX-associated protein 8) (p325 subunit of RSF chromatin remodelling complex). [Source:Uniprot/SWISSPROT;Acc:Q96T23]	RSF1	hsa-miR-138(TargetScan|pictar), hsa-miR-142-5p(TargetScan|mirbase|pictar), hsa-miR-193(TargetScan|pictar), hsa-miR-320(mirbase|pictar)	8.6494	8.6839	0.0344	1.0242	0.814	8.8189	9.3772	0.5583	1.4726	0.1915	0.1751	0.4259	-0.5239	0.1497	0.2873	0.2964	0.0448	0.1423	-0.4314		7.99	7.63	7.66	7.76	8.01	7.79	7.62	8.31	7.24	8.25	7.93	8.39	8.38	8.8	8.53	8.77	9.02	8.77	5.99	6.2	5.81	9.05	8.88	9.02	7.26	7.26
ENSG00000048707	Vacuolar protein sorting-associated protein 13D. [Source:Uniprot/SWISSPROT;Acc:Q5THJ4]	VPS13D		7.7025	8.2563	0.5538	1.4679	0.0036	7.9625	8.1221	0.1596	1.117	0.524	0.157	0.4007	0.3942	0.0279	0.0855	0.3567	0.6666	0.8008	-0.0629		6.78	6.47	6.72	6.66	7.33	7.14	7.26	7.16	7.01	6.6	6.93	6.99	6.88	7.49	7.61	7.21	7.18	7.33	5.21	5.84	4.75	7.2	7.34	7.37	7.56	7.83
ENSG00000048740	CUG triplet repeat, RNA binding protein 2 isoform 1 [Source:RefSeq_peptide;Acc:NP_001020247]	CUGBP2	hsa-miR-101(TargetScan|pictar), hsa-miR-134(TargetScan|miranda|pictar), hsa-miR-137(TargetScan|pictar), hsa-miR-140(miranda|pictar), hsa-miR-144(TargetScan|miranda|pictar), hsa-miR-146(TargetScan|miranda), hsa-miR-155(TargetScan|miranda|pictar), hsa-miR-181b(miranda|pictar), hsa-miR-182(TargetScan|pictar), hsa-miR-183(TargetScan|pictar), hsa-miR-196(TargetScan|miranda), hsa-miR-20(TargetScan|pict…	7.9319	8.374	0.4421	1.3586	0.1457	7.5662	7.5693	0.0031	1.0021	0.9916	0.2061	0.4661	0.439	0.2229	0.3772	0.2226	0.0055	0.0365	0.5852		7.03	6.94	6.85	6.94	7.73	7.08	7.44	6.76	6.05	6.87	6.56	6.32	6.53	6.89	6.79	6.72	7	6.84	6.79	6.88	6.27	8	8	7.93	7.66	7.93
ENSG00000048828	UPF0318 protein FAM120A. [Source:Uniprot/SWISSPROT;Acc:Q9NZB2]	FAM120A	hsa-miR-136(TargetScan|miranda|pictar), hsa-miR-205(TargetScan|miranda|pictar), hsa-miR-31(miranda|pictar), hsa-miR-33(TargetScan|miranda), hsa-miR-338(TargetScan|pictar)	8.1636	8.2128	0.0492	1.0347	0.6319	8.2533	8.3506	0.0972	1.0697	0.5718	0.8276	0.9247	-0.0481	0.5235	0.6692	0.0732	0.3273	0.5187	-0.1138		7.17	7.17	7.19	7.18	7.41	7.09	7.16	7.5	7.06	7.23	7.26	7.24	7.55	7.38	7.77	7.7	7.53	7.67	6.82	6.49	6.44	7.86	7.85	7.73	7.46	7.54
ENSG00000048991	R3H domain-containing protein 1. [Source:Uniprot/SWISSPROT;Acc:Q15032]	R3HDM1	hsa-miR-130b(miranda|pictar), hsa-miR-140(TargetScan|miranda|pictar), hsa-miR-301(TargetScan|pictar), hsa-miR-30b(miranda|pictar), hsa-miR-30d(miranda|pictar)	8.0633	7.7822	-0.2811	-1.2151	0.1819	8.1479	8.4699	0.3219	1.25	0.345	0.089	0.2932	-0.6031	0.9124	0.9479	0.0204	0.0552	0.1637	-0.3861		7.36	6.93	6.98	7.09	6.85	6.76	6.82	7.53	6.74	7.24	7.17	7.2	7.4	7.94	7.84	7.71	7.38	7.64	5.97	5.92	5.18	6.87	6.91	6.86	5.27	5.59
ENSG00000049089	Collagen alpha-2(IX) chain precursor. [Source:Uniprot/SWISSPROT;Acc:Q14055]	COL9A2		7.4737	7.3517	-0.1219	-1.0882	0.2837	7.3203	7.7368	0.4165	1.3347	0.0416	0.024	0.1342	-0.5384	0.287	0.4488	0.1473	0.3979	0.5845	-0.1159		6.53	6.55	6.58	6.55	6.45	6.52	6.27	6.33	6.4	6.37	6.37	6.74	7.09	6.54	5.87	6.01	5.93	5.93	5.49	5.7	5.61	6.16	6.17	5.84	6.46	6.29
ENSG00000049130	Kit ligand precursor (C-kit ligand) (Stem cell factor) (SCF) (Mast cell growth factor) (MGF). [Source:Uniprot/SWISSPROT;Acc:P21583]	KITLG	hsa-miR-152(TargetScan|pictar)	7.5243	7.7527	0.2283	1.1715	0.3718	5.637	7.481	1.844	3.59	0.0591	0.0321	0.1613	-1.6157	0.0217	0.0713	1.0362	0.0177	0.0777	1.0795		6.86	6.51	6.28	6.55	7.17	6.61	6.6	5.33	3.33	5.1	4.58	6.01	6.61	6.78	5.44	6.09	6.2	5.91	5.56	5.35	5.02	7.59	7.8	7.89	5.99	5.97
ENSG00000049167	DNA excision repair protein ERCC-8 (Cockayne syndrome WD repeat protein CSA). [Source:Uniprot/SWISSPROT;Acc:Q13216]	ERCC8		5.325	4.645	-0.68	-1.6021	0.1616	5.7192	5.375	-0.3442	-1.2694	0.5459	0.5778	0.7847	-0.3358	0.0983	0.2129	-0.5121	0.0727	0.196	-0.5621		4.85	4.15	4.07	4.36	4.35	3.67	3.31	5.5	4.35	4.63	4.82	4.01	4.14	5.15	5.37	5.64	5.32	5.44	3.63	2.72	2.57	3.36	3.78	3.27	2.51	2.91
ENSG00000049192	ADAMTS-6 precursor (EC 3.4.24.-) (A disintegrin and metalloproteinase with thrombospondin motifs 6) (ADAM-TS 6) (ADAM-TS6). [Source:Uniprot/SWISSPROT;Acc:Q9UKP5]	ADAMTS6	hsa-miR-132(TargetScan|miranda|mirbase|pictar), hsa-miR-149(TargetScan|pictar), hsa-miR-181a(mirbase|pictar), hsa-miR-181b(mirbase|pictar), hsa-miR-181c(mirbase|pictar), hsa-miR-203(mirbase|pictar), hsa-miR-212(TargetScan|mirbase|pictar), hsa-miR-27a(mirbase|pictar), hsa-miR-27b(mirbase|pictar), hsa-miR-29a(mirbase|pictar), hsa-miR-29b(mirbase|pictar), hsa-miR-29c(mirbase|pictar), hsa-miR-323(Tar…	5.3011	7.386	2.0849	4.2426	0.0003	5.0781	5.7296	0.6515	1.5708	0.1604	0.0039	0.0425	1.4335	0.0004	0.0035	1.3682	0.0061	0.0389	0.9397	SR	4.4	4.12	3.96	4.16	6.3	6.58	6.16	4.03	4.07	3.75	3.95	4.32	4.14	5.32	3.41	3.5	3.52	3.48	3.98	3.73	3.85	3.88	3.91	3.94	3.43	3.79
ENSG00000049239	GDH/6PGL endoplasmic bifunctional protein precursor [Includes: Glucose 1-dehydrogenase (EC 1.1.1.47) (Hexose-6-phosphate dehydrogenase); 6- phosphogluconolactonase (EC 3.1.1.31) (6PGL)]. [Source:Uniprot/SWISSPROT;Acc:O95479]	H6PD	hsa-miR-326(TargetScan|pictar)	6.5658	7.2342	0.6683	1.5892	0.0068	6.45	8.1558	1.7058	3.2622	0.0003	0.0005	0.0103	-1.0375	0	0.0006	1.1871	0.0508	0.1545	-0.4029		5.53	5.73	5.45	5.57	6.26	6.29	6.18	5.43	5.66	5.24	5.44	7.19	7.32	7.25	5.6	5.45	5.37	5.47	4.91	4.67	4.19	6.26	6.32	6.02	6.93	7.1
ENSG00000049245	Vesicle-associated membrane protein 3 (VAMP-3) (Synaptobrevin-3) (Cellubrevin) (CEB). [Source:Uniprot/SWISSPROT;Acc:Q15836]	VAMP3	hsa-miR-142-3p(TargetScan|pictar), hsa-miR-182(TargetScan|miranda|pictar), hsa-miR-34b(TargetScan|pictar), hsa-miR-506(TargetScan|mirbase), hsa-miR-9(TargetScan|pictar), hsa-miR-96(TargetScan|pictar)	9.6489	10.1756	0.5267	1.4406	0.0063	9.3378	9.1489	-0.1889	-1.1399	0.5085	0.0285	0.1497	0.7156	0.3544	0.5174	0.1689	0.0025	0.0221	0.6689		8.91	8.71	8.64	8.75	9.23	9.33	9.49	8.67	8.44	8.2	8.44	8.14	7.89	8.68	8.79	8.73	8.83	8.78	6.87	6.93	6.95	8.74	8.79	9.01	9.32	9.61
ENSG00000049246	Period circadian protein homolog 3 (Circadian clock protein PERIOD 3) (hPER3) (Cell growth-inhibiting gene 13 protein). [Source:Uniprot/SWISSPROT;Acc:P56645]	PER3	hsa-miR-194(TargetScan|pictar), hsa-miR-29b(mirbase|pictar), hsa-miR-29c(mirbase|pictar)	7.78	7.4908	-0.2892	-1.2219	0.1343	7.9896	7.8046	-0.185	-1.1368	0.2554	0.6636	0.8366	-0.1042	0.0715	0.1698	-0.2371	0.0497	0.1523	-0.2617		6.94	6.55	6.79	6.76	6.51	6.32	6.64	7.13	7.1	7.01	7.08	6.76	6.57	7.09	6.37	6.29	6.4	6.35	5.24	5.28	4.88	6.88	7.23	6.98	7.54	8.03
ENSG00000049247	Urotensin-2 precursor (Urotensin-II) (U-II) (UII). [Source:Uniprot/SWISSPROT;Acc:O95399]	UTS2	hsa-miR-376c(TargetScan|mirbase)	1.7467	2.67	0.9233	1.8965	0.0941	2.97	2.5867	-0.3833	-1.3044	0.593	0.0866	0.2889	1.3067	0.4936	0.6442	0.27	0.162	0.3295	-0.57		1.62	3.04	2.53	2.4	2.74	2.49	2.96	2.56	3.18	2.97	2.9	2.86	3.11	2.26	3.1	3.2	3.33	3.21	2.36	2.9	2.57	3.21	1.76	2.46	4.19	3.58
ENSG00000049249	Tumor necrosis factor receptor superfamily member 9 precursor (4-1BB ligand receptor) (T-cell antigen 4-1BB homolog) (T-cell antigen ILA) (CD137 antigen) (CDw137). [Source:Uniprot/SWISSPROT;Acc:Q07011]	TNFRSF9		5.7348	5.5341	-0.2007	-1.1493	0.2203	4.6207	4.6963	0.0756	1.0538	0.7471	0.32	0.5876	-0.2763	0.6607	0.7777	-0.0626	0	0.0009	0.9759		4.84	4.83	4.52	4.73	4.42	4.46	4.63	3.73	3.66	3.52	3.64	4.14	3.4	3.69	3.73	3.87	3.95	3.85	4.31	4.2	4.2	3.51	3.69	3.3	4.68	4.28
ENSG00000049283	Epsin-3 (EPS-15-interacting protein 3). [Source:Uniprot/SWISSPROT;Acc:Q9H201]	EPN3		7.3011	7.23	-0.0711	-1.0505	0.6024	7.6683	7.0622	-0.6061	-1.5222	0.0574	0.0739	0.2641	0.535	0.0511	0.1335	-0.3386	0.535	0.7008	-0.0997		6.11	6.36	6.45	6.31	6.2	6.28	6.34	6.69	6.72	6.74	6.72	5.97	6.45	5.82	6.01	6.13	6.22	6.12	6.13	6.04	6	6.06	6.31	5.81	6.57	6.6
ENSG00000049319	3-oxo-5-alpha-steroid 4-dehydrogenase 2 (EC 1.3.99.5) (Steroid 5- alpha-reductase 2) (SR type 2) (5 alpha-SR2) (Type II 5-alpha reductase). [Source:Uniprot/SWISSPROT;Acc:P31213]	SRD5A2		3.7708	3.4283	-0.3425	-1.268	0.3624	4.48	4.0858	-0.3942	-1.3142	0.4225	0.9196	0.9675	0.0517	0.1535	0.2924	-0.3683	0.0153	0.0709	-0.6833		2.67	3.33	2.68	2.89	2.91	2.34	2.59	3.77	2.86	4	3.54	3.06	3.14	3.2	3.45	2.71	2.59	2.92	4.49	4.23	3.34	2.64	2.71	2.66	3.34	3.2
ENSG00000049323	Latent-transforming growth factor beta-binding protein, isoform 1L precursor (LTBP-1) (Transforming growth factor beta-1-binding protein 1) (TGF-beta1-BP-1). [Source:Uniprot/SWISSPROT;Acc:Q14766]	LTBP1	hsa-miR-152(TargetScan|pictar), hsa-miR-369-3p(TargetScan|mirbase)	9.3823	10.7639	1.3817	2.6057	0	8.4794	10.2281	1.7487	3.3605	0.0006	0.1257	0.3552	-0.367	0	0	1.5652	0.0001	0.0029	0.7193	SR	8.56	8.41	8.49	8.49	10.03	9.95	9.84	7.78	7.21	7.55	7.51	9.17	9.45	9.49	8.13	8.03	7.74	7.97	8.16	8.36	7.62	7.27	7.32	7.38	8.14	8.24
ENSG00000049449	Reticulocalbin-1 precursor. [Source:Uniprot/SWISSPROT;Acc:Q15293]	RCN1	hsa-miR-137(TargetScan|pictar)	10.3242	10.25	-0.0742	-1.0528	0.3481	10.0138	10.8163	0.8025	1.7441	0.0049	0.0012	0.0199	-0.8767	0.0478	0.1273	0.3642	0.4536	0.6335	-0.1279		9.62	9.46	9.41	9.49	9.38	9.48	9.26	9.32	8.86	9.32	9.17	10	10.03	10.04	9.28	9.54	9.55	9.46	9.12	8.87	8.46	8.91	9.11	8.89	7.81	8.1
ENSG00000049540	Elastin precursor (Tropoelastin). [Source:Uniprot/SWISSPROT;Acc:P15502]	ELN	hsa-miR-101(TargetScan|mirbase), hsa-miR-299-5p(TargetScan|mirbase)	4.9483	5.705	0.7567	1.6896	0.0959	4.935	4.7467	-0.1883	-1.1394	0.7935	0.1873	0.4416	0.945	0.4324	0.5911	0.2842	0.1902	0.3662	0.4858		4.1	3.77	3.51	3.79	4.61	4.69	4.11	3.13	3.69	4.54	3.79	4.7	3.04	3.24	3.38	1.45	3.27	2.7	3.19	2.93	3.58	4.18	5.23	3.62	5.23	5.17
ENSG00000049541	Replication factor C subunit 2 (Replication factor C 40 kDa subunit) (RF-C 40 kDa subunit) (RFC40) (Activator 1 40 kDa subunit) (A1 40 kDa subunit). [Source:Uniprot/SWISSPROT;Acc:P35250]	RFC2		9.0644	8.3475	-0.7169	-1.6437	0.001	8.9336	8.5025	-0.4311	-1.3483	0.1835	0.3369	0.6031	-0.2858	0.0022	0.0128	-0.574	0.9362	0.9677	-0.0121		8.21	8.15	8.01	8.12	7.23	7.41	7.38	8.4	7.67	7.96	8.01	7.34	7.31	8.05	8.22	8.35	8.2	8.26	7.13	7.56	6.91	7.13	7.11	6.76	5.83	5.87
ENSG00000049618	AT-rich interactive domain-containing protein 1B (ARID domain- containing protein 1B) (Osa homolog 2) (hOsa2) (p250R) (BRG1-binding protein hELD/OSA1) (BRG1-associated factor 250b) (BAF250B). [Source:Uniprot/SWISSPROT;Acc:Q8NFD5]	ARID1B	hsa-miR-215(miranda|mirbase), hsa-miR-25(TargetScan|pictar), hsa-miR-32(TargetScan|miranda|mirbase|pictar), hsa-miR-342(TargetScan|pictar), hsa-miR-34b(TargetScan|miranda|mirbase), hsa-miR-367(TargetScan|pictar), hsa-miR-377(TargetScan|mirbase), hsa-miR-9(TargetScan|miranda|pictar)	8.4354	8.5154	0.08	1.057	0.2887	9.0029	9.1867	0.1837	1.1358	0.5046	0.7067	0.8607	-0.1038	0.35	0.5133	0.1319	0.0007	0.0096	-0.6194		7.65	7.52	7.51	7.56	7.68	7.58	7.56	8.47	7.54	8.23	8.08	8.32	8.36	8.31	7.62	7.61	7.26	7.5	6.52	6.76	6.27	7.8	7.75	7.66	7.32	7.71
ENSG00000049656	CLPTM1-like [Source:RefSeq_peptide;Acc:NP_110409]	CLPTM1L	hsa-miR-182(TargetScan|mirbase)	9.4661	9.2519	-0.2142	-1.16	0.0919	9.4067	9.3258	-0.0808	-1.0576	0.6413	0.5565	0.7715	-0.1333	0.2228	0.3771	-0.1475	0.9508	0.9747	-0.0072		8.63	8.53	8.41	8.52	8.16	8.36	8.39	8.79	8.23	8.34	8.45	8.35	8.25	8.5	8.8	8.84	8.78	8.81	7.91	8.26	7.63	7.95	7.94	7.79	6.87	7.24
ENSG00000049759	E3 ubiquitin-protein ligase NEDD4-like protein (EC 6.3.2.-) (Nedd4-2) (NEDD4.2). [Source:Uniprot/SWISSPROT;Acc:Q96PU5]	NEDD4L	hsa-miR-145(TargetScan|pictar), hsa-miR-17-5p(TargetScan|pictar), hsa-miR-20(TargetScan|pictar), hsa-miR-30e(miranda|pictar)	9.2338	8.3376	-0.8962	-1.8611	0.0077	8.7711	8.9794	0.2083	1.1553	0.4741	0.0036	0.0401	-1.1044	0.1407	0.2747	-0.344	0.6885	0.8148	-0.0895		8.42	8.23	8.2	8.28	7.58	7.15	7.34	8.16	7.33	7.94	7.81	7.99	7.78	8.3	8.82	8.62	8.57	8.67	6.8	6.88	6.08	8.48	8.5	8.33	6.64	6.61
ENSG00000049768	Forkhead box protein P3 (Scurfin). [Source:Uniprot/SWISSPROT;Acc:Q9BZS1]	FOXP3		6.5758	6.3613	-0.2146	-1.1604	0.0593	6.8146	6.3354	-0.4792	-1.3939	0.0345	0.2211	0.484	0.2646	0.0097	0.0392	-0.3469	0.3639	0.5533	-0.1065		5.62	5.57	5.6	5.59	5.48	5.46	5.26	5.78	5.76	6.04	5.86	5.32	5.72	5.2	5.57	5.6	5.67	5.62	5.3	4.86	4.97	5.55	5.52	5.36	5.7	5.2
ENSG00000049769	Protein phosphatase 1 regulatory subunit 3F. [Source:Uniprot/SWISSPROT;Acc:Q6ZSY5]	PPP1R3F	hsa-miR-205(miranda|mirbase), hsa-miR-381(TargetScan|mirbase)	7.025	7.0719	0.0469	1.033	0.2266	7.3364	7.3507	0.0143	1.01	0.9578	0.9046	0.9604	0.0326	0.8228	0.8893	0.0306	0.0476	0.148	-0.2951		6.01	6.06	6.06	6.05	6.11	6.04	6.09	6.11	6.81	6.12	6.34	6.43	6.57	6.19	5.86	5.68	5.82	5.79	5.68	5.53	5.83	6.23	5.99	5.93	6.09	6.25
ENSG00000049860	Beta-hexosaminidase beta chain precursor (EC 3.2.1.52) (N-acetyl-beta- glucosaminidase) (Beta-N-acetylhexosaminidase) (Hexosaminidase B) (Cervical cancer proto-oncogene 7) (HCC-7) [Contains: Beta- hexosaminidase beta-B chain; Beta-hexosaminidase beta-A ch [Source:Uniprot/SWISSPROT;Acc:P07686]	HEXB		8.4007	7.8195	-0.5812	-1.4961	0.0249	8.2055	7.8995	-0.306	-1.2362	0.2431	0.3327	0.5991	-0.2752	0.0088	0.0364	-0.4436	0.6916	0.8169	0.0576		7.71	7.25	7.34	7.43	6.82	6.72	6.88	7.23	7.33	7.05	7.21	6.85	6.57	7.28	7.83	7.9	7.65	7.79	4.64	4.61	4.58	7.42	7.74	7.59	7.13	7.03
ENSG00000049883	pentatricopeptide repeat domain 2 [Source:RefSeq_peptide;Acc:NP_079030]	PTCD2		8.0657	7.1605	-0.9052	-1.8729	0.0114	7.4695	7.1714	-0.2981	-1.2295	0.4289	0.132	0.3661	-0.6071	0.0117	0.0453	-0.6017	0.1739	0.3458	0.2926		7.35	7.07	6.91	7.11	6	6.5	6.12	6.91	6	6.6	6.5	6.09	5.84	6.62	7.14	7.3	7.12	7.19	4.87	4.78	4.39	5.66	5.82	6.12	4.99	4.96
ENSG00000050030	Uncharacterized protein KIAA2022. [Source:Uniprot/SWISSPROT;Acc:Q5QGS0]	KIAA2022		5.4262	6.0695	0.6433	1.5619	0.0968	4.9886	6.3276	1.339	2.5298	0.0022	0.0356	0.1717	-0.6957	0.0001	0.0013	0.9912	0.6194	0.7663	0.0898		4.49	3.91	4.48	4.3	4.95	4.94	4.9	4.16	3.82	3.97	3.98	5.18	4.98	5.42	4.28	4.68	4.2	4.39	4.62	4.63	4.84	5.86	5.51	5.38	4.63	4.53
ENSG00000050130	Medulloblastoma antigen MU-MB-50.4. [Source:Uniprot/SWISSPROT;Acc:Q9P055]	C14orf100	hsa-miR-182(TargetScan|pictar), hsa-miR-96(TargetScan|pictar)	9.3437	9.4	0.0563	1.0398	0.6076	8.6637	9.3327	0.669	1.59	0.1154	0.0942	0.3025	-0.6127	0.0763	0.1777	0.3627	0.0688	0.1891	0.3737		8.66	8.3	8.45	8.47	8.5	8.54	8.52	7.95	7.32	7.96	7.74	8.47	7.89	8.9	8.78	9.11	9.08	8.99	7.86	8.11	8.05	8.63	8.58	8.56	7.34	7
ENSG00000050165	Dickkopf-related protein 3 precursor (Dkk-3) (Dickkopf-3) (hDkk-3). [Source:Uniprot/SWISSPROT;Acc:Q9UBP4]	DKK3		8.5713	10.0007	1.4293	2.6932	0.0081	7.7913	9.3453	1.554	2.9363	0.0008	0.608	0.8028	-0.1247	0	0	1.4917	0.0001	0.0025	0.7177	SR	7.69	7.67	7.75	7.7	9.33	9	9.32	7	6.72	6.77	6.83	8.52	8.77	8.17	7.08	7.07	7.11	7.09	8.14	8.06	8	9.81	9.73	9.3	8.02	8.1
ENSG00000050327	Rho guanine nucleotide exchange factor 5 (Guanine nucleotide regulatory protein TIM) (Oncogene TIM) (p60 TIM) (Transforming immortalized mammary oncogene). [Source:Uniprot/SWISSPROT;Acc:Q12774]	ARHGEF5	hsa-miR-23a(miranda|mirbase)	7.9184	6.9504	-0.968	-1.9561	0	8.2069	6.6716	-1.5353	-2.8986	0.0004	0.0137	0.0954	0.5673	0	0	-1.2517	0.9714	0.9859	-0.0048		7.08	6.99	6.97	7.01	5.91	5.91	5.98	7.4	7.33	7.03	7.25	5.6	5.66	5.76	6.4	6.36	6.07	6.28	5.18	4.87	5.05	4.88	4.69	4.46	7.35	7.76
ENSG00000050344	Nuclear factor erythroid 2-related factor 3 (NF-E2-related factor 3) (NFE2-related factor 3) (Nuclear factor, erythroid derived 2, like 3). [Source:Uniprot/SWISSPROT;Acc:Q9Y4A8]	NFE2L3	hsa-miR-26a(mirbase|pictar), hsa-miR-26b(mirbase|pictar)	7.4015	5.2748	-2.1267	-4.3671	0.0225	8.0541	5.137	-2.917	-7.5529	0.0029	0.1442	0.3837	0.7904	0	0	-2.5219	0.3559	0.546	-0.2574	SR	7.07	6.3	5.93	6.44	4.35	4.25	4.23	6.88	7.61	6.79	7.09	3.63	3.84	4.79	8.29	8.73	8.12	8.38	2.54	2.58	2.57	2.67	2.84	3.45	3.7	4.01
ENSG00000050393	coiled-coil domain containing 90A [Source:RefSeq_peptide;Acc:NP_001026883]	CCDC90A		8.082	7.6507	-0.4313	-1.3485	0.002	8.0333	7.796	-0.2373	-1.1788	0.0859	0.3082	0.5762	-0.194	0.0061	0.0275	-0.3343	0.6392	0.7808	-0.0483		7.12	7.18	7.17	7.15	6.73	6.79	6.65	7.16	6.94	7.18	7.09	6.76	7.05	6.7	6.98	7.35	7.16	7.16	6.55	6.63	6.12	6.35	6.37	6.11	5.9	6.18
ENSG00000050405	LIM domain and actin-binding protein 1 (Epithelial protein lost in neoplasm). [Source:Uniprot/SWISSPROT;Acc:Q9UHB6]	LIMA1	hsa-miR-17-5p(TargetScan|pictar), hsa-miR-20(TargetScan|pictar)	8.7915	9.081	0.2896	1.2223	0.0441	8.0063	9.3035	1.2973	2.4577	0.0103	0.0061	0.057	-1.0077	0.0025	0.0139	0.7934	0.2003	0.3783	0.2814		7.99	7.79	7.7	7.83	8.28	8.11	8.06	7.2	6.4	7.4	7	8.32	8.29	8.61	7.97	8.16	8.2	8.11	6.56	6.84	5.95	9.47	9.4	9.3	8.59	8.66
ENSG00000050426	LETM1 domain containing 1 isoform 1 [Source:RefSeq_peptide;Acc:NP_056231]	LETMD1		7.955	7.6067	-0.3483	-1.2731	0.1175	7.705	7.41	-0.295	-1.2269	0.2946	0.8618	0.9403	-0.0533	0.0517	0.1348	-0.3217	0.1594	0.326	0.2233		7.23	6.91	6.66	6.93	6.38	6.61	6.77	6.81	6.84	6.46	6.7	6.29	6.1	6.86	7.04	7.22	7.37	7.21	4.5	4.55	4.26	6.24	5.99	5.71	5.97	5.74
ENSG00000050438	solute carrier family 4, sodium bicarbonate cotransporter, member 8 isoform b [Source:RefSeq_peptide;Acc:NP_004849]	SLC4A8		7.9898	7.571	-0.4188	-1.3368	0.0257	7.9226	8.3238	0.4012	1.3206	0.0631	0.0042	0.0448	-0.82	0.9586	0.9756	-0.0088	0.0615	0.1762	-0.3429		7.23	6.88	7.01	7.04	6.48	6.74	6.43	7.07	6.97	6.71	6.92	7.23	7.18	7.52	7.09	6.9	7.03	7.01	6.65	6.7	6.23	7.37	7.45	7.28	4.22	4.6
ENSG00000050555	Laminin subunit gamma-3 precursor (Laminin 12 gamma 3 subunit). [Source:Uniprot/SWISSPROT;Acc:Q9Y6N6]	LAMC3		8.0193	7.7823	-0.237	-1.1785	0.1639	8.168	7.8633	-0.3047	-1.2351	0.1495	0.774	0.8973	0.0677	0.0406	0.1128	-0.2708	0.3494	0.5401	-0.1148		7.02	7.08	7.19	7.1	6.62	7.09	6.87	7.07	7.44	7.28	7.26	6.9	7.18	6.69	7.29	7.07	6.95	7.1	6.18	6.28	6.48	6.39	6.21	5.98	6.7	6.32
ENSG00000050628	Prostaglandin E2 receptor EP3 subtype (Prostanoid EP3 receptor) (PGE receptor, EP3 subtype) (PGE2-R). [Source:Uniprot/SWISSPROT;Acc:P43115]	PTGER3	hsa-miR-182(TargetScan|mirbase|pictar), hsa-miR-96(TargetScan|pictar)	6.6225	6.8033	0.1808	1.1335	0.0614	6.26	5.9783	-0.2817	-1.2156	0.1957	0.0622	0.239	0.4625	0.7101	0.8144	-0.0504	0.0008	0.0105	0.5938		5.61	5.61	5.52	5.58	5.86	5.63	5.73	5.17	5.38	5.15	5.23	5.29	5.04	4.56	4.96	4.87	5.02	4.95	4.79	5.03	4.97	4.91	4.71	4.95	6.87	7.32
ENSG00000050730	TNFAIP3-interacting protein 3 (Listeria-induced gene protein) (A20- binding inhibitor of NF-kappa-B activation 3) (ABIN-3). [Source:Uniprot/SWISSPROT;Acc:Q96KP6]	TNIP3		3.8304	3.7	-0.1304	-1.0946	0.349	3.5929	3.3683	-0.2246	-1.1684	0.4482	0.7513	0.8844	0.0942	0.2443	0.4015	-0.1775	0.0733	0.197	0.2846		2.72	2.92	3.1	2.91	2.9	2.75	2.76	2.49	2.73	2.82	2.68	2.85	2.56	2.02	2.5	2.57	2.55	2.54	2.63	2.52	2.85	2.63	2.52	3.03	3.31	3.74
ENSG00000050748	Mitogen-activated protein kinase 9 (EC 2.7.11.24) (Stress-activated protein kinase JNK2) (c-Jun N-terminal kinase 2) (JNK-55). [Source:Uniprot/SWISSPROT;Acc:P45984]	MAPK9	hsa-miR-106b(mirbase|pictar), hsa-miR-17-5p(TargetScan|pictar), hsa-miR-182(TargetScan|miranda|pictar), hsa-miR-184(miranda|mirbase), hsa-miR-20(TargetScan|pictar), hsa-miR-203(mirbase|pictar), hsa-miR-205(TargetScan|pictar), hsa-miR-372(TargetScan|pictar), hsa-miR-93(miranda|mirbase|pictar), hsa-miR-96(TargetScan|miranda|pictar)	8.57	8.705	0.135	1.0981	0.5037	8.8483	8.9323	0.084	1.06	0.8147	0.8906	0.9537	0.051	0.5491	0.6902	0.1095	0.1802	0.3541	-0.2528		7.92	7.46	7.56	7.64	7.52	7.88	7.85	8.21	7.37	8.01	7.86	7.69	7.79	8.53	8.45	8.71	8.57	8.58	6.91	7.21	6.49	7.37	7.56	7.37	6.38	6.14
ENSG00000050767	Collagen alpha-1(XXIII) chain. [Source:Uniprot/SWISSPROT;Acc:Q86Y22]	COL23A1	hsa-miR-140(TargetScan|pictar), hsa-miR-372(TargetScan|pictar)	8.1058	7.9467	-0.1592	-1.1166	0.2453	7.7442	7.4767	-0.2675	-1.2037	0.1082	0.6065	0.8019	0.1083	0.0705	0.1683	-0.2133	0.0023	0.0207	0.4158		6.87	7.17	7.06	7.04	6.82	6.92	6.95	6.68	6.76	6.51	6.65	6.29	6.6	6.38	6.63	6.81	6.71	6.72	6.55	6.12	6.22	7.78	8.1	7.86	6.1	6.12
ENSG00000050820	Breast cancer anti-estrogen resistance protein 1 (CRK-associated substrate) (p130cas). [Source:Uniprot/SWISSPROT;Acc:P56945]	BCAR1	hsa-miR-197(miranda|mirbase)	8.534	8.7753	0.2413	1.1821	0.0114	8.6547	8.8527	0.198	1.1471	0.2679	0.8347	0.9274	0.0433	0.0602	0.1504	0.2197	0.368	0.5573	-0.099		7.63	7.6	7.6	7.61	7.87	7.75	7.88	7.66	7.9	7.65	7.74	7.95	8.16	7.64	8.06	8.09	7.89	8.01	7.49	7.31	7.12	7.83	7.76	7.56	7.39	7.35
ENSG00000051009	CK056_HUMAN Isoform 2 of Q8N612 - Homo sapiens (Human) [Source:Uniprot/Varsplic;Acc:Q8N612-2]	C11orf56	hsa-miR-181a(mirbase|pictar), hsa-miR-181b(mirbase|pictar), hsa-miR-181c(miranda|mirbase|pictar), hsa-miR-204(TargetScan|miranda|mirbase|pictar), hsa-miR-211(TargetScan|mirbase|pictar), hsa-miR-219(TargetScan|miranda|pictar), hsa-miR-32(TargetScan|pictar), hsa-miR-543(TargetScan|mirbase), hsa-miR-7(TargetScan|pictar)	7.5022	7.5904	0.0881	1.063	0.1126	7.5011	7.3867	-0.1144	-1.0826	0.2011	0.2488	0.5151	0.2026	0.8919	0.9349	-0.0131	0.3011	0.4908	0.1024		6.53	6.53	6.46	6.51	6.53	6.64	6.67	6.62	6.46	6.49	6.52	6.42	6.37	6.4	6.63	6.49	6.41	6.51	5.9	5.78	5.9	6.41	6.56	6.44	6.23	6.34
ENSG00000051108	Homocysteine-responsive endoplasmic reticulum-resident ubiquitin-like domain member 1 protein (Methyl methanesulfonate (MMF)-inducible fragment protein 1). [Source:Uniprot/SWISSPROT;Acc:Q15011]	HERPUD1	hsa-miR-142-5p(TargetScan|mirbase|pictar), hsa-miR-543(TargetScan|mirbase), hsa-miR-9*(mirbase|pictar)	10.119	9.5714	-0.5476	-1.4617	0.0229	8.7281	8.889	0.161	1.118	0.0521	0.0019	0.0259	-0.7086	0.1882	0.3355	-0.1933	0	0.0006	1.0367		9.28	9.31	9.3	9.3	8.52	8.85	8.7	7.74	7.81	7.95	7.83	7.89	8.08	7.98	7.44	7.39	7.33	7.39	6.55	6.63	6.41	7.33	7.54	7.41	9.38	9.26
ENSG00000051128	Homer protein homolog 3 (Homer-3). [Source:Uniprot/SWISSPROT;Acc:Q9NSC5]	HOMER3		7.4733	7.4967	0.0233	1.0163	0.8734	7.9833	8.0533	0.07	1.0497	0.042	0.8102	0.9167	-0.0467	0.6498	0.7695	0.0467	0.0002	0.0044	-0.5333		6.6	6.68	6.48	6.59	6.46	6.72	6.76	7.12	7.24	7.08	7.15	7.1	7.2	7.05	6.48	6.19	6.41	6.36	6.23	6.03	6.59	7.15	6.78	6.78	6.52	6.46
ENSG00000051180	DNA repair protein RAD51 homolog 1 (hRAD51) (HsRAD51). [Source:Uniprot/SWISSPROT;Acc:Q06609]	RAD51		8.5311	7.1022	-1.4289	-2.6924	0.0003	8.36	7.5144	-0.8456	-1.797	0.1084	0.172	0.4218	-0.5833	0.0002	0.0018	-1.1372	0.58	0.7365	-0.1206	SR	7.85	7.69	7.61	7.71	5.86	6	6.36	7.89	6.81	7.7	7.47	6.32	5.97	7.18	7.78	7.89	8.06	7.91	5.66	5.84	5.93	5.87	6.13	5.79	4.03	3.6
ENSG00000051341	DNA polymerase theta (EC 2.7.7.7) (DNA polymerase eta). [Source:Uniprot/SWISSPROT;Acc:O75417]	POLQ	hsa-miR-302a(mirbase|pictar), hsa-miR-302b(mirbase|pictar), hsa-miR-302c(mirbase|pictar), hsa-miR-302d(mirbase|pictar), hsa-miR-372(TargetScan|mirbase|pictar), hsa-miR-93(miranda|pictar)	6.9297	5.7028	-1.2269	-2.3407	0.011	6.7127	5.9095	-0.8032	-1.745	0.2117	0.4174	0.6711	-0.4237	0.0016	0.0102	-1.0151	0.9838	0.9918	0.0052	SR	6.04	5.64	5.8	5.83	4.49	4.53	4.7	6.4	4.67	5.6	5.56	4.41	4.63	5.29	5.84	6.1	6.19	6.04	3.46	3.58	3.21	4.65	4.91	4.87	3.2	3.27
ENSG00000051382	Phosphatidylinositol-4,5-bisphosphate 3-kinase catalytic subunit beta isoform (EC 2.7.1.153) (PI3-kinase p110 subunit beta) (PtdIns-3-kinase p110) (PI3K) (PI3Kbeta). [Source:Uniprot/SWISSPROT;Acc:P42338]	PIK3CB	hsa-miR-130b(miranda|mirbase)	8.0601	7.0743	-0.9858	-1.9804	0.008	7.8648	6.6106	-1.2542	-2.3853	0.0174	0.4491	0.694	0.2684	0	0.0005	-1.12	0.0804	0.2088	0.3295		7.36	6.86	7.01	7.08	6.11	5.87	6.04	7.16	6.83	6.52	6.84	5.31	5.18	6.15	7.56	7.66	7.5	7.57	4.15	4.14	3.95	6.23	6.3	6.19	6.15	6.22
ENSG00000051415	Salivary alpha-amylase precursor (EC 3.2.1.1) (1,4-alpha-D-glucan glucanohydrolase). [Source:Uniprot/SWISSPROT;Acc:P04745]	AMYS_HUMAN		4.6167	6.7456	2.1289	4.3738	0.002	4.0611	4.7722	0.7111	1.6371	0.1299	0.0081	0.0683	1.4178	0.0004	0.0037	1.42	0.0011	0.0131	1.2644	SR	3.96	3.09	3.73	3.59	5.64	5.49	6.11	3.11	2.86	3.53	3.17	3.95	3.09	4.16	4.1	3.37	3.16	3.54	3.05	3.12	3.37	4.25	4.26	5.22	4.64	4.95
ENSG00000051523	Cytochrome b-245 light chain (p22 phagocyte B-cytochrome) (Neutrophil cytochrome b 22 kDa polypeptide) (p22-phox) (p22phox) (Cytochrome b(558) alpha chain) (Cytochrome b558 subunit alpha) (Superoxide- generating NADPH oxidase light chain subunit). [Source:Uniprot/SWISSPROT;Acc:P13498]	CYBA		7.9133	7.24	-0.6733	-1.5948	0.0207	7.73	6.4433	-1.2867	-2.4396	0.0067	0.0599	0.2345	0.6133	0.0001	0.0012	-0.98	0.014	0.0668	0.49		6.69	7.15	7.03	6.96	6.17	6.42	6.23	6.85	7.01	6.47	6.78	5.55	5.71	5.04	6.31	5.89	6.53	6.24	4.49	4.07	4.24	5.05	5.44	4.24	7.2	6.67
ENSG00000051596	THO complex subunit 3 (Tho3) (TEX1 homolog). [Source:Uniprot/SWISSPROT;Acc:Q96J01]	THOC3		10.9105	9.7024	-1.2081	-2.3103	0.0015	10.3219	9.5671	-0.7548	-1.6874	0.0233	0.1227	0.3507	-0.4533	0	0.0005	-0.9814	0.0336	0.1174	0.3619	SR	10.29	10.03	10.07	10.13	8.54	9.01	8.94	9.5	9.6	9.31	9.47	8.55	8.41	9.09	10.22	10.32	10.34	10.29	8.98	8.99	8.78	8.4	8.34	8.34	6.55	6.35
ENSG00000051620	Heme-binding protein 2 (Protein SOUL) (Placental protein 23) (PP23). [Source:Uniprot/SWISSPROT;Acc:Q9Y5Z4]	HEBP2		9.6993	9.8073	0.108	1.0777	0.3755	9.462	9.6193	0.1573	1.1152	0.5832	0.8664	0.9425	-0.0493	0.3718	0.5348	0.1327	0.1628	0.3307	0.2127		9.03	8.81	8.8	8.88	9.01	8.97	9.11	8.86	8.24	8.84	8.65	8.64	8.54	9.16	9.23	9.64	9.63	9.5	6.79	7.2	6.5	7.93	7.85	7.86	9.08	9.06
ENSG00000051825	M-phase phosphoprotein 9. [Source:Uniprot/SWISSPROT;Acc:Q99550]	MPHOSPH9	hsa-miR-130a(mirbase|pictar), hsa-miR-130b(mirbase|pictar), hsa-miR-141(TargetScan|mirbase), hsa-miR-200a(TargetScan|mirbase|pictar), hsa-miR-301(TargetScan|pictar), hsa-miR-381(TargetScan|mirbase)	8.0283	7.535	-0.4933	-1.4077	0.0127	6.7358	7.3008	0.565	1.4794	0.3326	0.0477	0.2049	-1.0583	0.8988	0.9391	0.0358	0.0171	0.0762	0.7633		7.03	6.79	6.75	6.85	6.46	6.4	6.41	6.24	4.89	5.28	5.47	5.89	5.58	6.7	7.27	7.74	7.85	7.62	5.03	4.53	4.39	7.08	6.57	7.22	3.87	4.8
ENSG00000052126	Pleckstrin homology domain-containing family A member 5 (Phosphoinositol 3-phosphate-binding protein 2) (PEPP-2). [Source:Uniprot/SWISSPROT;Acc:Q9HAU0]	PLEKHA5	hsa-miR-137(TargetScan|pictar), hsa-miR-183(TargetScan|mirbase|pictar)	9.3169	9.5569	0.24	1.181	0.1142	8.8628	9.4643	0.6015	1.5173	0.1641	0.3271	0.5946	-0.3615	0.0382	0.1079	0.4207	0.1561	0.3218	0.2733		8.52	8.4	8.35	8.42	8.81	8.47	8.68	8.4	7.29	8.15	7.95	8.5	8.4	8.81	8.84	8.93	8.96	8.91	6.36	6.5	6.09	7.95	7.97	7.98	6.81	6.76
ENSG00000052344	Prostasin precursor (EC 3.4.21.-) (Serine protease 8) [Contains: Prostasin light chain; Prostasin heavy chain]. [Source:Uniprot/SWISSPROT;Acc:Q16651]	PRSS8	hsa-miR-24(TargetScan|mirbase)	9.023	6.7913	-2.2317	-4.6968	0.0001	9.3563	6.0063	-3.35	-10.1965	0	0.0002	0.0053	1.1183	0	0	-2.7908	0.2643	0.4518	0.2258	SR	8.14	8.16	8.23	8.18	5.68	5.9	5.84	8.33	8.68	8.39	8.47	5.19	5.03	4.89	7.98	7.64	7.59	7.74	5.59	5.3	5.62	5.06	4.93	4.95	6.27	6.54
ENSG00000052723	suppressor of IKK epsilon isoform 1 [Source:RefSeq_peptide;Acc:NP_001095866]	NP_079349.2	hsa-miR-17-5p(TargetScan|pictar), hsa-miR-20(TargetScan|pictar)	8.6533	8.4527	-0.2007	-1.1492	0.0347	8.06	8.2947	0.2347	1.1766	0.5466	0.2352	0.5008	-0.4353	0.9269	0.9565	0.017	0.0608	0.1747	0.3757		7.62	7.53	7.58	7.58	7.21	7.42	7.32	7.54	6.44	7.03	7	6.89	7.2	7.62	7.54	8.17	7.86	7.86	5.28	5.23	4.71	6.25	6.85	6.64	5.77	5.99
ENSG00000052749	RRP12-like protein. [Source:Uniprot/SWISSPROT;Acc:Q5JTH9]	RRP12		8.2441	7.2424	-1.0017	-2.0023	0	8.4546	7.8317	-0.6229	-1.54	0.0026	0.0501	0.2119	-0.3787	0	0.0002	-0.8123	0.003	0.0246	-0.3999	SR	7.32	7.32	7.23	7.29	6.27	6.23	6.18	7.67	7.49	7.39	7.52	6.95	6.77	6.84	7.36	7.16	6.82	7.12	5.67	5.69	5.84	6.15	6.22	6.04	5.62	5.66
ENSG00000052795	CDNA FLJ12906 fis, clone NT2RP2004373. [Source:Uniprot/SPTREMBL;Acc:Q9H994]	NP_065891.1		6.875	7.7518	0.8768	1.8363	0.0014	6.8944	7.8114	0.917	1.8882	0.0352	0.8961	0.9563	-0.0402	0.0001	0.0009	0.8969	0.7957	0.8863	-0.0396		5.95	5.74	5.81	5.83	6.83	6.71	6.72	6.34	5.4	5.92	5.89	6.77	6.69	7.06	5.69	5.86	5.9	5.82	5.13	5.2	4.92	6.05	6.19	6.09	6.71	6.88
ENSG00000052802	C-4 methylsterol oxidase (EC 1.14.13.72) (Methylsterol monooxygenase). [Source:Uniprot/SWISSPROT;Acc:Q15800]	SC4MOL		9.88	9.6522	-0.2278	-1.171	0.4605	8.625	10.7294	2.1044	4.3003	0.0009	0	0.0017	-2.3322	0.0291	0.0883	0.9383	0.8182	0.9004	0.0889		9.28	8.83	8.84	8.98	8.79	9.1	8.25	7.32	7.8	7.94	7.69	9.78	9.85	10.14	8.92	9.15	9.04	9.04	8.14	8.4	7.31	7.98	8.12	8.25	6.24	6.09
ENSG00000052841	Tetratricopeptide repeat protein 17 (TPR repeat protein 17). [Source:Uniprot/SWISSPROT;Acc:Q96AE7]	TTC17		8.28	8.5474	0.2674	1.2036	0.0477	8.5157	8.541	0.0254	1.0177	0.8671	0.2724	0.5403	0.242	0.2235	0.3779	0.1464	0.3345	0.5256	-0.1146		7.43	7.21	7.28	7.31	7.65	7.64	7.39	7.54	7.53	7.45	7.51	7.39	7.45	7.88	7.55	7.66	7.8	7.67	5.61	5.56	5.27	7.7	7.71	7.52	7.13	6.97
ENSG00000052850	Homeobox protein aristaless-like 4. [Source:Uniprot/SWISSPROT;Acc:Q9H161]	ALX4	hsa-miR-17-5p(TargetScan|pictar), hsa-miR-20(TargetScan|pictar), hsa-miR-331(TargetScan|pictar), hsa-miR-372(TargetScan|pictar), hsa-miR-93(miranda|pictar)	7.1596	7.0904	-0.0692	-1.0491	0.6691	7.0988	9.2629	2.1642	4.4821	0.0003	0	0.0003	-2.2333	0.0108	0.0425	1.0475	0.0103	0.0551	-1.0558		6.08	6.14	6.34	6.19	5.91	6.39	5.92	6.26	6.2	6.06	6.17	8.46	8.68	8.08	5.73	5.89	6.19	5.94	5.85	5.59	5.67	6.39	6.24	5.86	6.78	5.83
ENSG00000053108	Follistatin-related protein 4 precursor (Follistatin-like 4). [Source:Uniprot/SWISSPROT;Acc:Q6MZW2]	FSTL4		6.2921	5.8494	-0.4427	-1.3592	0.025	6.1491	5.4179	-0.7312	-1.66	0.0371	0.3185	0.5865	0.2885	0.0016	0.01	-0.587	0.0698	0.1909	0.2873		5.29	5.36	5.15	5.27	4.85	4.93	4.62	4.74	5.57	5.07	5.12	4.41	4.49	4.26	5.43	5.39	5.21	5.34	4.74	5	4.89	4.29	3.79	4.1	4.69	4.16
ENSG00000053254	Forkhead box protein N3 (Checkpoint suppressor 1). [Source:Uniprot/SWISSPROT;Acc:O00409]	FOXN3	hsa-miR-106b(miranda|pictar), hsa-miR-126*(miranda|pictar), hsa-miR-135a(mirbase|pictar), hsa-miR-135b(mirbase|pictar), hsa-miR-96(mirbase|pictar)	8.1171	7.7681	-0.349	-1.2737	0.145	9.09	8.1386	-0.9514	-1.9338	0.0212	0.0684	0.2524	0.6024	0.0026	0.0146	-0.6502	0.0021	0.0197	-0.6717		7.51	6.96	7.12	7.2	6.85	6.86	6.69	7.98	8.7	7.89	8.19	7.1	7.21	7.38	8.15	8.04	8.17	8.12	6.01	6.06	5.83	6.47	6.64	6.59	7.11	7.5
ENSG00000053328	OTTHUMP00000017000 (Fragment). [Source:Uniprot/SPTREMBL;Acc:Q5T253]	C6orf186		4.8007	6.718	1.9173	3.7772	0.0014	4.3647	4.726	0.3613	1.2846	0.2687	0.0011	0.0185	1.556	0.0018	0.0109	1.1393	0.0011	0.0133	1.214	CS	4.03	3.82	3.43	3.76	5.46	6	5.74	3.76	2.93	3.38	3.35	3.45	3.84	3.73	3.79	3.98	3.79	3.85	3.78	3.68	4.09	4.43	4.32	4.78	4.09	4.69
ENSG00000053371	Aflatoxin B1 aldehyde reductase member 2 (EC 1.-.-.-) (AFB1-AR 1) (Aldoketoreductase 7). [Source:Uniprot/SWISSPROT;Acc:O43488]	AKR7A2		7.9344	7.9778	0.0433	1.0305	0.8304	8.0467	8.1533	0.1067	1.0767	0.7941	0.8758	0.9468	-0.0633	0.7046	0.8106	0.075	0.4707	0.6484	-0.1439		7.06	6.96	6.75	6.92	6.54	7.09	7.29	7.34	7.24	6.65	7.07	6.42	7.47	7.56	7.12	6.96	7.2	7.09	6.83	6.89	6.54	6.64	7.31	6.28	6.33	6.06
ENSG00000053372	mRNA turnover protein 4 homolog. [Source:Uniprot/SWISSPROT;Acc:Q9UKD2]	MRTO4		8.621	7.9003	-0.7207	-1.6479	0.0013	8.8093	7.9107	-0.8987	-1.8643	0.0271	0.5418	0.7615	0.178	0.0001	0.0013	-0.8097	0.5018	0.6743	-0.0993		7.83	7.66	7.59	7.69	6.84	6.81	6.99	8.29	7.51	7.82	7.87	6.71	6.85	7.28	7.55	8.22	8.15	7.97	6.11	5.91	5.56	6.24	6.5	6.11	5.95	5.87
ENSG00000053438	Neuronatin. [Source:Uniprot/SWISSPROT;Acc:Q16517]	NNAT		6.1292	6.2392	0.11	1.0792	0.3248	8.5392	10.2325	1.6933	3.234	0.0002	0	0.0007	-1.5833	0.0039	0.0197	0.9017	0	0	-3.2017		5.24	4.69	5.1	5.01	5.02	5.11	5.07	7.45	7.37	7.65	7.49	9.43	9.29	9.16	8.15	7.98	8.07	8.07	10.13	9.75	9.97	8.47	8.33	7.96	7.25	7.01
ENSG00000053501	Vesicle transport protein USE1 (USE1-like protein) (Putative MAPK- activating protein PM26) (Protein p31). [Source:Uniprot/SWISSPROT;Acc:Q9NZ43]	USE1		7.3513	7.96	0.6087	1.5248	0.0766	7.5007	7.6293	0.1287	1.0933	0.6996	0.1897	0.4448	0.48	0.0663	0.1613	0.3687	0.6281	0.7733	0.0907		6.56	5.85	6.43	6.28	6.98	6.8	6.78	6.41	6.92	6.12	6.48	6.19	6.42	7.18	6.01	6.16	6.02	6.06	6.22	5.52	6.01	6.32	6.2	5.76	6.14	5.96
ENSG00000053524	Rho family guanine-nucleotide exchange factor [Source:RefSeq_peptide;Acc:NP_055893]	MCF2L2		6.8679	6.1137	-0.7542	-1.6867	0.0006	6.8274	5.3458	-1.4816	-2.7925	0.0001	0.0025	0.032	0.7274	0	0.0001	-1.1179	0.0161	0.0732	0.4042		6.01	5.76	5.83	5.87	5.04	5.02	5.08	5.96	5.76	5.78	5.83	4.37	4.14	4.44	6.35	6.37	6.42	6.38	4.65	4.74	4.26	4.73	4.9	4.87	4.03	4.45
ENSG00000053702	Nuclear receptor-interacting protein 2. [Source:Uniprot/SWISSPROT;Acc:Q9BQI9]	NRIP2		6.6477	6.489	-0.1587	-1.1163	0.1104	6.3543	6.462	0.1077	1.0775	0.646	0.3068	0.575	-0.2663	0.8494	0.9073	-0.0255	0.2466	0.4324	0.1602		5.56	5.59	5.68	5.61	5.51	5.44	5.37	5.33	5.63	5.03	5.33	5.49	5.38	5.22	5.36	5.26	5.39	5.34	5.4	5.21	5.63	5.44	5	4.59	6.33	6.14
ENSG00000053747	Laminin subunit alpha-3 precursor (Epiligrin 170 kDa subunit) (E170) (Nicein subunit alpha). [Source:Uniprot/SWISSPROT;Acc:Q16787]	LAMA3		4.8506	5.5211	0.6705	1.5916	0.0014	4.8653	5.399	0.5336	1.4476	0.0793	0.6054	0.8013	0.1369	0.0006	0.0049	0.602	0.6894	0.8156	0.0537		3.79	3.9	3.91	3.87	4.56	4.36	4.56	3.74	3.91	3.98	3.88	4.24	4.15	4.74	3.89	3.95	4.11	3.98	3.95	3.88	4.12	3.53	3.55	3.56	6.46	6.49
ENSG00000053770	Uncharacterized protein C14orf108 (Putative HIV-1 infection-related protein). [Source:Uniprot/SWISSPROT;Acc:Q9H0R1]	C14orf108		10.0367	10.0242	-0.0125	-1.0087	0.8939	9.24	9.5975	0.3575	1.2812	0.5566	0.4828	0.7191	-0.37	0.5059	0.6544	0.1725	0.0318	0.1131	0.6117		9.12	9.19	9.14	9.15	9.25	8.94	9.18	8.92	7.13	8.84	8.29	8.63	8.42	9.01	8.64	8.81	8.85	8.76	8.32	8.21	8.04	8.74	8.39	8.49	8.47	8.35
ENSG00000053900	Anaphase-promoting complex subunit 4 (APC4) (Cyclosome subunit 4). [Source:Uniprot/SWISSPROT;Acc:Q9UJX5]	ANAPC4		7.4045	6.9613	-0.4432	-1.3596	0.1135	7.1207	6.9466	-0.1741	-1.1283	0.7789	0.6288	0.8153	-0.2691	0.2642	0.4241	-0.3087	0.5815	0.7378	0.1493		6.73	6.2	6.24	6.39	5.95	5.9	5.98	6.76	5.06	6.44	6.09	5.51	5.6	6.5	6.67	7.07	7.03	6.92	3.73	4.06	3.48	5.6	5.94	5.99	4.84	4.8
ENSG00000053918	Potassium voltage-gated channel subfamily KQT member 1 (Voltage-gated potassium channel subunit Kv7.1) (IKs producing slow voltage-gated potassium channel subunit alpha KvLQT1) (KQT-like 1). [Source:Uniprot/SWISSPROT;Acc:P51787]	KCNQ1		6.9451	8.0478	1.1027	2.1475	0.0113	7.0749	6.5433	-0.5316	-1.4455	0.0595	0.0001	0.0022	1.6342	0.3093	0.4724	0.2856	0.0253	0.098	0.6873	CS	6.01	5.87	5.84	5.91	7.18	6.83	7.18	5.92	6.11	6.1	6.04	5.59	5.83	5.17	5.92	5.87	5.74	5.84	5.18	5.18	5.59	5.39	5.02	5.31	6.36	6.7
ENSG00000054116	Trafficking protein particle complex subunit 3 (BET3 homolog). [Source:Uniprot/SWISSPROT;Acc:O43617]	TRAPPC3	hsa-miR-1(TargetScan|miranda|mirbase|pictar), hsa-miR-206(TargetScan|mirbase|pictar), hsa-miR-214(TargetScan|miranda|pictar)	8.9529	8.7781	-0.1748	-1.1288	0.1356	8.25	8.5243	0.2743	1.2094	0.5331	0.2704	0.5383	-0.449	0.8073	0.8793	0.0498	0.0339	0.118	0.4783		8.25	8.06	7.98	8.1	7.85	7.89	8.01	7.33	7.63	7.04	7.33	7.27	7.17	8.46	8.04	8.26	8.33	8.21	7.21	7.09	6.81	7.55	7.63	7.46	6.74	6.96
ENSG00000054118	Thyroid hormone receptor-associated protein 3 (Thyroid hormone receptor-associated protein complex 150 kDa component) (Trap150). [Source:Uniprot/SWISSPROT;Acc:Q9Y2W1]	THRAP3		8.2802	7.7333	-0.5469	-1.4609	0.0778	8.6392	8.14	-0.4992	-1.4134	0.2751	0.9066	0.9613	-0.0477	0.0195	0.0661	-0.523	0.0719	0.1945	-0.3828		7.62	7.17	7.19	7.33	6.85	6.75	6.75	8.3	7.05	7.63	7.66	6.93	6.99	7.63	7.8	7.93	8.03	7.92	6.08	6.41	5.87	7.19	7.57	7.4	6.36	6.69
ENSG00000054148	14 kDa phosphohistidine phosphatase (EC 3.1.3.-) (Phosphohistidine phosphatase 1) (Protein janus-A homolog). [Source:Uniprot/SWISSPROT;Acc:Q9NRX4]	PHPT1		9.8133	10.4878	0.6744	1.596	0.0001	9.7233	10.1722	0.4489	1.365	0.0197	0.2473	0.5139	0.2256	0.0002	0.0017	0.5617	0.0729	0.1962	0.2028		8.81	8.85	8.87	8.84	9.57	9.61	9.57	8.78	8.68	8.82	8.76	9.26	9.04	9.47	8.44	8.81	8.89	8.72	10.19	10.01	10.11	8.46	8.41	8.13	7.08	7.27
ENSG00000054179	Ectonucleoside triphosphate diphosphohydrolase 2 (EC 3.6.1.-) (NTPDase 2) (Ecto-ATPase) (CD39 antigen-like 1). [Source:Uniprot/SWISSPROT;Acc:Q9Y5L3]	ENTPD2		8.1517	7.6233	-0.5283	-1.4423	0.0236	8.0733	7.9317	-0.1417	-1.1032	0.2322	0.0994	0.3112	-0.3867	0.0194	0.0659	-0.335	0.3724	0.5611	-0.115		7.09	6.98	7.26	7.11	6.72	6.47	6.34	7.09	7.04	7.09	7.07	6.85	6.91	6.76	6.75	6.95	6.95	6.88	5.67	6.13	5.65	6.84	6.61	6.35	5.95	6.23
ENSG00000054219	Lymphocyte antigen 75 precursor (DEC-205) (gp200-MR6) (CD205 antigen). [Source:Uniprot/SWISSPROT;Acc:O60449]	LY75		5.385	3.9292	-1.4558	-2.7431	0.0003	5.3973	3.9646	-1.4327	-2.6996	0.0024	0.9306	0.9723	-0.0231	0	0	-1.4443	0.8582	0.924	-0.0238	SR	4.57	4.27	4.34	4.39	3.14	2.9	3.03	4.77	4.02	4.36	4.39	3.19	3	3.04	4.02	4.02	4.18	4.07	3.41	3.38	3.38	3.12	2.91	3.11	5.16	5.28
ENSG00000054267	AT-rich interactive domain-containing protein 4B (ARID domain- containing protein 4B) (Histone deacetylase complex subunit SAP180) (180 kDa Sin3-associated polypeptide) (Sin3-associated polypeptide p180) (Retinoblastoma-binding protein 1-like 1) (Breast c [Source:Uniprot/SWISSPROT;Acc:Q4LE39]	ARID4B	hsa-miR-101(TargetScan|pictar), hsa-miR-106b(mirbase|pictar), hsa-miR-128b(miranda|pictar), hsa-miR-132(miranda|mirbase), hsa-miR-137(TargetScan|miranda|mirbase|pictar), hsa-miR-142-5p(TargetScan|pictar), hsa-miR-144(TargetScan|miranda|pictar), hsa-miR-17-5p(TargetScan|pictar), hsa-miR-183(TargetScan|pictar), hsa-miR-199a*(miranda|pictar), hsa-miR-19b(miranda|pictar), hsa-miR-20(TargetScan|pictar…	7.2344	7.6098	0.3754	1.2972	0.1456	6.7587	7.9248	1.1661	2.2441	0.1378	0.201	0.4592	-0.7907	0.0254	0.0802	0.7707	0.7945	0.8855	0.0804		6.5	6	5.97	6.16	6.64	6.56	6.49	6.45	4.52	6.1	5.69	6.76	6.69	7.31	6.38	6.64	6.66	6.56	3.91	4.4	3.72	6.37	6.6	6.47	5.56	5.49
ENSG00000054277	Opsin-3 (Encephalopsin) (Panopsin). [Source:Uniprot/SWISSPROT;Acc:Q9H1Y3]	OPN3		9.0233	8.5933	-0.43	-1.3472	0.0223	7.105	9.6	2.495	5.6373	0.0001	0	0	-2.925	0.0365	0.1043	1.0325	0.3191	0.5102	0.4558		8.3	8.09	8.09	8.16	7.48	7.95	7.77	6.12	6.35	5.87	6.11	8.61	8.66	8.93	7.79	7.71	7.65	7.71	7.02	7.06	6.61	7.27	6.73	6.94	6.52	7.24
ENSG00000054282	Serologically defined colon cancer antigen 8 (Antigen NY-CO-8) (Centrosomal colon cancer autoantigen protein) (hCCCAP). [Source:Uniprot/SWISSPROT;Acc:Q86SQ7]	SDCCAG8		6.3846	7.3946	1.01	2.0139	0.0056	5.3075	6.9113	1.6038	3.0393	0.0048	0.0829	0.2814	-0.5938	0	0.0002	1.3069	0.0008	0.0111	0.7802	SR	5.51	5.3	5.13	5.31	6.36	6.47	6.45	4.3	4.44	3.93	4.22	5.59	5.6	6.34	5.81	6.03	5.72	5.85	3.79	4.36	3.59	5.42	5.67	5.15	5.2	5.33
ENSG00000054356	Receptor-type tyrosine-protein phosphatase-like N precursor (R-PTP-N) (PTP IA-2) (Islet cell antigen 512) (ICA 512) (Islet cell autoantigen 3). [Source:Uniprot/SWISSPROT;Acc:Q16849]	PTPRN	hsa-miR-153(miranda|mirbase), hsa-miR-377(TargetScan|mirbase)	6.9331	6.56	-0.3731	-1.2951	0.0159	7.7118	6.7244	-0.9873	-1.9825	0.0003	0.0055	0.0531	0.6142	0.0002	0.0022	-0.6802	0.0035	0.0273	-0.4716		5.91	6.01	5.8	5.9	5.48	5.49	5.58	6.88	6.72	6.58	6.73	5.75	5.66	5.63	6.19	6.15	6.01	6.12	5.21	5.56	5.17	4.86	5.43	5.21	5.05	5.06
ENSG00000054392	Protein-cysteine N-palmitoyltransferase HHAT (EC 2.3.1.-) (Hedgehog acyltransferase) (Skinny hedgehog protein 1) (Melanoma antigen recognized by T-cells 2) (MART-2). [Source:Uniprot/SWISSPROT;Acc:Q5VTY9]	HHAT		5.09	7.1067	2.0167	4.0465	0.0004	3.7767	6.85	3.0733	8.4172	0.0014	0.024	0.1343	-1.0567	0	0	2.545	0.0084	0.0481	0.785	SR	4.43	4.08	3.9	4.14	6.4	5.78	6.14	2.85	2.74	3.05	2.88	5.7	5.24	6.67	2.62	3	1.61	2.41	5.5	5.14	4.79	4.82	5.31	3.67	5.62	5.66
ENSG00000054523	Kinesin-like protein KIF1B (Klp). [Source:Uniprot/SWISSPROT;Acc:O60333]	KIF1B	hsa-let-7c(miranda|pictar), hsa-miR-145(TargetScan|pictar), hsa-miR-16(TargetScan|pictar), hsa-miR-185(TargetScan|pictar), hsa-miR-195(TargetScan|mirbase|pictar), hsa-miR-19a(miranda|pictar), hsa-miR-205(TargetScan|pictar), hsa-miR-330(TargetScan|pictar), hsa-miR-339(TargetScan|pictar)	8.3549	8.4232	0.0683	1.0484	0.5672	8.6127	9.6973	1.0846	2.1208	0.0104	0.0031	0.0365	-1.0163	0.0137	0.0508	0.5764	0.0024	0.0214	-0.766		7.62	7.28	7.4	7.43	7.52	7.55	7.44	8.07	7.41	7.56	7.68	8.56	8.71	9.09	7.95	7.86	7.67	7.82	7.58	7.92	6.6	8.63	8.91	8.83	5.65	5.94
ENSG00000054598	Forkhead box protein C1 (Forkhead-related protein FKHL7) (Forkhead- related transcription factor 3) (FREAC-3). [Source:Uniprot/SWISSPROT;Acc:Q12948]	FOXC1	hsa-miR-137(TargetScan|miranda), hsa-miR-138(TargetScan|mirbase), hsa-miR-204(TargetScan|miranda)	7.2067	7.9657	0.759	1.6924	0.0004	7.3019	7.9967	0.6948	1.6186	0.003	0.7354	0.8756	0.0643	0	0.0002	0.7269	0.5343	0.7003	-0.0631		6.31	6.42	6.41	6.38	6.95	6.73	6.91	6.51	6.57	6.39	6.49	7.02	7.01	6.68	5.99	6	5.75	5.91	5.7	5.52	5.95	5.65	5.7	5.03	7.48	7.65
ENSG00000054611	TBC1 domain family member 22A. [Source:Uniprot/SWISSPROT;Acc:Q8WUA7]	TBC1D22A	hsa-miR-143(TargetScan|pictar), hsa-miR-182(TargetScan|mirbase|pictar), hsa-miR-9(TargetScan|mirbase|pictar), hsa-miR-96(TargetScan|mirbase|pictar)	8.2243	8.26	0.0357	1.025	0.4813	8.3737	8.1747	-0.199	-1.1479	0.0355	0.1767	0.4282	0.2347	0.4059	0.5668	-0.0817	0.7415	0.8508	-0.032		7.33	7.31	7.27	7.31	7.39	7.24	7.38	7.38	7.48	7.56	7.47	7.31	7.18	7.3	7.45	7.39	7.51	7.45	5.99	6.08	6.14	7.3	7.3	7.17	7.31	7.13
ENSG00000054654	Nesprin-2 (Nuclear envelope spectrin repeat protein 2) (Syne-2) (Synaptic nuclear envelope protein 2) (Nucleus and actin connecting element protein) (Protein NUANCE). [Source:Uniprot/SWISSPROT;Acc:Q8WXH0]	SYNE2	hsa-miR-182(TargetScan|pictar), hsa-miR-96(TargetScan|pictar)	8.3145	8.1467	-0.1679	-1.1234	0.0105	8.1205	7.9681	-0.1524	-1.1114	0.5434	0.9516	0.9808	-0.0155	0.228	0.3834	-0.1601	0.1651	0.3338	0.1863		7.28	7.29	7.36	7.31	7.19	7.14	7.19	7.47	6.64	7.22	7.11	6.84	6.98	7.06	7.48	7.29	7.53	7.43	5.95	6.03	5.49	8.93	8.66	8.61	7.62	7.6
ENSG00000054690	pleckstrin homology domain containing, family H (with MyTH4 domain) member 1 [Source:RefSeq_peptide;Acc:NP_065766]	PLEKHH1	hsa-miR-506(TargetScan|mirbase)	7.2908	6.3436	-0.9473	-1.9282	0.0009	7.0707	5.9501	-1.1206	-2.1744	0.0005	0.3685	0.6321	0.1733	0	0	-1.0339	0.0104	0.0554	0.3067		6.31	6.16	6.28	6.25	5.28	5.21	5.39	6.23	6.03	5.9	6.05	4.8	4.98	4.92	6.56	6.48	6.32	6.45	5.04	4.97	4.95	5.49	5.44	5.23	5.2	5.33
ENSG00000054793	Probable phospholipid-transporting ATPase IIA (EC 3.6.3.1) (ATPase class II type 9A) (ATPase IIA). [Source:Uniprot/SWISSPROT;Acc:O75110]	ATP9A		6.9795	7.5212	0.5417	1.4557	0.0053	6.6643	8.5271	1.8629	3.6373	0.002	0.0006	0.0121	-1.3212	0.0003	0.0026	1.2023	0.1694	0.3397	-0.3454		6.09	5.92	5.89	5.97	6.59	6.46	6.47	6.06	5.34	5.52	5.64	7.63	7.26	7.8	5.66	5.62	5.73	5.67	7.07	7.06	7.02	7.44	7.27	7.13	6.52	6.79
ENSG00000054796	Meiotic recombination protein SPO11. [Source:Uniprot/SWISSPROT;Acc:Q9Y5K1]	SPO11		3.1072	3.0062	-0.101	-1.0725	0.3924	2.7415	2.9054	0.1638	1.1203	0.2994	0.2264	0.491	-0.2649	0.7874	0.8661	0.0314	0.0633	0.1792	0.2332		2.04	2.3	2.23	2.19	2.09	2.14	2.11	1.88	2.01	2.1	2	2.08	2.06	2.2	2.13	1.97	2.08	2.06	2.9	2.74	3.15	2.16	2	2.1	2.7	2.53
ENSG00000054803	Cerebellin-4 precursor (Cerebellin-like glycoprotein 1). [Source:Uniprot/SWISSPROT;Acc:Q9NTU7]	CBLN4	hsa-miR-124a(miranda|pictar), hsa-miR-182(TargetScan|pictar), hsa-miR-20(TargetScan|pictar), hsa-miR-215(miranda|mirbase), hsa-miR-25(TargetScan|pictar), hsa-miR-32(TargetScan|miranda|mirbase|pictar), hsa-miR-34a(mirbase|pictar), hsa-miR-363(TargetScan|mirbase), hsa-miR-367(TargetScan|pictar), hsa-miR-9(TargetScan|pictar), hsa-miR-92(TargetScan|pictar), hsa-miR-96(TargetScan|pictar)	4.1847	4.0807	-0.104	-1.0747	0.4466	4.5493	4.2507	-0.2987	-1.23	0.1233	0.4069	0.6627	0.1947	0.1166	0.2406	-0.2013	0.0444	0.1415	-0.2673		3.06	3.24	3.4	3.23	3.17	3.27	2.96	3.62	3.79	3.44	3.62	3.11	3.45	3.09	3.04	3.25	3.39	3.23	3.82	3.3	3.77	5.96	6.29	6.19	4.25	4.29
ENSG00000054938	Chordin-like protein 2 precursor (Chordin-related protein 2) (Breast tumor novel factor 1) (BNF-1). [Source:Uniprot/SWISSPROT;Acc:Q6WN34]	CHRDL2		5.4273	5.6293	0.202	1.1503	0.5032	5.3593	5.41	0.0507	1.0357	0.863	0.6844	0.8483	0.1513	0.4936	0.6442	0.1263	0.4376	0.6191	0.1437		4.24	4.64	4.27	4.38	4.11	4.84	4.57	4.01	4.13	4.66	4.27	4.64	4.29	4.11	4.32	4	4.47	4.26	4.48	4.61	4.57	4.07	4.34	3.82	4.57	4.36
ENSG00000054965	Uncharacterized protein KIAA0280. [Source:Uniprot/SWISSPROT;Acc:Q92567]	KIAA0280		7.8038	8.2223	0.4185	1.3365	0.0103	8.1713	8.8274	0.6562	1.5759	0.0008	0.2124	0.4741	-0.2377	0.0002	0.002	0.5373	0.0005	0.0075	-0.4863		6.77	6.74	6.92	6.81	7.23	7.35	7.12	7.3	7.14	7.04	7.16	7.94	7.8	7.82	6.83	6.85	6.66	6.78	7.48	7.33	7.13	8.39	8.48	8.34	6.57	7.02
ENSG00000054967	Tumor necrosis factor receptor superfamily member 19L precursor (Receptor expressed in lymphoid tissues). [Source:Uniprot/SWISSPROT;Acc:Q969Z4]	RELT		7.1124	6.8147	-0.2978	-1.2292	0.1066	7.3053	7.0036	-0.3018	-1.2327	0.1332	0.986	0.9943	0.004	0.0224	0.0731	-0.2998	0.121	0.2731	-0.1909		5.74	5.84	5.68	5.75	5.24	5.52	5.43	5.95	5.87	5.73	5.85	5.36	5.77	5.51	5.63	5.51	5.65	5.6	5.5	5.23	5.59	5.93	5.8	5.85	5.52	5.48
ENSG00000054983	Galactocerebrosidase precursor (EC 3.2.1.46) (GALCERase) (Galactosylceramidase) (Galactosylceramide beta-galactosidase) (Galactocerebroside beta-galactosidase). [Source:Uniprot/SWISSPROT;Acc:P54803]	GALC		7.4794	8.0183	0.5389	1.4529	0.0092	6.8011	7.0858	0.2847	1.2182	0.3005	0.3604	0.6245	0.2542	0.0118	0.0454	0.4118	0.0001	0.0027	0.8054		6.6	6.36	6.47	6.48	7.03	7.07	6.99	6.14	5.4	5.72	5.75	5.96	5.87	6.36	6.04	6.21	6.34	6.19	4.7	4.51	4.41	7.02	6.99	7.05	6.86	6.31
ENSG00000055044	Nucleolar protein 5 (Nucleolar protein NOP5) (NOP58). [Source:Uniprot/SWISSPROT;Acc:Q9Y2X3]	NOL5_HUMAN		9.9318	9.1727	-0.7591	-1.6924	0.0347	9.6376	8.7876	-0.85	-1.8025	0.188	0.8596	0.9395	0.0909	0.0062	0.0279	-0.8046	0.1871	0.3621	0.3397		9.37	8.94	8.81	9.04	8.22	8.19	8.19	9.37	7.61	9.26	8.75	7.51	7.67	8.26	9.02	9.41	9.19	9.21	6.37	6.84	5.94	6.79	7.23	7.16	6.43	6.42
ENSG00000055070	putative MAPK activating protein PM20,PM21 [Source:RefSeq_peptide;Acc:NP_056424]	C1orf144	hsa-miR-128b(miranda|pictar), hsa-miR-137(TargetScan|pictar), hsa-miR-152(TargetScan|pictar), hsa-miR-204(TargetScan|miranda|pictar), hsa-miR-211(TargetScan|miranda|pictar), hsa-miR-224(TargetScan|miranda), hsa-miR-27b(miranda|pictar), hsa-miR-301(TargetScan|pictar), hsa-miR-346(TargetScan|pictar)	9.7867	10.0889	0.3022	1.233	0.0144	9.9	10.1044	0.2044	1.1522	0.1567	0.6113	0.8046	0.0978	0.0261	0.0818	0.2533	0.5306	0.6976	-0.0644		8.89	8.95	8.96	8.93	9.21	9.19	9.37	9.16	9.11	8.83	9.03	9.09	9.28	9.36	8.98	9.1	8.99	9.02	9.58	9.92	9.56	9.17	9.07	8.9	9.11	9.27
ENSG00000055118	Potassium voltage-gated channel subfamily H member 2 (Voltage-gated potassium channel subunit Kv11.1) (Ether-a-go-go-related gene potassium channel 1) (H-ERG) (Erg1) (Ether-a-go-go-related protein 1) (Eag-related protein 1) (eag homolog). [Source:Uniprot/SWISSPROT;Acc:Q12809]	KCNH2	hsa-miR-34c(miranda|pictar)	7.3992	8.2758	0.8767	1.8361	0.0009	7.2433	7.1258	-0.1175	-1.0849	0.6807	0.0046	0.0472	0.9942	0.0827	0.1881	0.3796	0.0069	0.0423	0.6529		6.54	6.48	6.41	6.47	7.27	7.31	7.43	5.93	6.86	6.21	6.33	6.29	6.28	6.18	6.93	6.83	6.4	6.72	5.75	6.13	5.71	6.99	6.7	6.55	5.49	5.81
ENSG00000055130	Cullin-1 (CUL-1). [Source:Uniprot/SWISSPROT;Acc:Q13616]	CUL1	hsa-miR-203(mirbase|pictar), hsa-miR-323(TargetScan|pictar), hsa-miR-377(TargetScan|mirbase)	9.7809	9.6133	-0.1676	-1.1232	0.1144	9.1624	9.3488	0.1864	1.1379	0.7476	0.4875	0.7221	-0.3539	0.9698	0.9822	0.0094	0.0949	0.2332	0.4415		8.98	8.82	8.85	8.88	8.73	8.65	8.74	8.89	7.14	8.61	8.22	8.35	8.13	8.74	8.38	8.68	8.57	8.54	6.66	6.85	5.95	7.58	7.69	7.39	7.33	7.43
ENSG00000055147	Protein FAM114A2. [Source:Uniprot/SWISSPROT;Acc:Q9NRY5]	C5orf3		7.1171	7.5107	0.3936	1.3136	0.0165	6.2362	7.3264	1.0902	2.1291	0.016	0.0359	0.1724	-0.6967	0.0012	0.0083	0.7419	0.0108	0.0565	0.5326		6.3	6.04	6.01	6.11	6.45	6.63	6.47	5.44	4.92	5.18	5.18	6.1	6.11	6.78	5.84	6.23	6.12	6.06	4.41	4.46	4.33	5.46	5.61	5.65	5.77	5.85
ENSG00000055163	Cytoplasmic FMR1-interacting protein 2 (p53-inducible protein 121). [Source:Uniprot/SWISSPROT;Acc:Q96F07]	CYFIP2		9.8667	10.208	0.3413	1.2669	0.0027	10.0053	10.524	0.5187	1.4326	0.023	0.3922	0.6521	-0.1773	0.0017	0.0108	0.43	0.0555	0.1644	-0.2273		9.09	8.98	9.03	9.03	9.49	9.3	9.36	9.32	9.06	9.12	9.17	9.75	9.45	9.96	9.63	9.36	9.16	9.38	9.87	9.98	9.59	10.03	10.26	10.13	6.21	6.55
ENSG00000055208	Mitogen-activated protein kinase kinase kinase 7-interacting protein 2 (TAK1-binding protein 2). [Source:Uniprot/SWISSPROT;Acc:Q9NYJ8]	MAP3K7IP2	hsa-miR-142-3p(TargetScan|mirbase|pictar), hsa-miR-144(TargetScan|pictar), hsa-miR-155(TargetScan|pictar), hsa-miR-199a*(miranda|pictar), hsa-miR-98(TargetScan|pictar)	9.8122	10.5556	0.7433	1.674	0.0013	9.3911	10.0378	0.6467	1.5655	0.0612	0.725	0.8707	0.0967	0.0002	0.0024	0.695	0.0046	0.0325	0.4694		9.05	8.96	9.02	9.01	9.67	9.7	9.84	8.91	8.13	8.53	8.52	9.02	9.07	9.53	9.03	8.86	8.88	8.92	7.79	8.19	7.41	8.78	9.02	8.94	9.17	9.17
ENSG00000055211	Uncharacterized protein C6orf72 precursor. [Source:Uniprot/SWISSPROT;Acc:Q9NU53]	C6orf72		7.9759	8.7063	0.7304	1.6591	0.0067	7.7119	8.4696	0.7578	1.6909	0.0531	0.9307	0.9723	-0.0274	0.0004	0.0034	0.7441	0.1271	0.2824	0.2504		7.2	6.81	6.8	6.94	7.8	7.56	7.82	7	6.64	6.36	6.67	7.37	7.09	7.93	7.42	7.66	7.58	7.55	5.03	5.21	4.68	7.23	7.64	7.49	7.12	6.94
ENSG00000055332	Interferon-induced, double-stranded RNA-activated protein kinase (EC 2.7.11.1) (Interferon-inducible RNA-dependent protein kinase) (Eukaryotic translation initiation factor 2-alpha kinase 2) (eIF-2A protein kinase 2) (Protein kinase RNA-activated) (PKR) ( [Source:Uniprot/SWISSPROT;Acc:P19525]	EIF2AK2		8.5933	7.7411	-0.8522	-1.8053	0.0305	7.4189	7.5571	0.1382	1.1005	0.8023	0.0679	0.2514	-0.9904	0.2205	0.3744	-0.357	0.0302	0.1093	0.6792		7.92	7.46	7.44	7.6	6.58	6.77	6.73	7.17	5.9	6.11	6.39	6.1	6.06	7.28	7.05	6.93	6.8	6.93	4.54	4.75	3.72	7.12	7.49	7.45	5.99	5.94
ENSG00000055483	Ubiquitin carboxyl-terminal hydrolase 36 (EC 3.1.2.15) (Ubiquitin thioesterase 36) (Ubiquitin-specific-processing protease 36) (Deubiquitinating enzyme 36). [Source:Uniprot/SWISSPROT;Acc:Q9P275]	USP36		7.74	7.3153	-0.4247	-1.3423	0.0081	8.1586	7.3967	-0.7619	-1.6958	0.0003	0.0729	0.2622	0.3372	0.0001	0.0012	-0.5933	0.0331	0.1162	-0.25		6.84	6.78	6.62	6.75	6.22	6.27	6.32	7.2	7.12	7.21	7.17	6.3	6.49	6.35	7.05	6.81	6.74	6.87	5.58	5.62	5.6	6.22	6.03	6	7.05	7.16
ENSG00000055609	Myeloid/lymphoid or mixed-lineage leukemia protein 3 homolog (EC 2.1.1.43) (Histone-lysine N-methyltransferase, H3 lysine-4 specific MLL3) (Homologous to ALR protein). [Source:Uniprot/SWISSPROT;Acc:Q8NEZ4]	MLL3	hsa-miR-106b(mirbase|pictar), hsa-miR-17-5p(TargetScan|pictar), hsa-miR-20(TargetScan|pictar), hsa-miR-302a(mirbase|pictar), hsa-miR-302b(mirbase|pictar), hsa-miR-302c(mirbase|pictar), hsa-miR-302d(mirbase|pictar), hsa-miR-372(TargetScan|mirbase|pictar), hsa-miR-373(TargetScan|mirbase), hsa-miR-93(mirbase|pictar)	7.1824	8.1271	0.9447	1.9248	0.014	7.7026	8.4141	0.7115	1.6375	0.0996	0.5048	0.734	0.2332	0.0004	0.0034	0.8281	0.0351	0.1207	-0.4036		6.36	5.99	6.16	6.17	7.16	7.12	7.18	7.22	6.17	6.71	6.7	7.26	7.26	7.83	7.21	7.05	6.76	7.01	5.65	6.06	5.12	7.9	8.06	8	7.41	7.47
ENSG00000055732	Mucolipin-3. [Source:Uniprot/SWISSPROT;Acc:Q8TDD5]	MCOLN3		5.021	4.384	-0.637	-1.5551	0.006	6.1423	3.5797	-2.5627	-5.908	0.0046	0.0009	0.0162	1.9257	0.0006	0.0049	-1.5998	0.6565	0.7939	-0.1585		4.06	3.9	3.94	3.97	3.51	3.09	3.38	5.89	4.41	5.01	5.1	2.5	2.64	2.48	4.1	4.39	4.25	4.24	2.89	3.18	3.01	2.4	2.3	2.66	4.33	4.4
ENSG00000055813	Coiled-coil domain-containing protein 85A. [Source:Uniprot/SWISSPROT;Acc:Q96PX6]	CCDC85A	hsa-miR-130a(miranda|mirbase)	6.4253	6.76	0.3347	1.2611	0.0092	6.268	6.7816	0.5136	1.4276	0.0361	0.4233	0.6755	-0.1789	0.003	0.016	0.4241	0.5624	0.7224	0.0679		5.3	5.47	5.46	5.41	5.66	5.74	5.87	5.11	5.41	5.36	5.29	5.95	5.83	5.53	4.88	4.98	4.69	4.85	4.7	4.94	5.21	4.77	4.8	4.86	6.32	6.47
ENSG00000055917	Pumilio homolog 2 (Pumilio-2). [Source:Uniprot/SWISSPROT;Acc:Q8TB72]	PUM2	hsa-miR-1(TargetScan|pictar), hsa-miR-101(TargetScan|miranda|pictar), hsa-miR-134(TargetScan|pictar), hsa-miR-142-5p(TargetScan|mirbase), hsa-miR-144(TargetScan|pictar), hsa-miR-206(TargetScan|pictar), hsa-miR-218(TargetScan|miranda|mirbase|pictar), hsa-miR-224(TargetScan|miranda), hsa-miR-299(miranda|pictar), hsa-miR-330(TargetScan|pictar), hsa-miR-377(TargetScan|mirbase), hsa-miR-381(TargetScan…	9.5176	9.5706	0.0529	1.0374	0.6461	8.9776	9.6292	0.6515	1.5708	0.044	0.0424	0.1913	-0.5986	0.0448	0.1211	0.3522	0.1515	0.3153	0.2407		8.71	8.39	8.67	8.59	8.62	8.77	8.58	8.33	7.69	8.06	8.02	8.62	8.54	8.95	8.6	8.74	8.82	8.72	6.45	6.53	5.92	8.26	8.57	8.33	8.05	8.26
ENSG00000055950	39S ribosomal protein L43, mitochondrial precursor (L43mt) (MRP-L43) (Mitochondrial ribosomal protein bMRP36a). [Source:Uniprot/SWISSPROT;Acc:Q8N983]	MRPL43	hsa-miR-24(TargetScan|pictar)	9.0925	8.6792	-0.4133	-1.3318	0.0741	9.0792	8.9708	-0.1083	-1.078	0.7031	0.3359	0.6022	-0.305	0.1219	0.2484	-0.2608	0.3918	0.5787	-0.1392		8.27	8.02	8.23	8.18	7.48	7.87	7.89	8.04	8.66	7.85	8.18	8.19	7.73	8.19	8.38	8.65	8.64	8.56	8.02	7.9	8.06	7.98	7.82	7.74	7.45	7.72
ENSG00000055955	Inter-alpha-trypsin inhibitor heavy chain H4 precursor (ITI heavy chain H4) (Inter-alpha-inhibitor heavy chain 4) (Inter-alpha-trypsin inhibitor family heavy chain-related protein) (IHRP) (Plasma kallikrein sensitive glycoprotein 120) (PK-120) (GP120) [Co [Source:Uniprot/SWISSPROT;Acc:Q14624]	ITIH4		6.2713	6.1958	-0.0755	-1.0537	0.056	6.3367	6.4175	0.0809	1.0577	0.5698	0.4228	0.6751	-0.1564	0.9794	0.988	0.0027	0.1837	0.3583	-0.1436		5.19	5.18	5.14	5.17	5.07	5.07	5.09	5.06	5.37	5.4	5.28	5.27	5.58	5.2	4.96	4.91	5.04	4.97	5.13	5.36	5.18	5.15	4.96	4.99	5.32	5.27
ENSG00000055957	Inter-alpha-trypsin inhibitor heavy chain H1 precursor (ITI heavy chain H1) (Inter-alpha-inhibitor heavy chain 1) (Inter-alpha-trypsin inhibitor complex component III) (Serum-derived hyaluronan-associated protein) (SHAP). [Source:Uniprot/SWISSPROT;Acc:P19827]	ITIH1		5.6225	5.2	-0.4225	-1.3403	0.0021	5.457	5.271	-0.186	-1.1376	0.0155	0.1729	0.4232	-0.2365	0.0076	0.0324	-0.3043	0.6268	0.7725	0.0473		4.56	4.59	4.69	4.61	4.07	4.23	4.17	4.48	4.51	4.35	4.45	4.28	4.23	4.2	4.16	4.14	4.19	4.17	4.83	4.72	4.42	4.06	4.3	3.94	4.57	4.49
ENSG00000056050	Uncharacterized protein C4orf27. [Source:Uniprot/SPTREMBL;Acc:Q9NWY4]	C4orf27		7.2457	6.6247	-0.621	-1.5379	0.1299	6.3637	7.2543	0.8907	1.854	0.1541	0.016	0.105	-1.5117	0.6958	0.8041	0.1348	0.7143	0.8321	0.1262		6.82	5.97	6	6.26	5.73	5.41	5.69	6	4.83	5.23	5.35	6.06	5.76	7.03	6.39	6.81	6.56	6.59	4.67	4.87	4.35	5.25	5.56	5.87	4.32	4.47
ENSG00000056097	zinc finger RNA binding protein [Source:RefSeq_peptide;Acc:NP_057191]	ZFR	hsa-miR-141(TargetScan|pictar), hsa-miR-142-3p(TargetScan|pictar), hsa-miR-200a(TargetScan|pictar)	10.1461	10.0512	-0.0948	-1.068	0.2426	9.42	10.0982	0.6782	1.6001	0.0276	0.0074	0.0643	-0.773	0.1006	0.2165	0.2917	0.0607	0.1746	0.3395		9.41	9.21	9.27	9.29	9.25	9.16	9.12	8.7	8.18	8.66	8.51	9.15	9.06	9.45	8.89	9.21	9.11	9.07	8.73	8.81	7.97	8.58	8.99	8.76	8.12	8.02
ENSG00000056277	Suppressor of hairy wing homolog 3. [Source:Uniprot/SWISSPROT;Acc:Q8ND82]	SUHW3		7.2109	6.7782	-0.4327	-1.3497	0.0303	6.1547	7.6222	1.4676	2.7655	0.0071	0.0001	0.0032	-1.9002	0.1274	0.2559	0.5174	0.7426	0.8515	0.1061		6.42	6.13	6.02	6.19	5.9	5.69	5.61	5.44	4.72	5.17	5.11	6.44	6.33	7.06	6.83	6.94	7.32	7.03	3.77	3.98	3.53	5.66	5.37	5.43	4.03	4.34
ENSG00000056291	Neuropeptide FF receptor 2 (Neuropeptide G-protein coupled receptor) (G-protein coupled receptor 74) (G-protein coupled receptor HLWAR77). [Source:Uniprot/SWISSPROT;Acc:Q9Y5X5]	NPFFR2		4.7467	3.9533	-0.7933	-1.7331	0.1049	4.2267	2.9133	-1.3133	-2.4852	0.1123	0.4507	0.695	0.52	0.0075	0.0321	-1.0533	0.0348	0.1201	0.78		3.47	3.11	4.19	3.59	2.51	2.73	3.29	3.67	2.87	2.62	3.05	2.73	1.1	2.18	5.42	5.79	6.1	5.77	2.78	2.43	2.49	2.41	3.23	2.43	2.19	3.34
ENSG00000056345	Integrin beta-3 precursor (Platelet membrane glycoprotein IIIa) (GPIIIa) (CD61 antigen). [Source:Uniprot/SWISSPROT;Acc:P05106]	ITGB3	hsa-miR-1(TargetScan|pictar), hsa-miR-206(TargetScan|pictar), hsa-miR-30d(miranda|pictar), hsa-miR-98(TargetScan|pictar)	5.933	8.6357	2.7028	6.5105	0.0044	5.5576	5.9715	0.4139	1.3323	0.0273	0	0.0002	2.2889	0.0009	0.0063	1.5583	0.001	0.0128	1.5198	CS	4.97	4.98	4.82	4.93	7.89	7.42	7.77	4.5	4.55	4.67	4.57	4.83	5.14	4.91	4.39	4.16	4.3	4.28	5.12	5.25	5.19	4.41	4.4	4.46	7.16	7.18
ENSG00000056487	PHD finger protein 21B. [Source:Uniprot/SWISSPROT;Acc:Q96EK2]	PHF21B	hsa-miR-182(TargetScan|pictar), hsa-miR-218(TargetScan|pictar), hsa-miR-96(TargetScan|miranda|pictar)	7.5411	7.2775	-0.2636	-1.2005	0.1716	7.8514	8.4525	0.6011	1.5169	0.0018	0.0011	0.0187	-0.8647	0.3193	0.4825	0.1688	0.0007	0.0095	-0.7426		6.53	6.5	6.51	6.51	6.04	6.39	6.39	6.73	7.05	6.79	6.86	7.59	7.58	7.4	6.73	6.45	6.5	6.56	7	7.02	6.72	6.73	6.6	6.34	5.86	5.33
ENSG00000056558	TNF receptor-associated factor 1 (Epstein-Barr virus-induced protein 6). [Source:Uniprot/SWISSPROT;Acc:Q13077]	TRAF1		6.209	5.9467	-0.2624	-1.1995	0.0172	6.0681	5.6462	-0.4219	-1.3397	0.1079	0.5121	0.7387	0.1595	0.0161	0.0571	-0.3421	0.096	0.2347	0.2207		5.06	5.08	4.97	5.04	4.69	4.72	4.78	4.72	5.12	4.85	4.9	4.46	4.65	4.16	4.49	4.42	4.89	4.6	4.1	4.36	4.1	4.6	4.39	4.62	5.06	5.01
ENSG00000056586	Ring finger and CCCH-type zinc finger domain-containing protein 2 (Membrane-associated nucleic acid-binding protein) (RING finger protein 164). [Source:Uniprot/SWISSPROT;Acc:Q9HBD1]	RC3H2		8.1157	8.7443	0.6286	1.546	0.0113	8.3217	8.9379	0.6162	1.5328	0.3289	0.9813	0.9926	0.0124	0.028	0.0858	0.6224	0.4379	0.6194	-0.1998		7.32	7	7.06	7.12	7.96	7.63	7.8	7.9	6.2	7.82	7.31	7.88	7.7	8.34	7.76	7.76	8.07	7.87	6.06	6.39	5.86	8.06	7.96	7.97	7.06	6.78
ENSG00000056661	Polycomb group RING finger protein 2 (DNA-binding protein Mel-18) (RING finger protein 110) (Zinc finger protein 144). [Source:Uniprot/SWISSPROT;Acc:P35227]	PCGF2	hsa-miR-181a(mirbase|pictar), hsa-miR-181b(mirbase|pictar), hsa-miR-181c(mirbase|pictar), hsa-miR-218(TargetScan|pictar), hsa-miR-506(TargetScan|mirbase)	9.3039	8.7208	-0.5831	-1.498	0.0014	9.6119	9.885	0.2731	1.2084	0.1702	0.0019	0.0261	-0.8561	0.3657	0.5289	-0.155	0.0008	0.0107	-0.7361		8.43	8.34	8.31	8.36	7.71	7.79	7.81	8.88	8.81	8.51	8.73	9.07	8.75	9.22	8.96	8.86	8.58	8.8	8.82	8.79	8.47	8.13	8.28	8.16	7.39	7.49
ENSG00000056736	Interleukin-17 receptor B precursor (IL-17 receptor B) (IL-17RB) (Interleukin-17B receptor) (IL-17B receptor) (IL-17 receptor homolog 1) (IL-17Rh1) (IL17Rh1) (Cytokine receptor CRL4). [Source:Uniprot/SWISSPROT;Acc:Q9NRM6]	IL17RB		7.2361	5.9164	-1.3197	-2.4962	0.0234	7.3103	6.1653	-1.145	-2.2115	0.0027	0.5386	0.7591	-0.1747	0	0.0001	-1.2324	0.2712	0.4591	-0.1615	SR	6.36	6.19	6.13	6.23	4.53	4.98	5.11	6.17	6.27	6.46	6.3	5.27	4.96	5.27	5.44	5.55	5.51	5.5	4.78	5.06	4.3	5.77	5.99	5.46	4.85	5.25
ENSG00000056972	Adapter protein CIKS (Connection to IKK and SAPK/JNK) (TRAF3- interacting protein 2) (Nuclear factor NF-kappa-B activator 1) (ACT1). [Source:Uniprot/SWISSPROT;Acc:O43734]	TRAF3IP2		8.1933	7.7253	-0.468	-1.3832	0.0091	7.8653	7.0427	-0.8227	-1.7687	0.0015	0.0963	0.3061	0.3547	0.0001	0.0013	-0.6453	0.0009	0.0112	0.5053		7.33	7.12	7.1	7.18	6.58	6.7	6.8	6.82	6.89	6.82	6.84	5.87	5.88	6.14	7.26	7.24	7.06	7.19	5.31	5.23	4.95	7.06	6.88	6.76	7.48	7.71
ENSG00000056998	Glycogenin-2 (EC 2.4.1.186) (GN-2) (GN2). [Source:Uniprot/SWISSPROT;Acc:O15488]	GYG2		9.1421	7.8542	-1.2879	-2.4418	0.0001	8.6925	7.9046	-0.7879	-1.7266	0.0154	0.0507	0.2131	-0.5	0	0.0002	-1.0379	0.1714	0.3425	0.1996	SR	8.29	8.2	8.18	8.23	6.75	6.95	6.93	8.02	7.46	7.71	7.73	6.93	6.64	7.14	8.55	8.47	8.57	8.53	6.91	6.93	6.35	7.55	7.58	7.46	7.98	7.89
ENSG00000057019	DCBD2_HUMAN Isoform 2 of Q96PD2 - Homo sapiens (Human) [Source:Uniprot/Varsplic;Acc:Q96PD2-2]	Q96PD2-2	hsa-miR-101(TargetScan|pictar), hsa-miR-103(TargetScan|miranda|pictar), hsa-miR-107(TargetScan|pictar), hsa-miR-139(TargetScan|pictar), hsa-miR-144(TargetScan|miranda|pictar), hsa-miR-16(TargetScan|pictar), hsa-miR-17-5p(TargetScan|pictar), hsa-miR-195(TargetScan|miranda|pictar), hsa-miR-199a*(miranda|pictar), hsa-miR-20(TargetScan|pictar), hsa-miR-218(TargetScan|pictar), hsa-miR-219(TargetScan|p…	10.286	10.8062	0.5202	1.4342	0.0063	9.409	10.2126	0.8036	1.7454	0.0878	0.4393	0.6868	-0.2833	0.003	0.016	0.6619	0.0014	0.0155	0.7352		9.53	9.37	9.29	9.4	10.11	9.81	9.89	8.82	7.71	8.75	8.43	9.18	9.09	9.6	9.02	9.02	8.92	8.99	8.5	8.56	7.68	8.87	9.1	9	7.28	7.6
ENSG00000057149	Serpin B4 (Squamous cell carcinoma antigen 2) (SCCA-2) (Leupin). [Source:Uniprot/SWISSPROT;Acc:P48594]	SERPINB4		3.8525	3.0567	-0.7958	-1.7361	0.0618	3.4625	3.0675	-0.395	-1.3149	0.3505	0.3359	0.6022	-0.4008	0.0125	0.0473	-0.5954	0.3677	0.557	0.1896		3.15	2.6	2.53	2.76	2.23	2.27	2.1	2.15	2.65	2.65	2.48	2.87	1.86	1.76	3.38	3.71	3.75	3.61	2.41	2.85	3.15	2.32	1.8	2.03	3.03	3.23
ENSG00000057252	Sterol O-acyltransferase 1 (EC 2.3.1.26) (Cholesterol acyltransferase 1) (Acyl coenzyme A:cholesterol acyltransferase 1) (ACAT-1). [Source:Uniprot/SWISSPROT;Acc:P35610]	SOAT1	hsa-miR-9(TargetScan|pictar)	7.3447	7.7355	0.3908	1.3112	0.0806	6.8662	7.8475	0.9813	1.9743	0.2064	0.3391	0.6049	-0.5905	0.0393	0.1102	0.6861	0.5481	0.7105	0.1833		6.59	6.21	6.25	6.35	6.77	6.79	6.71	6.6	4.75	6.19	5.85	6.79	6.29	7.49	4.69	4.98	4.88	4.85	5.66	5.66	5.07	6.72	6.82	6.94	7	6.93
ENSG00000057294	Plakophilin-2. [Source:Uniprot/SWISSPROT;Acc:Q99959]	PKP2		8.5387	10.2749	1.7362	3.3316	0.0001	8.0289	6.0984	-1.9304	-3.8117	0	0	0	3.6667	0.8606	0.915	-0.0971	0.001	0.0123	2.3431	CS	7.74	7.45	7.55	7.58	9.51	9.27	9.46	7.2	7	7.01	7.07	4.96	4.93	5.21	7.96	8.02	8.16	8.05	5.31	4.77	5.25	3.84	3.56	4.22	6.51	6.24
ENSG00000057468	MutS protein homolog 4. [Source:Uniprot/SWISSPROT;Acc:O15457]	MSH4		3.5502	3.4656	-0.0846	-1.0604	0.5355	3.9133	3.3406	-0.5727	-1.4873	0.048	0.0801	0.2765	0.4881	0.044	0.1195	-0.3287	0.4302	0.6128	-0.1191		2.55	2.61	2.64	2.6	2.58	2.27	2.58	2.91	2.85	2.7	2.82	2.63	2.23	2.28	2.56	2.47	2.51	2.51	2.85	3.11	2.88	2.29	2.47	2.83	2.51	3.01
ENSG00000057593	Coagulation factor VII precursor (EC 3.4.21.21) (Serum prothrombin conversion accelerator) (SPCA) (Proconvertin) (Eptacog alfa) [Contains: Factor VII light chain; Factor VII heavy chain]. [Source:Uniprot/SWISSPROT;Acc:P08709]	F7		6.658	6.3283	-0.3297	-1.2567	0.0493	6.2723	6.181	-0.0913	-1.0654	0.6249	0.3303	0.5968	-0.2383	0.1159	0.2396	-0.2105	0.0531	0.1593	0.2665		5.32	5.54	5.53	5.46	5.06	5.3	5.03	4.87	5.33	5.23	5.14	5.14	5.11	4.9	5.11	4.99	5.13	5.08	5.3	4.92	5.31	4.95	4.98	4.86	5.36	5.28
ENSG00000057608	Rab GDP dissociation inhibitor beta (Rab GDI beta) (Guanosine diphosphate dissociation inhibitor 2) (GDI-2). [Source:Uniprot/SWISSPROT;Acc:P50395]	GDI2	hsa-miR-133a(mirbase|pictar), hsa-miR-133b(mirbase|pictar), hsa-miR-200b(TargetScan|mirbase), hsa-miR-200c(mirbase|pictar), hsa-miR-217(TargetScan|pictar), hsa-miR-429(TargetScan|mirbase)	11.1085	10.7712	-0.3373	-1.2634	0.0373	10.7539	10.8324	0.0785	1.0559	0.6872	0.0992	0.3109	-0.4158	0.3474	0.5108	-0.1294	0.2894	0.4791	0.1467		10.54	10.26	10.25	10.35	10	10.01	9.91	10.08	9.69	10.08	9.95	9.92	9.84	10.32	10.38	10.53	10.58	10.5	9.29	9.45	8.95	9.58	9.65	9.59	8.91	8.74
ENSG00000057657	PR domain zinc finger protein 1 (PR domain-containing protein 1) (Beta-interferon gene positive-regulatory domain I-binding factor) (BLIMP-1) (Positive regulatory domain I-binding factor 1) (PRDI- binding factor 1) (PRDI-BF1). [Source:Uniprot/SWISSPROT;Acc:O75626]	PRDM1	hsa-miR-137(TargetScan|pictar), hsa-miR-182(TargetScan|pictar), hsa-miR-186(TargetScan|pictar), hsa-miR-223(TargetScan|pictar), hsa-miR-23b(miranda|pictar), hsa-miR-24(TargetScan|pictar), hsa-miR-363(TargetScan|miranda), hsa-miR-369-3p(TargetScan|mirbase), hsa-miR-9(TargetScan|miranda|pictar)	6.7015	5.4952	-1.2063	-2.3074	0.0034	6.1304	5.4604	-0.67	-1.5911	0.247	0.2769	0.5446	-0.5363	0.0021	0.0123	-0.9381	0.2303	0.4137	0.303	SR	5.8	5.76	5.61	5.72	4.61	4.6	4.26	5.55	4.1	5.56	5.07	4.72	4.19	4.38	5.4	5.13	4.85	5.13	4.5	4.54	4.48	4.97	4.53	4.79	7.38	7.85
ENSG00000057663	Autophagy protein 5 (APG5-like) (Apoptosis-specific protein). [Source:Uniprot/SWISSPROT;Acc:Q9H1Y0]	ATG5	hsa-miR-153(TargetScan|pictar), hsa-miR-181b(mirbase|pictar)	9.6178	9.0778	-0.54	-1.454	0.0115	9.3	9.0378	-0.2622	-1.1993	0.4052	0.3808	0.6419	-0.2778	0.0247	0.0785	-0.4011	0.2742	0.4625	0.1789		8.78	8.48	8.62	8.63	7.98	8	8.16	8.42	7.92	8.51	8.28	8.19	7.47	8.39	8.65	9.18	9.12	8.98	6.73	6.95	6.55	7.35	7.67	7.52	6.31	6.55
ENSG00000057704	Transmembrane and coiled-coil domains protein 3. [Source:Uniprot/SWISSPROT;Acc:Q9ULS5]	TMCC3	hsa-miR-20(TargetScan|pictar), hsa-miR-34b(TargetScan|pictar), hsa-miR-34c(miranda|pictar)	7.0193	7.2613	0.242	1.1826	0.1312	6.3613	5.6173	-0.744	-1.6748	0.1315	0.0266	0.1432	0.986	0.3082	0.4713	-0.251	0.0004	0.0068	1.151		6.14	5.76	6.06	5.99	6.33	6.31	6.04	5.25	5.92	4.74	5.3	4.4	4.97	4.54	5.4	5.41	5.49	5.43	4.2	4.34	4.14	4	4.38	4.75	7.5	7.42
ENSG00000057757	UPF0424 protein C1orf128. [Source:Uniprot/SWISSPROT;Acc:Q9GZP4]	C1orf128		8.2128	7.6933	-0.5194	-1.4334	0.0583	7.9056	7.6561	-0.2494	-1.1887	0.525	0.4961	0.7281	-0.27	0.0676	0.1635	-0.3844	0.3857	0.5733	0.1722		7.63	7.26	7.06	7.32	6.55	6.92	7.02	7.41	6.58	6.81	6.93	6.54	6.29	7.35	7.58	7.81	7.83	7.74	5.57	5.67	5.32	5.81	6.5	6.08	6.02	5.74
ENSG00000057935	Metastasis-associated protein MTA3. [Source:Uniprot/SWISSPROT;Acc:Q9BTC8]	MTA3		9.722	7.9084	-1.8135	-3.515	0.0021	9.8418	8.4241	-1.4176	-2.6715	0.0046	0.219	0.4815	-0.3959	0	0	-1.6156	0.0722	0.195	-0.3177	SR	9.18	8.56	8.8	8.85	6.77	6.99	6.99	9.13	8.77	8.94	8.95	7.2	7.31	7.94	8.93	8.98	8.91	8.94	5.31	5.57	4.92	6.73	6.89	6.9	5.61	5.54
ENSG00000058056	Ubiquitin carboxyl-terminal hydrolase 13 (EC 3.1.2.15) (Ubiquitin thioesterase 13) (Ubiquitin-specific-processing protease 13) (Deubiquitinating enzyme 13) (Isopeptidase T-3) (ISOT-3). [Source:Uniprot/SWISSPROT;Acc:Q92995]	USP13		7.8782	8.2897	0.4115	1.3301	0.0776	8.3857	8.2186	-0.1671	-1.1228	0.5388	0.0817	0.2792	0.5786	0.4898	0.6412	0.1222	0.2275	0.4103	-0.2182		7.09	6.78	6.8	6.89	7.52	7.04	7.44	7.83	7.07	7.43	7.44	7.11	7.11	7.54	7.13	7.16	6.9	7.06	5.24	5.28	4.86	6.57	6.7	6.56	6.61	6.89
ENSG00000058063	Probable phospholipid-transporting ATPase IF (EC 3.6.3.1) (ATPase class I type 11B) (ATPase IR). [Source:Uniprot/SWISSPROT;Acc:Q9Y2G3]	ATP11B		7.4417	8.0915	0.6498	1.569	0.0335	6.5565	8.1902	1.6337	3.103	0.0176	0.034	0.1672	-0.9838	0.0005	0.0043	1.1418	0.1325	0.2892	0.3933		6.66	6.25	6.36	6.43	7.17	7.1	7.03	6	4.74	5.73	5.49	6.93	7.11	7.59	6.75	6.97	7.04	6.92	4.61	4.8	4.26	6.71	6.97	6.87	6.76	6.86
ENSG00000058085	Laminin subunit gamma-2 precursor (Laminin 5 gamma 2 subunit) (Kalinin/nicein/epiligrin 100 kDa subunit) (Laminin B2t chain) (Cell- scattering factor 140 kDa subunit) (CSF 140 kDa subunit) (Large adhesive scatter factor 140 kDa subunit) (Ladsin 140 kDa su [Source:Uniprot/SWISSPROT;Acc:Q13753]	LAMC2	hsa-miR-193(TargetScan|pictar)	8.0824	7.8479	-0.2345	-1.1765	0.218	6.8911	5.2679	-1.6232	-3.0805	0.0006	0.0001	0.0048	1.3886	0.002	0.012	-0.9289	0	0.0004	1.8857		7.11	6.91	7.1	7.04	7.08	6.65	6.75	6.09	5.62	5.77	5.82	4.31	4.39	4.06	6.56	6.57	6.65	6.6	4.63	4.58	4.58	3.96	4.09	3.99	6.97	7.14
ENSG00000058091	Serine/threonine-protein kinase PFTAIRE-1 (EC 2.7.11.22). [Source:Uniprot/SWISSPROT;Acc:O94921]	PFTK1	hsa-miR-1(TargetScan|pictar), hsa-miR-103(TargetScan|pictar), hsa-miR-107(TargetScan|pictar), hsa-miR-132(TargetScan|pictar), hsa-miR-206(TargetScan|pictar), hsa-miR-33(TargetScan|pictar), hsa-miR-339(TargetScan|pictar)	7.6131	8.7257	1.1126	2.1624	0.0039	7.294	9.929	2.635	6.2118	0.0007	0.0004	0.0097	-1.5224	0	0.0003	1.8738	0.1243	0.2782	-0.4421	SR	6.9	6.59	6.44	6.64	7.95	7.67	7.76	6.8	5.86	6.23	6.3	8.96	9.01	9.3	7.36	7.61	7.57	7.52	5.93	6.25	5.29	7.89	8.03	7.91	6.4	6.36
ENSG00000058262	Protein transport protein Sec61 subunit alpha isoform 1 (Sec61 alpha- 1). [Source:Uniprot/SWISSPROT;Acc:P61619]	SEC61A1	hsa-miR-1(TargetScan|pictar), hsa-miR-128a(mirbase|pictar), hsa-miR-128b(miranda|pictar), hsa-miR-206(TargetScan|pictar), hsa-miR-218(TargetScan|miranda|pictar)	10.5361	10.9089	0.3728	1.2948	0.0339	10.1794	10.7144	0.535	1.4489	0.0287	0.4596	0.7013	-0.1622	0.0016	0.0102	0.4539	0.0301	0.1093	0.2756		9.76	9.79	9.76	9.77	10.05	10.31	10.15	9.58	9.25	9.31	9.38	9.94	9.68	10.15	9.64	9.53	9.29	9.49	9.63	9.66	9.17	9.44	9.88	9.62	8.88	9.04
ENSG00000058272	Protein phosphatase 1 regulatory subunit 12A (Myosin phosphatase- targeting subunit 1) (Myosin phosphatase target subunit 1) (Protein phosphatase myosin-binding subunit). [Source:Uniprot/SWISSPROT;Acc:O14974]	PPP1R12A	hsa-miR-101(TargetScan|miranda|pictar), hsa-miR-132(TargetScan|pictar), hsa-miR-134(TargetScan|pictar), hsa-miR-144(TargetScan|pictar), hsa-miR-152(TargetScan|pictar), hsa-miR-182(TargetScan|pictar), hsa-miR-212(TargetScan|pictar), hsa-miR-25(TargetScan|pictar), hsa-miR-32(TargetScan|pictar), hsa-miR-367(TargetScan|pictar), hsa-miR-92(TargetScan|pictar), hsa-miR-96(TargetScan|pictar)	8.2364	8.5799	0.3435	1.2688	0.1513	7.7126	8.07	0.3574	1.2811	0.4514	0.9746	0.9903	-0.0139	0.1176	0.242	0.3504	0.0287	0.1061	0.5168		7.49	7.17	7.16	7.27	7.93	7.44	7.48	7.27	5.89	6.98	6.71	6.81	6.89	7.44	7.59	7.73	7.94	7.75	4.7	4.67	4.49	6.9	6.91	6.71	6.9	6.68
ENSG00000058335	Guanine nucleotide-releasing protein (GNRP) (Ras-specific nucleotide exchange factor CDC25) (Ras-specific guanine nucleotide-releasing factor). [Source:Uniprot/SWISSPROT;Acc:Q13972]	RASGRF1		5.053	4.927	-0.1261	-1.0913	0.3713	5.3794	4.9336	-0.4458	-1.362	0.0811	0.22	0.4828	0.3197	0.0525	0.1362	-0.2859	0.2339	0.4178	-0.1665		3.98	3.81	3.8	3.86	3.57	3.76	3.67	4.03	4.13	4.33	4.16	3.76	4.04	3.38	3.62	3.98	3.81	3.8	3.74	3.53	4.08	3.88	3.66	3.66	3.98	4.29
ENSG00000058404	Calcium/calmodulin-dependent protein kinase type II beta chain (EC 2.7.11.17) (CaM-kinase II beta chain) (CaM kinase II subunit beta) (CaMK-II subunit beta). [Source:Uniprot/SWISSPROT;Acc:Q13554]	CAMK2B	hsa-miR-200a(miranda|mirbase), hsa-miR-224(miranda|mirbase), hsa-miR-544(TargetScan|mirbase)	5.8495	6.9659	1.1164	2.1681	0.006	5.6659	5.79	0.1241	1.0898	0.3005	0.001	0.0169	0.9923	0.0055	0.0255	0.6203	0.003	0.025	0.6797	CS	4.53	4.8	4.71	4.68	5.78	5.39	5.91	4.37	4.58	4.61	4.52	4.7	4.57	4.42	3.91	4.24	4.22	4.12	4.63	4.59	4.47	6.22	6.19	5.61	4.79	4.64
ENSG00000058453	Rootletin (Ciliary rootlet coiled-coil protein). [Source:Uniprot/SWISSPROT;Acc:Q5TZA2]	CROCC		7.5557	7.1556	-0.4001	-1.3196	0.0035	7.4827	7.1093	-0.3734	-1.2954	0.1167	0.9071	0.9614	-0.0267	0.0056	0.0258	-0.3867	0.6124	0.7611	0.0596		6.53	6.56	6.54	6.54	6.03	6.21	6.11	6.33	6.86	6.18	6.46	6.05	6.15	5.98	6.23	6.29	6.12	6.21	5.38	5.72	5.51	6.15	6.14	5.98	6.08	6
ENSG00000058600	DNA-directed RNA polymerase III subunit RPC5 (RNA polymerase III subunit C5) (DNA-directed RNA polymerase III 80 kDa polypeptide). [Source:Uniprot/SWISSPROT;Acc:Q9NVU0]	POLR3E	hsa-miR-504(TargetScan|mirbase)	9.1219	8.0978	-1.0242	-2.0338	0.0035	9.4864	8.1983	-1.2881	-2.442	0.0001	0.1585	0.4027	0.2639	0	0	-1.1561	0.0401	0.1323	-0.2325	SR	8.21	8.19	8.2	8.2	7	7.21	7.22	8.72	8.56	8.5	8.6	7.27	7.12	7.31	8.33	8.08	8.16	8.19	6.11	6.06	6.01	6.94	6.85	6.39	6.67	6.71
ENSG00000058668	Plasma membrane calcium-transporting ATPase 4 (EC 3.6.3.8) (PMCA4) (Plasma membrane calcium pump isoform 4) (Plasma membrane calcium ATPase isoform 4) (Matrix-remodelling-associated protein 1). [Source:Uniprot/SWISSPROT;Acc:P23634]	ATP2B4		8.312	10.3867	2.0747	4.2126	0.0004	8.38	9.9245	1.5445	2.917	0	0.0171	0.1088	0.5302	0	0	1.8096	0.1428	0.3037	0.1971	SR	7.46	7.28	7.4	7.38	9.79	9.42	9.53	7.61	7.33	7.43	7.46	9.06	9.11	9.12	7.81	7.62	7.59	7.67	8.1	8.5	7.58	8.73	8.92	8.82	9.21	9.48
ENSG00000058673	Zinc finger CCCH domain-containing protein 11A. [Source:Uniprot/SWISSPROT;Acc:O75152]	ZC3H11A		8.5512	9.4948	0.9437	1.9234	0.0015	8.913	9.7985	0.8855	1.8474	0.0355	0.8525	0.9357	0.0582	0.0001	0.0008	0.9146	0.0488	0.1506	-0.3328		7.82	7.44	7.68	7.65	8.73	8.63	8.48	8.47	7.64	7.92	8.01	8.7	8.98	9.12	8.14	8.31	8.34	8.26	6.85	7.2	5.98	8.54	8.58	8.55	8.31	8.41
ENSG00000058729	Serine/threonine-protein kinase RIO2 (EC 2.7.11.1) (RIO kinase 2). [Source:Uniprot/SWISSPROT;Acc:Q9BVS4]	RIOK2		8.813	8.1727	-0.6403	-1.5587	0.0302	7.675	7.686	0.011	1.0077	0.9824	0.1689	0.417	-0.6513	0.204	0.3551	-0.3147	0.0047	0.0327	0.8123		8.1	7.75	7.74	7.86	7.14	7.24	7.25	7.11	5.89	7.05	6.68	6.6	6.21	7.28	7.55	8.06	7.88	7.83	4.59	4.69	4.5	5.45	5.82	5.73	4.56	5.01
ENSG00000058799	Protein YIPF1 (YIP1 family member 1). [Source:Uniprot/SWISSPROT;Acc:Q9Y548]	YIPF1		8.2719	8.0848	-0.1871	-1.1385	0.1974	7.8452	8.2457	0.4005	1.3199	0.3442	0.1413	0.3799	-0.5876	0.6038	0.7349	0.1067	0.5194	0.6886	0.1329		7.4	7.15	7.22	7.26	6.92	7.03	7.27	7.2	6.46	6.77	6.81	7.37	6.69	7.74	7.48	7.62	7.54	7.55	5.88	6.03	5.58	6.29	6.7	6.36	5.43	5.84
ENSG00000058804	Nucleoporin NDC1 (hNDC1) (Transmembrane protein 48). [Source:Uniprot/SWISSPROT;Acc:Q9BTX1]	TMEM48		9.5217	8.2325	-1.2892	-2.4439	0.0009	9.5125	8.8192	-0.6933	-1.617	0.137	0.143	0.3819	-0.5958	0.0004	0.0034	-0.9913	0.1817	0.3561	-0.2888	SR	8.81	8.54	8.58	8.64	7.01	7.41	7.43	8.79	8.18	8.95	8.64	7.75	7.45	8.53	9.01	9.32	9.35	9.23	6.39	6.8	6.17	6.69	7.01	7.16	4.88	5.24
ENSG00000058866	Diacylglycerol kinase gamma (EC 2.7.1.107) (Diglyceride kinase gamma) (DGK-gamma) (DAG kinase gamma). [Source:Uniprot/SWISSPROT;Acc:P49619]	DGKG	hsa-miR-1(TargetScan|pictar), hsa-miR-206(TargetScan|mirbase|pictar)	5.9225	5.6541	-0.2684	-1.2045	0.005	5.6703	5.3664	-0.3039	-1.2345	0.0295	0.8414	0.9309	0.0355	0.0098	0.0394	-0.2862	0.0135	0.0652	0.2699		4.8	4.97	4.83	4.87	4.65	4.57	4.61	4.6	4.75	4.6	4.65	4.36	4.51	4.23	4.4	4.63	4.64	4.55	4.78	5.02	5.04	7.04	6.96	6.92	5.28	5.36
ENSG00000059122	FLYWCH-type zinc finger 1 isoform a [Source:RefSeq_peptide;Acc:NP_115672]	FLYWCH1		7.86	7.6892	-0.1708	-1.1257	0.0552	7.92	8.0867	0.1667	1.1225	0.5827	0.267	0.5351	-0.3375	0.9893	0.9937	-0.0021	0.1578	0.3238	-0.2288		6.84	6.96	6.78	6.86	6.61	6.69	6.84	6.5	7.42	6.93	6.95	7.11	7.35	6.97	7.21	7.05	6.95	7.07	6.43	6.52	6.78	6.59	6.96	7.11	6.55	6.6
ENSG00000059145	RING finger protein unkempt-like. [Source:Uniprot/SWISSPROT;Acc:Q9H9P5]	UNKL		7.625	7.3083	-0.3167	-1.2454	0.2136	7.4483	7.4467	-0.0017	-1.0012	0.9968	0.4612	0.7029	-0.315	0.4541	0.6097	-0.1592	0.9273	0.9628	0.0192		6.18	6.71	6.65	6.51	5.84	6.34	6.4	5.57	6.99	6.26	6.27	6.53	6.44	6.14	6.3	6.31	6.24	6.28	6.65	6.57	5.79	6.23	5.78	6.11	6.62	7.19
ENSG00000059377	Thromboxane-A synthase (EC 5.3.99.5) (TXA synthase) (TXS) (Cytochrome P450 5A1). [Source:Uniprot/SWISSPROT;Acc:P24557]	TBXAS1		5.7336	5.4761	-0.2576	-1.1955	0.1682	5.5255	5.56	0.0345	1.0242	0.8966	0.3408	0.6065	-0.2921	0.4769	0.63	-0.1115	0.6897	0.8159	0.0621		4.44	4.75	4.57	4.59	4.22	4.37	4.36	4.18	4.55	4.46	4.4	4.78	4.43	4.12	4.2	3.95	3.74	3.96	4.28	4.55	4.03	4.13	3.93	4.36	6.65	6.76
ENSG00000059378	Poly [ADP-ribose] polymerase 12 (EC 2.4.2.30) (PARP-12) (Zinc finger CCCH domain-containing protein 1). [Source:Uniprot/SWISSPROT;Acc:Q9H0J9]	PARP12	hsa-miR-216(TargetScan|pictar), hsa-miR-218(TargetScan|pictar)	7.7849	7.6598	-0.1251	-1.0906	0.4441	7.6263	6.4725	-1.1537	-2.2249	0.0002	0.0004	0.0087	1.0286	0.0044	0.0215	-0.6394	0.0031	0.0254	0.6729		6.79	6.69	6.68	6.72	6.69	6.35	6.63	6.49	6.58	6.66	6.58	5.44	5.52	5.33	6.62	6.63	6.17	6.47	5.24	5.57	5.43	6.2	6.29	5.99	6.19	6.47
ENSG00000059573	Delta 1-pyrroline-5-carboxylate synthetase (P5CS) (Aldehyde dehydrogenase 18 family member A1) [Includes: Glutamate 5-kinase (EC 2.7.2.11) (Gamma-glutamyl kinase) (GK); Gamma-glutamyl phosphate reductase (GPR) (EC 1.2.1.41) (Glutamate-5-semialdehyde dehyd [Source:Uniprot/SWISSPROT;Acc:P54886]	ALDH18A1		10.6095	10.3092	-0.3003	-1.2314	0.0428	10.231	10.0477	-0.1833	-1.1355	0.1396	0.5465	0.7647	-0.1169	0.0335	0.0981	-0.2418	0.008	0.0467	0.32		9.77	9.69	9.82	9.76	9.38	9.6	9.36	9.48	9.35	9.3	9.38	9.23	9	9.26	9.8	9.61	9.68	9.69	8.88	8.88	8.78	8.59	8.5	8.5	7.62	7.81
ENSG00000059588	Probable methyltransferase TARBP1 (EC 2.1.1.-) (TAR RNA-binding protein 1) (TAR RNA-binding protein of 185 kDa) (TRP-185). [Source:Uniprot/SWISSPROT;Acc:Q13395]	TARBP1		7.4622	7.1863	-0.2759	-1.2107	0.1149	7.3557	6.6924	-0.6633	-1.5837	0.1231	0.2877	0.5561	0.3875	0.0225	0.0733	-0.4696	0.1199	0.2715	0.3002		6.69	6.36	6.37	6.47	6.1	6.31	6.18	6.83	6.22	6.1	6.38	5.49	5.47	6.13	6.87	7.06	6.75	6.89	4.32	4.46	4.22	6.4	6.64	6.6	5.01	5.22
ENSG00000059691	Probable glutamyl-tRNA(Gln) amidotransferase subunit B, mitochondrial precursor (EC 6.3.5.-) (Glu-ADT subunit B) (Cytochrome oxidase assembly factor PET112 homolog). [Source:Uniprot/SWISSPROT;Acc:O75879]	PET112L		7.7546	7.4317	-0.3229	-1.2509	0.0584	7.514	7.5373	0.0233	1.0163	0.8798	0.1463	0.3866	-0.3463	0.2514	0.41	-0.1498	0.597	0.7491	0.0675		6.92	6.73	6.72	6.79	6.28	6.36	6.66	6.72	6.51	6.32	6.52	6.45	6.43	6.8	6.58	6.85	6.75	6.73	5.38	5.51	5.35	6.16	6.07	6.15	5.1	5.3
ENSG00000059728	MAD protein (MAX dimerizer) (MAX dimerization protein 1). [Source:Uniprot/SWISSPROT;Acc:Q05195]	MXD1		7.1561	7.0206	-0.1356	-1.0985	0.396	6.28	6.6039	0.3239	1.2517	0.1633	0.0948	0.3036	-0.4594	0.5234	0.6691	0.0942	0.0007	0.0102	0.6464		6.36	6.04	6.03	6.14	6.16	6.06	5.91	5.5	5.38	5.08	5.32	5.45	5.5	5.96	5.18	5.13	4.9	5.07	4.42	4.33	4.24	5.77	6.44	6.17	7	7.05
ENSG00000059758	Serine/threonine-protein kinase PCTAIRE-2 (EC 2.7.11.22) (PCTAIRE- motif protein kinase 2). [Source:Uniprot/SWISSPROT;Acc:Q00537]	PCTK2	hsa-miR-103(TargetScan|pictar), hsa-miR-107(TargetScan|pictar), hsa-miR-141(TargetScan|pictar), hsa-miR-142-5p(TargetScan|pictar), hsa-miR-149(TargetScan|miranda|pictar), hsa-miR-15a(miranda|pictar), hsa-miR-16(TargetScan|pictar), hsa-miR-195(TargetScan|pictar), hsa-miR-199a*(miranda|pictar), hsa-miR-200a(TargetScan|miranda|pictar), hsa-miR-200b(TargetScan|mirbase), hsa-miR-200c(mirbase|pictar), …	7.4387	7.708	0.2693	1.2052	0.2991	6.5954	7.6128	1.0174	2.0243	0.0387	0.0748	0.2663	-0.7481	0.0112	0.0439	0.6433	0.0496	0.152	0.4693		6.73	6.32	6.36	6.47	7.09	6.57	6.55	6.06	5.18	5.55	5.59	6.51	6.31	7.1	6.72	6.84	7.03	6.86	5.47	5.33	5.38	6.59	6.4	6.01	6.6	6.48
ENSG00000059769	Guanine nucleotide-binding protein G(I)/G(S)/G(O) gamma-10 subunit precursor. [Source:Uniprot/SWISSPROT;Acc:P50151]	GNG10	hsa-miR-506(TargetScan|mirbase)	10.7033	10.3533	-0.35	-1.2746	0.0239	9.5267	9.54	0.0133	1.0093	0.9724	0.3302	0.5968	-0.3633	0.3746	0.5377	-0.1683	0.0002	0.0038	0.995		9.87	10	9.79	9.89	9.42	9.47	9.71	8.9	8.05	8.99	8.65	8.94	8.2	8.9	9.16	9.72	9.82	9.57	8.62	8.16	8.31	9.09	8.9	9.09	9.29	9.23
ENSG00000059804	Solute carrier family 2, facilitated glucose transporter member 3 (Glucose transporter type 3, brain) (GLUT-3). [Source:Uniprot/SWISSPROT;Acc:P11169]	GTR3_HUMAN	hsa-miR-150(TargetScan|pictar), hsa-miR-15a(miranda|pictar), hsa-miR-16(TargetScan|pictar), hsa-miR-195(TargetScan|pictar)	12.1675	11.6004	-0.5671	-1.4815	0.0476	11.7917	9.0892	-2.7025	-6.5093	0.001	0	0.0021	2.1354	0.0005	0.0044	-1.6348	0.0014	0.0154	1.4435		11.51	11.44	11.56	11.5	11.08	10.85	10.62	10.91	11.59	10.64	11.05	8.15	7.91	8.49	11.8	11.65	11.78	11.74	8.9	8.53	8.49	9.72	10.69	10.43	11.58	11.43
ENSG00000059915	pleckstrin and Sec7 domain containing [Source:RefSeq_peptide;Acc:NP_002770]	PSD	hsa-miR-17-5p(TargetScan|pictar), hsa-miR-19a(mirbase|pictar), hsa-miR-19b(mirbase|pictar), hsa-miR-20(TargetScan|pictar), hsa-miR-214(TargetScan|mirbase), hsa-miR-301(TargetScan|pictar)	6.3533	5.7367	-0.6167	-1.5333	0.0069	6.13	6.0267	-0.1033	-1.0743	0.7136	0.1049	0.3199	-0.5133	0.0469	0.1255	-0.36	0.8409	0.9137	-0.0333		4.85	5.11	5.09	5.01	4.55	4.51	4.47	5.38	4.99	4.45	4.94	4.78	4.83	4.57	5.25	4.57	4.39	4.74	4.92	4.17	4.22	4.5	5.01	4.11	4.01	4.34
ENSG00000060069	RNA polymerase II subunit A C-terminal domain phosphatase (EC 3.1.3.16) (TFIIF-associating CTD phosphatase). [Source:Uniprot/SWISSPROT;Acc:Q9Y5B0]	CTDP1	hsa-miR-96(TargetScan|mirbase)	8.438	7.8706	-0.5675	-1.4819	0.0037	8.3408	8.1296	-0.2112	-1.1576	0.1022	0.076	0.2688	-0.3563	0.004	0.0201	-0.3893	0.4743	0.6517	-0.0809		7.48	7.48	7.56	7.5	7.01	6.85	6.86	7.37	7.46	7.25	7.36	7.11	7.3	7.02	7.26	7.09	7	7.12	5.98	6.05	6.13	6.76	6.51	6.61	6.85	6.83
ENSG00000060138	DNA-binding protein A (Cold shock domain-containing protein A) (Single-strand DNA-binding protein NF-GMB). [Source:Uniprot/SWISSPROT;Acc:P16989]	CSDA	hsa-miR-137(TargetScan|mirbase|pictar), hsa-miR-183(miranda|mirbase), hsa-miR-29a(mirbase|pictar), hsa-miR-29b(mirbase|pictar), hsa-miR-29c(mirbase|pictar), hsa-miR-30b(mirbase|pictar), hsa-miR-30c(miranda|mirbase|pictar), hsa-miR-30d(mirbase|pictar), hsa-miR-30e(mirbase|pictar), hsa-miR-338(TargetScan|pictar), hsa-miR-543(TargetScan|mirbase), hsa-miR-9(TargetScan|mirbase|pictar)	10.2063	9.5858	-0.6204	-1.5373	0.0065	10.1792	9.4858	-0.6933	-1.617	0.0023	0.7074	0.8612	0.0729	0	0.0005	-0.6569	0.5386	0.7035	0.0635		9.45	9.43	9.28	9.39	8.74	8.52	8.8	9.25	9.28	9.44	9.32	8.55	8.73	8.52	9.51	9.55	9.36	9.47	7.24	7.14	6.94	8.05	8.17	8.06	9.44	9.34
ENSG00000060140	Tyrosine protein-kinase STYK1 (EC 2.7.10.2) (Serine/threonine/tyrosine kinase 1) (Novel oncogene with kinase domain) (Protein PK-unique). [Source:Uniprot/SWISSPROT;Acc:Q6J9G0]	STYK1		6.1652	4.7315	-1.4336	-2.7013	0.0005	5.0888	4.7182	-0.3706	-1.2929	0.2287	0.0031	0.0364	-1.063	0.001	0.0069	-0.9021	0.0226	0.0912	0.5448	CS	5.11	4.93	5.2	5.08	3.61	3.68	3.62	4.11	4.23	3.82	4.05	3.69	4	3.3	4.75	4.92	5.04	4.9	4.16	3.83	4.22	3.48	3.52	3.59	3.49	4.24
ENSG00000060237	Serine/threonine-protein kinase WNK1 (EC 2.7.11.1) (Protein kinase with no lysine 1) (Protein kinase, lysine-deficient 1) (Kinase deficient protein) (Erythrocyte 65 kDa protein) (p65). [Source:Uniprot/SWISSPROT;Acc:Q9H4A3]	WNK1	hsa-miR-215(miranda|mirbase)	8.644	9.0579	0.414	1.3323	0.0838	9.22	9.1804	-0.0396	-1.0278	0.8156	0.0753	0.2671	0.4535	0.1905	0.3385	0.1872	0.0238	0.0942	-0.3493		7.79	7.74	7.67	7.73	8.4	7.96	8.15	8.55	8.28	8.13	8.32	8.12	8.25	8.51	8.76	8.58	8.36	8.57	7.06	7.19	6.39	9.17	9.06	8.91	8.71	8.65
ENSG00000060303	OTTHUMP00000016594. [Source:Uniprot/SPTREMBL;Acc:Q9NU98]	RPS17L4		6.1111	6.0156	-0.0956	-1.0685	0.615	6.9567	6.1856	-0.7711	-1.7066	0.0122	0.0259	0.1409	0.6756	0.0217	0.0712	-0.4333	0.0094	0.0517	-0.5078		5.15	5.36	5.43	5.31	5.21	5.13	5.37	6.33	5.97	5.89	6.06	5.5	5.28	5.35	5.45	5	5.87	5.44	5.48	5.32	5.12	5.03	5	5.25	5.27	5.11
ENSG00000060339	Cell division cycle and apoptosis regulator protein 1 (Cell cycle and apoptosis regulatory protein 1) (CARP-1) (Death inducer with SAP domain). [Source:Uniprot/SWISSPROT;Acc:Q8IX12]	CCAR1	hsa-miR-23a(miranda|mirbase), hsa-miR-29c(miranda|mirbase)	7.5928	7.2726	-0.3202	-1.2485	0.3633	7.2386	7.3635	0.1249	1.0904	0.7128	0.2946	0.5628	-0.4451	0.6458	0.7662	-0.0976	0.5369	0.7021	0.1317		6.97	6.51	6.47	6.65	6.79	5.99	6.11	6.72	5.72	6.4	6.28	6.1	6.36	6.69	6.75	7.1	7.29	7.05	4.9	4.97	4.71	6.25	6.39	6.36	5.09	5.12
ENSG00000060491	Opioid growth factor receptor (OGFr) (Zeta-type opioid receptor) (7-60 protein). [Source:Uniprot/SWISSPROT;Acc:Q9NZT2]	OGFR		8.29	8.0957	-0.1943	-1.1442	0.0832	7.9523	7.943	-0.0093	-1.0065	0.9726	0.5158	0.7414	-0.185	0.4823	0.6346	-0.1018	0.1065	0.2518	0.2452		7.48	7.29	7.39	7.39	7.09	7.28	7.18	7.1	7.39	6.5	7	6.95	7.03	7	6.87	7.07	7.03	6.99	6.54	6.38	6.31	7.3	6.93	6.51	6.98	7.06
ENSG00000060558	Guanine nucleotide-binding protein alpha-15 subunit (G alpha-15) (G alpha-16). [Source:Uniprot/SWISSPROT;Acc:P30679]	GNA15		5.4505	5.2495	-0.201	-1.1495	0.273	6.29	5.1833	-1.1067	-2.1535	0.0217	0.0195	0.1184	0.9057	0.0088	0.0366	-0.6538	0.0895	0.2236	-0.3867		4.26	4.5	4.56	4.44	4.11	4.27	4.52	5.26	4.83	5.37	5.15	3.91	4.63	3.96	4.34	4.71	4.55	4.53	4.1	4.84	4.25	3.95	4.15	3.67	6.2	6.21
ENSG00000060566	cAMP responsive element-binding protein 3-like protein 3 (Transcription factor CREB-H). [Source:Uniprot/SWISSPROT;Acc:Q68CJ9]	CREB3L3		6.084	5.62	-0.464	-1.3794	0.1406	5.6667	5.6927	0.026	1.0182	0.9381	0.2227	0.4861	-0.49	0.291	0.4533	-0.219	0.4018	0.5876	0.1723		5.24	4.75	5.16	5.05	4.61	4.88	4.15	4.3	4.84	4.8	4.65	4.23	5.05	4.38	5.1	4.51	4.74	4.78	4.2	4.03	4.42	4.16	4.48	5.22	4.67	4.68
ENSG00000060642	GPI mannosyltransferase 2 (EC 2.4.1.-) (GPI mannosyltransferase II) (GPI-MT-II) (Phosphatidylinositol-glycan biosynthesis class V protein) (PIG-V). [Source:Uniprot/SWISSPROT;Acc:Q9NUD9]	PIGV		7.9537	7.3452	-0.6085	-1.5247	0.1084	7.1944	7.0737	-0.1207	-1.0873	0.6188	0.1426	0.3814	-0.4878	0.0513	0.134	-0.3646	0.01	0.0537	0.5154		7.1	7	7.03	7.04	6.02	6.7	6.47	6.46	6.13	6.1	6.23	6.07	5.78	6.4	7.04	7.05	6.87	6.99	5.89	6.29	5.69	5.79	6.05	5.45	6.51	6.2
[truncated: 28,314 more rows]
[truncated: 31 more columns]
