# Supplementary material for: Alternative Splicing in the Differentiation of Human Embryonic Stem Cells into Cardiac Precursors
Source: PLoS Comput Biol. 2009 Nov 6;5(11):e1000553. doi: 10.1371/journal.pcbi.1000553 (PMC2764345; doi:10.1371/journal.pcbi.1000553)
Supplement: Dataset S2 — Alternative exon results for CP differentiation. Multiple spreadsheets are included. Complete probeset- and gene-level results along with microRNA binding site and protein domain/motif over-representation analysis results from AltAnalyze are provided. Additional ANOVA pattern, splicing calls and cross-tissue comparison information is included. (5.20 MB ZIP) [file pcbi.1000553.s007.zip]

Archive with 1 entries (1 files):
- AltAnalyze_AltExon-CPs-vs-hESCs_results.xls
