# Supplementary material for: Alternative Splicing in the Differentiation of Human Embryonic Stem Cells into Cardiac Precursors
Source: PLoS Comput Biol. 2009 Nov 6;5(11):e1000553. doi: 10.1371/journal.pcbi.1000553 (PMC2764345; doi:10.1371/journal.pcbi.1000553)
Supplement: Dataset S4 — Gene Ontology and pathway over-representation analyses. The top-scoring terms from GO-Elite are provided for all comparisons. (0.17 MB XLS) [file pcbi.1000553.s009.xls]

## Sheet: Details
GO-Elite Analyses	Gene Set Description
GE-CS-enriched	Genes with an ANOVA CS-enriched gene expression pattern
GE-common-pattern	Genes with a gene expression differentiation pattern common to CSs and NPs
AS_d40-CS_vs_d0-hESC	All genes regulated with CS differentiation at the level of alternative splicing (AS)
AS-CS-enriched	All AS genes with an ANOVA CS-enriched pattern
AS-common-pattern	All AS genes with an ANOVA common pattern
AS-confirmed	All AS genes with verified AS events by RT-PCR
Analysis Details
GO-Elite homepage	http://www.genmapp.org/go_elite/
Parameters	Default

## Sheet: GE-CP-enriched
MAPP Name	local	Number Changed	Number Measured	Number on MAPP	Percent Changed	Percent Present	Z Score	PermuteP	AdjustedP	redundant with terms	inverse redundant	gene symbols
Hs_Striated_muscle_contraction	local	14	36	36	38.8889	100	8.58588	0	0			ACTC1|ACTN2|DES|MYBPC3|MYH7|MYL2|MYL4|MYL9|MYOM1|TCAP|TMOD1|TNNC1|TNNI3|TNNT2
Hs_Calcium_regulation_in_cardiac_cells	local	19	145	146	13.1034	99.3151	3.89569	0	0			ATP1B3|ATP2A2|CACNA1D|CAMK2B|CASQ1|CASQ2|CHRM2|GJA3|GJA5|GNG4|GRK4|KCNJ3|KCNJ5|PKIG|PLN|RGS17|RGS20|RYR2|RYR3
Hs_Cell_cycle_KEGG	local	13	85	85	15.2941	100	3.8305	0	0			CCNA2|CCNB2|CDC2|CDC25C|CDC7|CDKN2A|CHEK1|E2F5|MCM2|MCM6|ORC2L|ORC6L|TP53
Hs_DNA_replication_Reactome	local	7	40	41	17.5	97.561	3.20982	0	0			CDC7|MCM10|MCM2|MCM6|ORC2L|ORC6L|RPA1
Hs_Cell_Cycle-G1_to_S_control_Reactome	local	9	65	66	13.8462	98.4848	2.83096	0	0			CDKN2A|CDKN2B|E2F5|MCM2|MCM6|ORC2L|ORC6L|RPA1|TP53
Hs_GPCRDB_Class_C_Metabotropic_glutamate_pheromone	local	3	14	15	21.4286	93.3333	2.52278	0.008	0.128			GPRC5A|GRM2|GRM3
GO Name	GO Type	Number Changed	Number Measured	Number in GO	Percent Changed	Percent Present	Z Score	PermuteP	AdjustedP	redundant with terms	inverse redundant	gene symbols
muscle system process	P	40	172	172	23.2558	100	12.7688	0	0		muscle morphogenesis|myofibril assembly|myosin filament|regulation of systemic arterial blood pressure by neurological process	ACTC1|ACTN2|AGT|CALCA|CASQ2|CHRM2|CHRNA1|CKMT2|CNN1|CRYAB|DES|DRD1|FXYD7|GJA5|HRC|KCNQ1|MAP2K6|MYBPC3|MYH7|MYH7_HUMAN|MYL2|MYL7|MYL9|MYOM1|MYOM2|PGAM2|PLN|PROK2|RYR2|RYR3|SCN7A|SGCA|SMPX|SNTB1|TBX20|TNNC1|TNNI3|TNNT2|TRDN|TRIM63
contractile fiber	C	24	74	74	32.4324	100	12.349	0	0		muscle morphogenesis|myofibril assembly|myosin II complex|myosin filament	ABRA|ACTC1|ACTN2|ANKRD1|CRYAB|CSRP3|DES|ITGB1BP2|JPH2|MYBPC3|MYH7|MYH7_HUMAN|MYL2|MYL4|MYL9|MYOM1|MYOM2|MYOZ2|PDLIM5|TMOD1|TNNC1|TNNI3|TNNT2|TRIM63
heart process	P	20	59	59	33.8983	100	11.5917	0	0		muscle morphogenesis|myofibril assembly	ACTC1|ATP2A2|CALCA|CHRM2|CSRP3|CYP2J2|DES|DMPK|HBEGF|HSPB7|KCNQ1|MAP2K6|MYBPC3|MYH7|MYH7_HUMAN|MYL2|PLN|RYR2|TNNI3|TNNT2
sarcoplasm	C	11	23	23	47.8261	100	10.6074	0	0		smooth endoplasmic reticulum	ATP2A2|CASQ1|CASQ2|HRC|JPH2|PLN|PYGM|RYR3|SLN|SRL|TRDN
structural constituent of muscle	F	13	37	37	35.1351	100	9.55435	0	0		myofibril assembly|myosin II complex|myosin filament	ACTC1|ACTN2|MYBPC3|MYH7|MYH7_HUMAN|MYL2|MYL4|MYL9|MYOM1|MYOM2|NEBL|PDLIM3|TCAP
muscle morphogenesis	P	5	9	9	55.5556	100	7.80471	0	0	contractile fiber|heart process|muscle system process		ACTC1|MYBPC3|MYH7|MYH7_HUMAN|TNNI3
smooth endoplasmic reticulum	C	4	8	8	50	100	6.56396	0	0	sarcoplasm		CASQ1|CASQ2|HRC|PLN
heart development	P	22	152	153	14.4737	99.3464	6.5015	0	0			ADAM19|CASQ2|CSRP3|GATA4|GJA5|HAND1|HHEX|ID1|MB|MYBPC3|MYH7|MYH7_HUMAN|MYL2|MYOCD|NPPB|PDLIM3|PKP2|PLN|SMYD1|TBX20|TBX5|TNNI3
actin-dependent ATPase activity	F	3	5	5	60	100	6.31886	0	0	actin binding|calmodulin binding|microfilament motor activity		MYH7|MYH7_HUMAN|MYO3A
creatine kinase activity	F	3	5	5	60	100	6.31886	0.0005	0.0385			CKB|CKM|CKMT2
origin recognition complex	C	3	5	5	60	100	6.31886	0.0005	0.0385	DNA metabolic process		MCM2|ORC2L|ORC6L
tropomyosin binding	F	5	13	13	38.4615	100	6.26569	0.0005	0.0385			LMOD1|LMOD3|NM_207163.1|TMOD1|TNNT2
myosin II complex	C	7	24	24	29.1667	100	6.2136	0	0	contractile fiber|structural constituent of muscle	myosin filament	MYBPC3|MYH7|MYH7_HUMAN|MYL4|MYL9|MYOM1|MYOM2
midbody	C	4	10	10	40	100	5.7408	0.0005	0.0385	M phase|cell division|spindle		AURKB|BIRC5|CDC2|NEK2
M phase	P	30	277	283	10.8303	97.8799	5.71998	0	0		G2/M transition of mitotic cell cycle|midbody	AURKB|BIRC5|C18orf24|CCNA2|CCNB2|CCNF|CDC2|CDC25C|CDCA3|CDCA8|CHEK1|CIT|DLG7|EXO1|KIF2C|LIG3|NCAPG2|NCAPH|NEK2|NUF2|RAD54B|RPA1|RUVBL1|SGOL1|SPAG5|TCF7L1|TP53|TPX2|TTK|UBE2C
elevation of cytosolic calcium ion concentration during G-protein signaling\, coupled to IP3 second messenger (phospholipase C activating)	P	3	6	6	50	100	5.68423	0.0005	0.0385			CALCA|EDG1|TGM2
calcium-release channel activity	F	3	6	6	50	100	5.68423	0.0005	0.0385	ion transport		ITPR2|RYR2|RYR3
cell division	P	25	222	225	11.2613	98.6667	5.43906	0	0		midbody|regulation of mitotic cell cycle	3-Sep|AATF|AURKB|BIRC5|C18orf24|CCNA2|CCNB2|CCNF|CDC2|CDC25C|CDC7|CDCA3|CDCA8|CDKN2A|CIT|HOXB4|LIG3|NCAPG2|NCAPH|NEK2|NUF2|RUVBL1|SGOL1|SPAG5|UBE2C
myosin filament	C	5	17	17	29.4118	100	5.27956	0	0	contractile fiber|muscle system process|myosin II complex|structural constituent of muscle		MYBPC3|MYH7|MYH7_HUMAN|MYOM1|MYOM2
adherens junction	C	11	66	66	16.6667	100	5.17547	0	0			ACTN2|CAV2|CTNNA3|DSP|LIMS2|NRAP|PGM5P1|PKP2|RND1|WNT2|XIRP1
regulation of systemic arterial blood pressure by neurological process	P	3	8	8	37.5	100	4.77705	0.0025	0.1325	muscle system process		AGT|CALCA|TNNI3
smooth muscle cell proliferation	P	4	14	14	28.5714	100	4.63177	0.001	0.068		positive regulation of smooth muscle cell proliferation	AGT|EDG1|HBEGF|TGM2
myofibril assembly	P	4	14	14	28.5714	100	4.63177	0.002	0.114	contractile fiber|heart process|muscle system process|structural constituent of muscle		ACTC1|MYBPC3|MYH7|MYL2
anion transmembrane transporter activity	F	20	188	193	10.6383	97.4093	4.56637	0	0		dicarboxylic acid transport	ABCA1|ABCC9|ANKH|C6orf192|CHRNA1|CLIC5|ELTD1|FXYD7|GABRE|GABRG1|GABRP|GPR22|PROM1|Q6KAL5_HUMAN|SLC16A3|SLC1A1|SLC20A2|SLC4A3|SLC4A4|SYNPO2L
cell cycle checkpoint	P	9	56	56	16.0714	100	4.54048	0	0			APPBP1|BIRC5|BRCA1|CCNA2|CDC2|CDKN2A|CHEK1|TP53|TTK
positive regulation of smooth muscle cell proliferation	P	3	9	9	33.3333	100	4.43519	0.0025	0.1325	smooth muscle cell proliferation		EDG1|HBEGF|TGM2
vitamin A metabolic process	P	4	16	16	25	100	4.22967	0.001	0.068		retinoid metabolic process	BCDO2|CYP26A1|RBP1|RPE65
calcium channel regulator activity	F	4	16	16	25	100	4.22967	0.0025	0.1325			GRM3|NRXN3|PLN|TNNI3
microfilament motor activity	F	4	16	16	25	100	4.22967	0.002	0.114		actin-dependent ATPase activity	MYH7|MYH7_HUMAN|MYL7|MYO3A
regulation of tube size	P	8	51	52	15.6863	98.0769	4.19323	0	0			AGT|CALCA|CAV2|NPPA|NPPB|NTS|P2RX1|WNT2
blood vessel development	P	20	204	205	9.80392	99.5122	4.15319	0	0			AGT|ANPEP|CDX4|COL15A1|CXCL12|EDG1|EMCN|EPAS1|FGF1|FGF18|GJA5|HAND1|ID1|IL8|MYOCD|NPPB|PROK2|TBX20|TGM2|TNNI3
negative regulation of B cell activation	P	3	10	10	30	100	4.14245	0.0015	0.0915			CDKN2A|HMGB3|INHA
nucleoside diphosphate metabolic process	P	3	10	11	30	90.9091	4.14245	0.0025	0.1325			AK5|NUDT7_HUMAN|RRM2B
GTPase inhibitor activity	F	3	10	10	30	100	4.14245	0.004	0.176			IQGAP2|RANBP5|RHOH
glycogen metabolic process	P	8	52	52	15.3846	100	4.12418	0	0		glucan biosynthetic process	AGL|CAMK2B|GBE1|PPP1R1A|PPP1R3A|PRKAG2|PYGM|SPEG
response to stress	P	85	1373	1418	6.19082	96.8265	4.11167	0.002	0.114		humoral immune response mediated by circulating immunoglobulin|replication fork|response to X-ray|response to protein stimulus|thrombin receptor activity	AGT|APPBP1|BHLHB3|BLM|BMP6|BNIP3|BRCA1|C4A|C4B|C7|CALCA|CCNA2|CDC2|CFH|CFHR1|CFI|CHAF1B|CHEK1|CMKLR1|CPEB3|CTSB|CXCL12|CXCL6|CYSLTR2|DDIT3|DNAJB1|EBI2|EME1|EPAS1|ERCC2|EXO1|FANCB|FANCI|GADD45B|GPR23|GPR87|HBEGF|HSP71_HUMAN|HSPA1B|HSPA4L|HSPB2|HSPB3|HSPB7|HSPB8|HSPH1|IDH1|IL1A|IL8|ITGB3|ITGB6|LDB3|LIG3|LTA4H|MAP2K6|MB|MYH7_HUMAN|NELL2|NFKBIZ|NPNT|NPPB|NQO1|ORM1|PARP1|PHLPP|PROK2|PYGM|Q8N834_HUMAN|…
insoluble fraction	C	5	25	25	20	100	4.0243	0.001	0.068			APPBP1|CLIC5|CRYAB|DES|TP53
actin binding	F	25	286	287	8.74126	99.6516	4.01368	0	0		actin-dependent ATPase activity	ABRA|ACTN2|ACTR3B|CNN1|EPB41L2|FHOD3|GAS7|IQGAP2|MYBPC3|MYH7|MYH7_HUMAN|MYO18B|MYO3A|MYPN|NEBL|NRAP|PDLIM5|POF1B|SNTB1|SYNPO2L|TAGLN|TMOD1|TMSB4Y|TNNI3|TNNT2
spindle	C	9	66	66	13.6364	100	3.92915	0	0		midbody	AURKB|BIRC5|CDC2|DLG7|KIF4A|NEK2|SPAG5|TPX2|TTK
DNA helicase activity	F	6	35	35	17.1429	100	3.90801	0.0015	0.0915	DNA metabolic process		BLM|ERCC2|MCM6|PEO1|RAD54B|RUVBL1
response to X-ray	P	3	11	11	27.2727	100	3.88755	0.0055	0.22	response to stress		THBD|TP53|XRCC4
retinoid metabolic process	P	3	11	11	27.2727	100	3.88755	0.0025	0.1325	vitamin A metabolic process		BCDO2|RBP1|RPE65
response to protein stimulus	P	9	70	74	12.8571	94.5946	3.71684	0.0005	0.0385	response to stress		DDIT3|DNAJB1|HSP71_HUMAN|HSPA1B|HSPA4L|HSPB2|HSPB3|HSPB7|HSPH1
lung development	P	8	59	59	13.5593	100	3.68424	0.0005	0.0385			ASAH1|CAV2|CRISPLD2|FGF1|FGF18|TBX5|TIMELESS|WNT2
positive regulation of cell migration	P	4	20	20	20	100	3.59892	0.0045	0.189			CXCL12|DRD1|EDG1|HBEGF
DNA topoisomerase (ATP-hydrolyzing) activity	F	4	20	20	20	100	3.59892	0.0035	0.1645	DNA metabolic process		|GNAL|GRIK2|P2RX1
thrombin receptor activity	F	6	40	42	15	95.2381	3.49284	0.0015	0.0915	response to stress		CMKLR1|CYSLTR2|EBI2|GPR23|GPR87|SUCNR1
alkene metabolic process	P	4	21	22	19.0476	95.4545	3.46724	0.0045	0.189			ALOX12P2|LTA4H|LTB4DH|MGST2
endothelial cell differentiation	P	3	13	13	23.0769	100	3.46175	0.007	0.273			AGT|EDG1|HOXB5
symporter activity	F	18	204	207	8.82353	98.5507	3.44145	0.0005	0.0385		dicarboxylic acid transport	ABCC9|CHRNA1|ELTD1|GPR22|PROM1|SLC16A12|SLC16A14|SLC16A3|SLC16A7|SLC1A1|SLC20A2|SLC28A3|SLC37A1|SLC38A4|SLC4A4|SLC5A1|SLC6A15|TEX2
caveolar membrane	C	4	22	24	18.1818	91.6667	3.34361	0.0045	0.189			CAV2|NP_003888.2|PTRF|WNT2
intramolecular transferase activity\, phosphotransferases	F	3	14	14	21.4286	100	3.28076	0.0105	0.3465			NR_002836.1|PGAM2|PGM5P1
synaptic transmission\, cholinergic	P	3	14	14	21.4286	100	3.28076	0.011	0.352			COLQ|LAMA2|NQO1
fatty acid biosynthetic process	P	8	69	70	11.5942	98.5714	3.15894	0.0025	0.1325			AGT|BRCA1|ELOVL4|ELOVL6|LTA4H|MGST2|PECR|PRKAG2
carboxylic acid transmembrane transporter activity	F	12	126	129	9.52381	97.6744	3.0972	0.0015	0.0915		dicarboxylic acid transport	ABCC9|ABCG1|CHRNA1|ELTD1|GPR22|PROM1|SLC16A3|SLC16A7|SLC1A1|SLC25A15|SLC38A4|SLC7A14
synapse part	C	12	127	129	9.44882	98.4496	3.06669	0.0005	0.0385			CHRM2|CHRNA1|CHRNA5|CLSTN2|GABRE|GABRG1|GABRP|GRIK2|GRM2|GRM3|LIN7A|SYT1
neuron apoptosis	P	6	47	47	12.766	100	3.01196	0.0035	0.1645			AGT|BNIP3|GRIK2|PPT1|TP53|XRCC4
chromosome segregation	P	7	60	62	11.6667	96.7742	2.97337	0.003	0.147			BRCA1|DLG7|NCAPG2|NCAPH|NEK2|NUF2|SGOL1
dicarboxylic acid transport	P	7	60	63	11.6667	95.2381	2.97337	0.004	0.176	anion transmembrane transporter activity|carboxylic acid transmembrane transporter activity|symporter activity		ABCC9|CHRNA1|ELTD1|GPR22|PROM1|SLC16A3|SLC1A1
G2/M transition of mitotic cell cycle	P	3	16	16	18.75	100	2.96584	0.0105	0.3465	M phase		BIRC5|CHEK1|CIT
DNA metabolic process	P	53	889	910	5.96175	97.6923	2.90551	0.0265	0.603		DNA helicase activity|DNA topoisomerase (ATP-hydrolyzing) activity|DNA-dependent ATPase activity|origin recognition complex|replication fork	|APPBP1|BLM|BNIP3|BRCA1|CENPA|CHAF1B|CHEK1|CPA4|DNA2L|EHMT2|EME1|ERCC2|EXO1|FANCB|FANCI|GNAL|GRIK2|H4_HUMAN|HIST1H2AH|HIST1H3B|HIST1H4G|HIST3H2A|LIG3|MCM10|MCM2|MCM6|NAP1L2|NAP1L6|NASP|NT5E|ORC2L|ORC6L|P2RX1|PARP1|PEO1|PPT1|RAD54B|RPA1|RRM2B|RUVBL1|SMYD1|SOX2|SOX21|TAF5|TCF7L1|TDP1|TP53|TRDN|TSSK6|UCP1|UGT2B17|XRCC4
synaptic vesicle	C	8	75	78	10.6667	96.1538	2.88722	0.0045	0.189			CHGA|MCTP1|MCTP2|PPT1|SV2C|SYT1|SYT14|SYT2
chromosome\, pericentric region	C	8	75	75	10.6667	100	2.88722	0.005	0.205			AURKB|BIRC5|CDCA8|CENPA|KIF2C|NUF2|ORC2L|SGOL1
ion transport	P	56	954	977	5.87002	97.6459	2.86853	0.029	0.603		calcium-release channel activity|extracellular ligand-gated ion channel activity|voltage-gated calcium channel activity|voltage-gated calcium channel complex	ABCC9|ANKH|ATP13A3|ATP1B3|ATP2A2|C6orf192|CABYR|CACNA1D|CACNB2|CACNG7|CAMK2B|CAV2|CHRNA1|CHRNA5|CLIC5|COL15A1|COLQ|FXYD7|GABRE|GABRG1|GABRP|GATA4|GRIK2|HNRNPL|HRC|HVCN1|ITPR2|KCNIP4|KCNJ3|KCNJ5|KCNQ1|MYL4|P2RX1|PLN|Q6KAL5_HUMAN|RYR2|RYR3|SCN7A|SLC16A3|SLC16A7|SLC20A2|SLC22A3|SLC25A15|SLC38A4|SLC4A3|SLC4A4|SLC5A1|SLN|SOX21|SOX3|STEAP2|SYNPO2L|TCN2|UCP1|WNT2|ZIC2
hyaluronic acid binding	F	3	17	17	17.6471	100	2.82731	0.018	0.504			HAPLN1|HAPLN3|HMMR
extracellular region part	C	48	800	825	6	96.9697	2.80482	0.0385	0.616			ADAMTS18|ADAMTSL3|AGT|BMP6|CALCA|CFH|CFHR1|CHGA|CMTM7|COL15A1|COLQ|CXCL12|CXCL6|CYTL1|FAM3B|FGF1|FGF18|FREM2|GDF6|GPC4|HAPLN1|HAPLN3|HBEGF|IL1A|IL33|IL8|INHA|LAMA2|MATN2|MATN3|MMP1|NPNT|NPPB|ORM1|PAPPA|PROM1|PTPRZ1|SGCA|SNTB1|SPOCK1|SPON1|SST|TAC1|TCN2|THBD|TSPAN18|WFDC1|WNT2
cell cycle arrest	P	8	78	80	10.2564	97.5	2.76116	0.006	0.234			CDKN2A|CDKN2B|DDIT3|GAS7|IL8|INHA|MAP2K6|TP53
regulation of adenylate cyclase activity	P	5	39	43	12.8205	90.6977	2.76028	0.0075	0.285			CALCA|DRD1|GNAL|GRM2|GRM3
sarcolemma	C	4	28	28	14.2857	100	2.73017	0.0155	0.4495			DES|KCNJ3|LAMA2|SGCA
T cell differentiation in the thymus	P	3	18	18	16.6667	100	2.69907	0.019	0.513			CDKN2A|DOCK2|XRCC4
regulation of neurotransmitter levels	P	9	94	94	9.57447	100	2.69756	0.003	0.147			COLQ|DRD1|GLUL|GRM2|LIN7A|NRXN3|PPT1|SYT1|TDO2
humoral immune response mediated by circulating immunoglobulin	P	4	29	31	13.7931	93.5484	2.64442	0.0175	0.49	response to stress		C4A|C7|CFI|EXO1
response to organic substance	P	8	81	81	9.87654	100	2.64085	0.005	0.205			ABCG1|ASAH1|CHRNA5|DDIT3|DRD1|PYGM|RYR2|THBD
protein tetramerization	P	3	19	19	15.7895	100	2.5798	0.022	0.572			ACTN2|TP53|TP63
glucan biosynthetic process	P	4	30	30	13.3333	100	2.56235	0.0125	0.3875	glycogen metabolic process		AGL|CAMK2B|GBE1|SPEG
aging	P	4	30	30	13.3333	100	2.56235	0.015	0.4495			CDKN2A|DDIT3|ERCC2|TP53
actin filament	C	4	30	30	13.3333	100	2.56235	0.016	0.464			ACTC1|ACTN2|GAS7|MYO3A
extracellular ligand-gated ion channel activity	F	7	71	71	9.85915	100	2.46433	0.009	0.315	ion transport		CHRNA1|CHRNA5|GABRE|GABRG1|GABRP|GRIK2|P2RX1
positive regulation of transcription\, DNA-dependent	P	19	272	277	6.98529	98.1949	2.43771	0.0185	0.513			ABRA|BMP6|BRCA1|EDG1|ELL3|EPAS1|ESRRG|FHL2|GATA4|GATA6|HAND1|MYOCD|NFYB|SOX2|TBX20|TBX5|TCF7L1|TP53|TP63
regulation of mitotic cell cycle	P	4	32	32	12.5	100	2.40812	0.0185	0.513	cell division		AATF|BIRC5|CDC2|CDC25C
voltage-gated calcium channel complex	C	4	32	32	12.5	100	2.40812	0.017	0.476	ion transport|voltage-gated calcium channel activity		CACNA1D|CACNB2|CACNG7|SCN7A
replication fork	C	4	32	32	12.5	100	2.40812	0.019	0.513	DNA metabolic process|response to stress		BLM|CHEK1|RPA1|TP53
actin filament organization	P	5	45	45	11.1111	100	2.38535	0.019	0.513			ACTC1|EDG1|GAS7|PDLIM3|RND1
negative regulation of myeloid cell differentiation	P	3	21	21	14.2857	100	2.36392	0.024	0.6			CALCA|HMGB3|INHA
regulation of cellular component organization and biogenesis	P	8	89	89	8.98876	100	2.34454	0.003	0.147			CAV2|CIT|CXCL12|EDG1|NEBL|TMSB4Y|TRIM54|WNT2
acetylcholine receptor activity	F	4	33	34	12.1212	97.0588	2.33547	0.0255	0.603			CHRM2|CHRNA1|CHRNA5|HRH2
lipid raft	C	5	46	46	10.8696	100	2.32889	0.0175	0.49			CAV2|P2RX1|PPT1|SGCA|WNT2
regulation of cyclin-dependent protein kinase activity	P	5	46	46	10.8696	100	2.32889	0.016	0.464			CCNA2|CDC25C|CDKN2A|CDKN2B|CHEK1
condensed chromosome	C	6	60	60	10	100	2.31991	0.013	0.403			BRCA1|CENPA|CHEK1|NEK2|ORC2L|RPA1
branching morphogenesis of a tube	P	5	47	48	10.6383	97.9167	2.27391	0.019	0.513			AGT|CXCL12|NPNT|TBX20|TIMELESS
DNA-dependent ATPase activity	F	5	47	48	10.6383	97.9167	2.27391	0.018	0.504	DNA metabolic process		BLM|ERCC2|MCM2|MCM6|UGT2B17
neuromuscular process	P	4	34	34	11.7647	100	2.26552	0.029	0.603			CLIC5|DRD1|SOX2|UCHL1
kinase inhibitor activity	F	4	34	35	11.7647	97.1429	2.26552	0.0255	0.603			CDKN2A|CDKN2B|PKIG|RHOH
central nervous system development	P	19	286	291	6.64336	98.2818	2.20605	0.047	0.705			AGT|BCR|CAV2|CKB|CXCL12|CYP26A1|DCLK1|DRD1|DRP2|EDG1|HHEX|PPT1|PTPRZ1|RCAN2|SOX3|TP53|WNT2|XRCC4|ZIC2
calmodulin binding	F	11	143	143	7.69231	100	2.1899	0.009	0.315		actin-dependent ATPase activity	CAMK2B|CNN1|IQGAP2|MYH7|MYH7_HUMAN|MYO3A|RRAD|RYR2|SNTB1|SPEG|SYT1
regulated secretory pathway	P	6	63	63	9.52381	100	2.18607	0.0205	0.546			GRM2|LIN7A|NRXN3|PPT1|STEAP2|SYT1
structural constituent of cytoskeleton	F	8	94	94	8.51064	100	2.17498	0.013	0.403			BFSP1|DES|DSP|EPB41L2|KRT17|KRT5|KRT6B|KRT6C
syntaxin binding	F	3	23	23	13.0435	100	2.17284	0.042	0.6525			CAV2|SYT1|WNT2
voltage-gated calcium channel activity	F	5	50	52	10	96.1538	2.11717	0.021	0.546	ion transport	voltage-gated calcium channel complex	CACNA1D|CACNB2|CACNG7|HRC|SCN7A
insulin-like growth factor binding	F	3	24	24	12.5	100	2.08501	0.0415	0.6525			ESM1|IGFBP3|WISP1
protein heterodimerization activity	F	9	114	120	7.89474	95	2.06321	0.0105	0.3465			APPBP1|BIRC5|BNIP3|HAND1|KHDRBS2|MYH7_HUMAN|SYT14|TIMELESS|TP53
regulation of cell adhesion	P	6	66	66	9.09091	100	2.05967	0.0175	0.49			EDG1|EMCN|IL8|LAMA2|RND1|TGM2
calcium-mediated signaling	P	4	38	38	10.5263	100	2.00919	0.034	0.6035			IL8|MCTP1|MCTP2|RCAN2
regulation of G-protein coupled receptor protein signaling pathway	P	4	38	39	10.5263	97.4359	2.00919	0.0395	0.632			GNG4|GRK4|RGS13|RGS20
response to estrogen stimulus	P	3	25	25	12	100	2.00165	0.0445	0.6675			BRCA1|CAV2|WNT2
small nuclear ribonucleoprotein complex	C	3	25	25	12	100	2.00165	0.0445	0.6675			LSM6|SNRPA|WDR57
neuron projection	C	10	134	134	7.46269	100	1.98448	0.011	0.352			ACTN2|BNIP3|CALCA|DRP2|GRM2|GRM3|KIF5C|PPT1|SYT1|UCHL1

## Sheet: GE-common-pattern
MAPP Name	local	Number Changed	Number Measured	Number on MAPP	Percent Changed	Percent Present	Z Score	PermuteP	AdjustedP	redundant with terms	inverse redundant	gene symbols
Hs_DNA_replication_Reactome	local	12	40	41	30	97.561	6.65515	0	0			CDC6|CDT1|MCM3|MCM4|MCM5|ORC1L|ORC3L|POLD1|PRIM1|PRIM2|RFC4|RPA3
Hs_Cell_cycle_KEGG	local	16	85	85	18.8235	100	5.27707	0	0			BUB1|BUB1B|CCNE1|CDC20|CDC25A|CDC6|CDH1|CHEK2|MAD2L1|MAD2L2|MCM3|MCM4|MCM5|ORC1L|ORC3L|PLK1
Hs_Kit-Receptor_NetPath_6	local	12	66	66	18.1818	100	4.40731	0	0			GRB10|GRB7|HCK|KIT|LYN|MATK|PIK3R2|PRKCB1|PTPN6|Q6P5A4_HUMAN|RPS6KA1|TNFRSF10A
Hs_Cell_Cycle-G1_to_S_control_Reactome	local	11	65	66	16.9231	98.4848	3.93119	0	0			CCNE1|CDC25A|CDK7|MCM3|MCM4|MCM5|ORC1L|ORC3L|PRIM1|PRIM2|RPA3
Hs_Nucleotide_Metabolism	local	4	17	18	23.5294	94.4444	3.16944	0.001	0.016			ADSS|MTHFD2|POLD1|PRPS1L1
Hs_Wnt_Signaling and Pluripotency	local	12	95	96	12.6316	98.9583	2.94724	0	0			CTBP2|FZD5|FZD7|NANOG|PLAU|POU5F1|PPM1J|PPP2R1B|PPP2R2B|PPP2R2C|PRKCB1|PRKCQ
Hs_IL-6_NetPath_18	local	11	97	99	11.3402	97.9798	2.42228	0.002	0.028			CASP3|CD40|ERBB3|HCK|IL6|LYN|PIK3R2|PPP2R1B|PPP2R2B|PPP2R2C|Q6P5A4_HUMAN
Hs_RNA_transcription_Reactome	local	5	37	40	13.5135	92.5	2.05288	0.012	0.132			CDK7|GTF2E1|POLR1B|POLR3E|POLR3K
GO Name	GO Type	Number Changed	Number Measured	Number in GO	Percent Changed	Percent Present	Z Score	PermuteP	AdjustedP	redundant with terms	inverse redundant	gene symbols
developmental process	P	420	3279	3335	12.8088	98.3208	8.22231	0	0		axon guidance receptor activity|negative regulation of B cell activation|structural constituent of bone	ABLIM1|ACVR2B|ADAM12|ADAMTS9|ADM|ADRA1A|AFF3|AHNAK|ALDH1A3|ALPL|AMOT|APOE|ARHGAP24|ARHGDIB|ATIC|ATRNL1|ATXN1|B3GNT2|BAIAP2L1|BCL2L12|BICC1|BICD1|BID|BMP1|BMP5|BMPR2|BST2|BTG2|BUB1B|BVES|BZW2|C1GALT1|C6orf98|CACNA1C|CADM1|CAMK2D|CAP2|CAPN3|CARD11|CASP3|CD2
extracellular matrix part	C	31	100	103	31	97.0874	7.64395	0	0			COL11A1|COL1A1|COL1A2|COL3A1|COL4A1|COL4A2|COL5A1|COL5A2|COL6A3|DMD|EFEMP2|ERBB2IP|FBN1|FREM1|HMCN1|LAD1|LAMA4|LECT1|LOX|LUM|MFAP4|NID2|RHOBTB3|SCUBE3|SGCD|SNTG2|SPARC|SSPN|TIMP1|TIMP3|TNC
cadmium ion binding	F	7	9	9	77.7778	100	7.17019	0	0	copper ion binding		MT1A|MT1F|MT1G|MT1H|MT1M|MT1P3|MT1X
alpha-amylase activity	F	5	5	5	100	100	7.07255	0	0	anion binding|calcium ion binding		AMY1B|AMY1C|AMY2A|AMY2B|AMYS_HUMAN
proteinaceous extracellular matrix	C	66	337	342	19.5846	98.538	6.76797	0	0		extracellular matrix structural constituent|metalloendopeptidase inhibitor activity|structural constituent of bone	ADAMTS6|ADAMTS9|ADAMTSL1|ASPN|BGN|CD248|CHL1|COCH|COL11A1|COL1A1|COL1A2|COL21A1|COL3A1|COL4A1|COL4A2|COL5A1|COL5A2|COL6A3|DCN|DMD|EFEMP1|EFEMP2|EMILIN1|ERBB2IP|FBLN5|FBN1|FBN2|FLRT2|FN1|FREM1|HMCN1|LAD1|LAMA4|LECT1|LGALS3BP|LOX|LOXL1|LTBP1|LUM|MFAP4|MGP|M
transmembrane receptor protein kinase activity	F	34	135	139	25.1852	97.1223	6.53104	0	0			ACVR2B|BMPR2|CNTN5|CNTN6|DCC|DDR2|EPHA1|EPHA3|EPHB3|ERBB3|ERBB4|F11R|FGFR3|FGFR4|FLT3|HMCN1|IGSF1|IL1RAPL1|KIT|LSAMP|LTBP1|MXRA5|NCAM1|NEGR1|NRP1|NRP2|NTRK2|PALLD|PDGFRA|PDGFRB|ROBO2|TTN|TYRO3|VCAM1
MHC class I peptide loading complex	C	6	8	12	75	66.6667	6.48656	0	0		MHC class I protein binding	HLA-DMA|HLA-DRA|PSMB8|PSMB9|TAP1|TAP2
nucleobase metabolic process	P	9	17	17	52.9412	100	6.29271	0	0			APRT|CAD|CDA|DHODH|DPYD|GART|PAICS|PPAT|PRPS1L1
biological adhesion	P	126	837	855	15.0538	97.8947	6.15214	0	0		substrate-bound cell migration	ADAM12|ANTXR1|ARHGAP6|ARHGDIB|ASXL3|BMP1|BTBD9|BYSL|C1orf38|CADM1|CD2AP|CD72|CD9|CDH1|CDH10|CDH11|CDH3|CDH9|CEECAM1|CHL1|CHST4|CLDN10|CLDN3|CLDN6|CLDN7|CNTN5|CNTN6|CNTNAP2|COBL|COL11A1|COL21A1|COL5A1|COL6A3|CPXM2|CR2|CUZD1|CXADR|DCC|DCHS1|DDR2|DLC1|EFEMP2
transmembrane receptor protein tyrosine kinase signaling pathway	P	43	201	203	21.393	99.0148	6.1033	0	0			CBLC|CNKSR1|COL1A2|DDR2|EPHA1|EPHA3|EPHB3|EPS8|ERBB2IP|ERBB3|ERBB4|FGF9|FGFR3|FGFR4|FLT3|FN1|GAB1|GRB10|GRB7|GRIK5|HGF|HMGA1|IGF2|KIT|LECT1|LOX|MTSS1|NDN|NRP1|NTRK2|OTX2|PAK1|PDGFC|PDGFRA|PDGFRB|PIK3R1|PLAT|PLCE1|SEMA3C|SOCS3|SPARC|TDGF1|TIMP3
calcium ion binding	F	143	1023	1040	13.9785	98.3654	5.60677	0	0		alpha-amylase activity|polypeptide N-acetylgalactosaminyltransferase activity	|AKAP13|AMY1B|AMY1C|AMY2A|AMY2B|AMYS_HUMAN|ANKRD5|ANXA6|ATP2B4|AYTL1|AYTL2|BEST2|BMP1|C9orf58|CABP1|CAPN3|CBLC|CD248|CDH1|CDH10|CDH11|CDH3|CDH9|CETN3|CHRNA9|CNTNAP2|DCHS1|DMD|DNAH7|EDEM2|EFCBP1|EFEMP1|EFEMP2|EGFL6|EGFLAM|FAT4|FBLN5|FBN1|FBN2|FKBP14|FKBP7|
cyclohydrolase activity	F	4	5	5	80	100	5.51661	0	0			ATIC|GCH1|MTHFD1|MTHFD2
guanylate cyclase complex\, soluble	C	3	3	3	100	100	5.47806	0	0	cyclic nucleotide metabolic process|guanylate cyclase activity	guanylate cyclase activity	GUCY1A2|GUCY1A3|GUCY1B3
L-serine biosynthetic process	P	3	3	3	100	100	5.47806	0.0005	0.043			PHGDH|PSAT1|PSPHL
cell proliferation	P	115	812	827	14.1626	98.1862	5.15027	0	0			ADM|ADRA1A|ATP8A2|BMPR2|BST2|BTG2|BUB1|BUB1B|CARD11|CASP3|CCKBR|CCND2|CD40|CD74|CD9|CDC25A|CDC6|CDCA7|CDK7|CDKN2C|CFTR|CKS1B|CKS2|CRIP2|CTBP2|CTF1|CTH|CUZD1|CXCL5|CXCR4|DAB2|DDR2|DKC1|EDNRA|EEF1E1|EFNB1|EPS8|ERBB4|ERG|EVI5|FGF2|FGF7|FGF9|FGFR3|FLT3|FOXP1|
beta-1\,3-galactosyltransferase activity	F	5	9	11	55.5556	81.8182	4.85048	0	0			B3GALT1|B3GALT2|B3GALT5|B3GNT2|C1GALT1
glutamine metabolic process	P	7	16	16	43.75	100	4.82514	0	0		carbon-nitrogen ligase activity\, with glutamine as amido-N-donor	ASNS|CAD|CORO2A|CTPS|GLS2|PFAS|PPAT
IMP metabolic process	P	3	4	4	75	100	4.58616	0.0005	0.043			GART|PAICS|PFAS
protein complex localization	P	3	4	4	75	100	4.58616	0.002	0.12			DNMT3B|FKBP4|TMEM48
structural constituent of bone	F	3	4	4	75	100	4.58616	0.0025	0.1325	developmental process|extracellular matrix structural constituent|proteinaceous extracellular matrix		COL1A1|COL1A2|MGP
DNA replication\, synthesis of RNA primer	P	3	4	4	75	100	4.58616	0.0005	0.043			POLRMT|PRIM1|PRIM2
anion binding	F	15	57	59	26.3158	96.6102	4.53167	0	0		alpha-amylase activity	AMY1B|AMY1C|AMY2A|AMY2B|AMYS_HUMAN|BEST2|CFTR|CTSC|GABRA5|GABRB2|GABRB3|GABRG2|GLRB|NPR3|RUNX1
molybdenum ion binding	F	4	7	7	57.1429	100	4.42359	0.0005	0.043			AOX1|MOCOS|MOCS1|MOSC1
oligopeptide transporter activity	F	4	7	11	57.1429	63.6364	4.42359	0.001	0.071	oligopeptide transport	oligopeptide transport	SLC15A1|SLC15A3|TAP1|TAP2
nitric oxide mediated signal transduction	P	4	7	9	57.1429	77.7778	4.42359	0.0005	0.043			GUCY1A3|GUCY1B3|MT1X|MT2A
protein amino acid phosphorylation	P	96	702	711	13.6752	98.7342	4.31446	0.005	0.205		receptor signaling protein tyrosine kinase activity	ACVR2B|ARRB2|AURKA|AURKC|BMPR2|BUB1|BUB1B|CAMK2D|CAMKV|CBLC|CCNE1|CDK7|CFTR|CHEK2|CNTN5|CNTN6|DCC|DCLK2|DDR2|EPHA1|EPHA3|EPHB3|ERBB3|ERBB4|ERG|F11R|FER|FGF2|FGFR3|FGFR4|FLT3|GRK5|GSG2|HCK|HIPK3|HMCN1|IGSF1|IL1RAPL1|JAK1|JUN|KALRN|KIT|LCK|LRRK2|LSAMP|LYN|M
copper ion binding	F	18	81	88	22.2222	92.0455	4.12123	0	0		cadmium ion binding	ATP7A|ENOX1|LOX|LOXL1|LYST|MT1A|MT1F|MT1G|MT1H|MT1M|MT1P3|MT1X|MT2A|PAM|SORL1|SPARC|STEAP1|STEAP3
hematopoietin/interferon-class (D200-domain) cytokine receptor activity	F	18	82	86	21.9512	95.3488	4.06115	0	0			CNTN6|CXCR4|FGFR3|FNDC3B|GHR|HMCN1|IGSF1|IL10RB|IL11RA|IL12RB2|IL13RA1|IL17RB|IL1R1|IL1RAPL1|IL6ST|LIFR|MXRA5|NCAM1
sialyltransferase activity	F	7	20	20	35	100	4.03326	0	0	intrinsic to Golgi membrane|protein amino acid glycosylation		ST3GAL1|ST3GAL4|ST3GAL5|ST6GAL2|ST8SIA3|ST8SIA4|ST8SIA6
sulfation	P	4	8	8	50	100	4.0262	0.0015	0.096			CHST4|HS3ST5|NDST3|TPST2
cyclin-dependent protein kinase regulator activity	F	4	8	8	50	100	4.0262	0.001	0.071			|CCNE1|CKS1B|CKS2
phosphoric diester hydrolase activity	F	18	83	84	21.6867	98.8095	4.00193	0	0			CCKBR|EDNRA|ENPP1|HMOX1|PDE1A|PDE1C|PDE4D|PDE7B|PDE8A|PHLDB2|PLCB3|PLCE1|PLCL1|PLCXD1|PLD1|PLD2|SMPD1|SMPD2
interleukin-1 binding	F	9	30	32	30	93.75	3.98764	0	0			A2M|CNTN6|FGFR3|HMCN1|IGSF1|IL1R1|IL1RAPL1|MXRA5|NCAM1
alpha DNA polymerase\:primase complex	C	3	5	5	60	100	3.96068	0.0025	0.1325			MCM3|PRIM1|PRIM2
NAD binding	F	9	31	33	29.0323	93.9394	3.86607	0	0			AOX1|CTBP2|CYB5R1|CYB5R2|GPD1L|HPGD|HSD11B2|NNT|PHGDH
response to inorganic substance	P	12	48	49	25	97.9592	3.83991	0	0			A2M|ATP7A|CAPN3|COL1A1|CYP11A1|GRIA2|MGP|MT1X|MT2A|MTL5|SLC25A12|SLC25A13
polypeptide N-acetylgalactosaminyltransferase activity	F	6	17	17	35.2941	100	3.76037	0.0005	0.043	calcium ion binding|manganese ion binding		GALNT10|GALNT12|GALNT3|GALNT5|GALNT7|WBSCR17
tRNA binding	F	6	17	17	35.2941	100	3.76037	0	0			AARS|CARS|MARS|SSB|XPO5|YARS
collagen binding	F	7	22	22	31.8182	100	3.71088	0.0005	0.043			FN1|ITGA1|ITGA11|LUM|NID2|SPARC|VWF
oligopeptide transport	P	4	9	13	44.4444	69.2308	3.69062	0.0025	0.1325	oligopeptide transporter activity	oligopeptide transporter activity	SLC15A1|SLC15A3|TAP1|TAP2
very-long-chain fatty acid metabolic process	P	4	9	9	44.4444	100	3.69062	0.001	0.071			ACOT4|ELOVL2|HSD17B4|SLC27A2
MHC class I protein binding	F	5	13	19	38.4615	68.4211	3.68539	0.001	0.071	MHC class I peptide loading complex		HLA-DMA|HLA-DRA|PSMB8|PSMB9|TAP2
zinc ion homeostasis	P	3	6	6	50	100	3.48659	0.003	0.144			LCK|MT1X|MT2A
protein ubiquitination during ubiquitin-dependent protein catabolic process	P	3	6	6	50	100	3.48659	0.006	0.234			LNX1|RNF144B|RNF217
cytochrome-b5 reductase activity	F	3	6	6	50	100	3.48659	0.006	0.234			CYB561|CYB5R1|CYB5R2
regulation of signal transduction	P	72	541	549	13.3087	98.5428	3.46817	0.033	0.5695			ACVR2B|ADRA1A|AKAP13|ARHGEF12|ARHGEF17|ARRB2|BST2|C5orf13|C9orf100|CARD11|CBLC|CD24L4|CD40|CXXC4|DKK1|DKK2|DKK3|DNMBP|EVI5|FGD4|FGF9|GRK5|GRTP1|HMOX1|HTRA1|IL6ST|INHBA|ITGA8|JAG1|KALRN|KIAA1244|LECT1|LEF1|LITAF|LYN|MDFIC|NF1|NLRP12|NOG|NP_689969.2|OTX2|PA
rRNA metabolic process	P	14	66	66	21.2121	100	3.43251	0	0		exosome (RNase complex)	BOP1|DKC1|EXOSC2|EXOSC5|EXOSC7|IMP3|MKI67IP|NOLC1|NPM3|PDCD11|RRP1B|UTP15|UTP18|WDR3
cellular response to nutrient levels	P	4	10	10	40	100	3.40131	0.0025	0.1325			FOXA3|HFE|HMOX1|NUAK2
nucleoside metabolic process	P	8	30	31	26.6667	96.7742	3.35198	0.001	0.071			APRT|CDA|DPYD|NME5|PPAT|PRPS1L1|QTRTD1|UPP1
pteridine and derivative metabolic process	P	5	15	15	33.3333	100	3.26776	0.005	0.205	aromatic compound biosynthetic process	aromatic compound biosynthetic process	FLAD1|GCH1|MOCOS|MOCS1|PAH
collagen fibril organization	P	5	15	15	33.3333	100	3.26776	0.003	0.144			COL11A1|COL5A2|LOX|LUM|NF1
aromatic compound biosynthetic process	P	5	15	15	33.3333	100	3.26776	0.004	0.176	pteridine and derivative metabolic process	pteridine and derivative metabolic process	FLAD1|GCH1|MOCOS|MOCS1|PAH
glycolipid biosynthetic process	P	5	15	15	33.3333	100	3.26776	0.002	0.12			GAL3ST1|ST3GAL5|ST8SIA3|ST8SIA6|UGT8
identical protein binding	F	49	349	360	14.0401	96.9444	3.25004	0.021	0.462			ABAT|ATXN1|CD74|CDA|CLDN10|CLDN3|CLDN6|CLDN7|CLN6|CR2|DFFA|DPY30_HUMAN|EMILIN1|FAP|FBP1|FGFR3|FOXP1|GRIK5|GRPEL2|HACL1|HAND2|HPGD|IGSF1|INHBA|LCP1|M3KL4_HUMAN|MAP3K13|MLTK_HUMAN|MSH2|NOS2A|NPR3|NR6A1|PAH|PAICS|PASK|POLG2|PYCARD|RAD51|ROBO2|RUNX1T1|SNRPN|T
growth factor activity	F	29	184	192	15.7609	95.8333	3.16484	0.005	0.205			BMP1|BMP5|CCDC102B|CECR1|DKK1|FGF19|FGF2|FGF21|FGF7|FGF9|GDF10|GDF15|GDF3|HGF|IGF2|IL6|INHBA|INHBE|JAG1|NODAL|OGN|PDGFC|PDGFD|Q14569_HUMAN|TDGF1|TGFB2|TGFB3|VEGFB|VWF
substrate-bound cell migration	P	4	11	11	36.3636	100	3.14775	0.0025	0.1325	biological adhesion		CD2AP|CUZD1|ITGA11|THBS4
GABA-A receptor activity	F	8	32	32	25	100	3.13383	0	0			DKK3|ELOVL2|GABRA5|GABRB2|GABRB3|GABRG2|GLRB|HTR3A
carbon-nitrogen ligase activity\, with glutamine as amido-N-donor	F	3	7	7	42.8571	100	3.10851	0.01	0.31	glutamine metabolic process		ASNS|CAD|PFAS
axon guidance receptor activity	F	3	7	7	42.8571	100	3.10851	0.0095	0.304	developmental process		EPHB3|ROBO2|SEMA5A
mitotic cell cycle spindle assembly checkpoint	P	3	7	7	42.8571	100	3.10851	0.0085	0.2805	cell division		BUB1|MAD2L1|MAD2L2
neutral amino acid transport	P	5	16	16	31.25	100	3.085	0.0025	0.1325	amino acid transmembrane transporter activity		SLC1A5|SLC43A1|SLC7A10|SLC7A5|SLC7A8
secretory granule	C	10	45	45	22.2222	100	3.06861	0.001	0.071			CUZD1|GAL|NOS1|PAM|PLAT|RAB27A|RAB37|RAB3B|SCG5|VWF
PDZ domain binding	F	7	27	27	25.9259	100	3.04569	0.0025	0.1325			CFTR|CXXC4|DMD|GRIA2|GRIK5|LNX1|SNTA1
Ras guanyl-nucleotide exchange factor activity	F	16	87	89	18.3908	97.7528	3.02559	0	0			AKAP13|ARHGEF12|ARHGEF17|C9orf100|DNMBP|FGD4|KALRN|PLEKHG1|PLEKHG4|PLEKHG6|Q68E09_HUMAN|RCC1|RGL1|RIN2|SOS2|VAV3
cell division	P	33	222	225	14.8649	98.6667	3.01275	0.018	0.4255		mitotic cell cycle spindle assembly checkpoint	5-Sep|AURKC|BUB1|BUB1B|CCNC|CCND2|CCNE1|CDC20|CDC25A|CDC6|CDCA5|CDK7|CECR2|CETN3|CKS1B|CKS2|CUZD1|DCTN3|DIAPH2|EVI5|HELLS|LLGL2|MAD2L1|MAD2L2|MAP9|MAPRE3|MPHOSPH1|NEDD9|RCC1|RCC2|STAG1|TERF1|TGFB2
sarcolemma	C	7	28	28	25	100	2.93109	0.002	0.12			CAMK2D|DMD|GNAS3_HUMAN|KCNJ8|SLC8A1|SNTA1|SSPN
receptor signaling protein tyrosine kinase activity	F	4	12	12	33.3333	100	2.92252	0.0075	0.2625	protein amino acid phosphorylation		JAK1|KIT|LYN|TYRO3
DNA-dependent ATPase activity	F	10	47	48	21.2766	97.9167	2.91041	0.0005	0.043			COBL|DMC1|HELB|MCM3|MCM4|MCM5|RAD51|SEMA4A|TTF2|XRCC2
protein amino acid glycosylation	P	20	120	123	16.6667	97.561	2.89747	0.0015	0.096		oligosaccharide metabolic process|sialyltransferase activity	ALG6|B3GALT1|B3GALT2|B3GALT5|B3GNT2|B3GNT7|FUT1|FUT9|GAL3ST1|GALNT10|GALNT7|GCNT1|MAN1A1|ST3GAL1|ST3GAL4|ST3GAL5|ST6GAL2|ST8SIA3|ST8SIA4|ST8SIA6
amino acid transmembrane transporter activity	F	11	54	54	20.3704	100	2.88824	0	0		neutral amino acid transport	SLC17A6|SLC1A5|SLC25A12|SLC25A13|SLC3A2|SLC43A1|SLC7A1|SLC7A10|SLC7A3|SLC7A5|SLC7A8
wound healing	P	27	178	180	15.1685	98.8889	2.83595	0.014	0.364			CD40|CD9|EFEMP1|EFEMP2|EGFL6|FBLN5|FBN1|FBN2|FN1|HGF|HMCN1|IL10RB|KLKB1|MMRN1|NELL1|NF1|PLAT|PLAU|PROS1|RAB27A|SCUBE3|SOX15|STX3|TGFB2|THBS1|TIMP3|VWF
coagulation	P	24	154	156	15.5844	98.7179	2.81633	0.008	0.272			ANXA6|CD40|CD9|EFEMP1|EFEMP2|EGFL6|FBLN5|FBN1|FBN2|HGF|HMCN1|HS3ST5|IL10RB|KLKB1|MMRN1|NELL1|PLAT|PLAU|PROS1|RAB27A|SCUBE3|STX3|THBS1|VWF
hemostasis	P	23	146	148	15.7534	98.6486	2.81291	0.008	0.272			CD40|CD9|EFEMP1|EFEMP2|EGFL6|FBLN5|FBN1|FBN2|FLI1|HGF|HMCN1|IL10RB|KLKB1|MMRN1|NELL1|PLAT|PLAU|PROS1|RAB27A|SCUBE3|STX3|THBS1|VWF
serine family amino acid catabolic process	P	3	8	8	37.5	100	2.79602	0.017	0.408			GCSH|GLDC|SHMT1
metalloendopeptidase inhibitor activity	F	3	8	8	37.5	100	2.79602	0.016	0.4	proteinaceous extracellular matrix		TIMP1|TIMP3|TIMP4
beta-amyloid binding	F	3	8	8	37.5	100	2.79602	0.013	0.364			APOE|BCHE|TGFB2
Ras protein signal transduction	P	33	230	234	14.3478	98.2906	2.79268	0.026	0.5035			AKAP13|ARHGAP29|ARHGAP6|ARHGDIB|ARHGEF12|ARHGEF17|C9orf100|CNKSR1|DNMBP|EVI5|FGD4|FGF2|GRTP1|KALRN|KIAA1244|LCK|MRAS|NF1|PLCE1|PLD1|PLEKHG1|PLEKHG4|PLEKHG6|PSD3|Q68E09_HUMAN|RABGAP1L|RHOJ|RRAS2|SOS2|TBC1D3B|TBC1D3G|TBC1D9|VAV3
extracellular matrix structural constituent	F	18	107	111	16.8224	96.3964	2.79123	0.0065	0.247	proteinaceous extracellular matrix	structural constituent of bone	BGN|COL11A1|COL1A1|COL1A2|COL21A1|COL3A1|COL4A1|COL4A2|COL5A1|COL5A2|EFEMP2|EMILIN1|FBN1|FBN2|FN1|LAMA4|LUM|MGP
intrinsic to Golgi membrane	C	10	49	49	20.4082	100	2.76009	0.001	0.071		sialyltransferase activity	ATP7A|CHST4|L2HGDH|ST3GAL1|ST3GAL4|ST3GAL5|ST6GAL2|ST8SIA3|ST8SIA4|ST8SIA6
SH3/SH2 adaptor activity	F	10	49	49	20.4082	100	2.76009	0.002	0.12			ARHGAP6|CHN2|EPS8|GAB1|GRB10|GRB7|PAG1|SH2D2A|SKAP2|VAV3
sulfur amino acid biosynthetic process	P	4	13	13	30.7692	100	2.72022	0.0085	0.2805			CBS|CTH|MTHFD1|MTHFR
steroid hormone receptor binding	F	7	30	32	23.3333	93.75	2.71631	0.003	0.144			CCNE1|CDK7|FKBP4|MMS19|PPARGC1A|RERG|TGFB1I1
ligand-gated channel activity	F	17	102	102	16.6667	100	2.66995	0.0065	0.247			CFTR|CHRNA9|ELOVL2|GABRA5|GABRB2|GABRB3|GABRG2|GLRB|GRIA2|GRID2|GRIK5|HTR3A|ITPR3|P2RX5|SCNN1A|SCNN1G|TRPC6
proteoglycan metabolic process	P	7	31	31	22.5806	100	2.61538	0.0035	0.161			COL11A1|EXT1|HPSE|HS3ST5|LECT1|SLC35D1|SULF1
L-ascorbic acid binding	F	5	19	19	26.3158	100	2.6135	0.0055	0.22			EGLN1|P4HA1|P4HA2|PAM|PLOD2
oligosaccharide metabolic process	P	5	19	19	26.3158	100	2.6135	0.0085	0.2805	protein amino acid glycosylation		B3GALT1|B3GALT2|ST6GAL2|ST8SIA3|ST8SIA4
response to hormone stimulus	P	15	88	88	17.0455	100	2.60288	0.001	0.071			A2M|CFTR|COL1A1|CYP11A1|GAL|HMOX1|LNPEP|LPIN1|LYN|MGP|MMS19|RERG|SNRPN|TGFB3|TIMP3
microtubule organizing center	C	15	89	89	16.8539	100	2.55469	0.012	0.348			AKAP9|AURKC|BUB1|CETN3|IFT88|LCK|MAD2L1|MPHOSPH1|NDN|NIN|NUDT21|PCGF5|PLK1|RNF19A|SDCCAG8
cyclic nucleotide metabolic process	P	9	45	45	20	100	2.54937	0.004	0.176		guanylate cyclase activity|guanylate cyclase complex\, soluble	ADCY5|ADCY6|ADM|EDNRA|GUCY1A2|GUCY1A3|GUCY1B3|PDE4D|PDE8A
type I hypersensitivity	P	10	52	52	19.2308	100	2.54779	0.0025	0.1325			AMOT|CAMKV|CTF1|MBNL1|MBNL2|NP_001092104.1|RBM24|SCAMP5|SNAP91|SP8
MHC class II protein complex	C	4	14	41	28.5714	34.1463	2.53681	0.0085	0.2805	antigen processing and presentation of peptide or polysaccharide antigen via MHC class II	antigen processing and presentation of peptide or polysaccharide antigen via MHC class II	HLA-DMA|HLA-DRA|HLA-DRB1|Q8WM95_HUMAN
low-density lipoprotein receptor binding	F	3	9	9	33.3333	100	2.53076	0.016	0.4			APOE|DKK1|LRP1B
phosphoinositide 3-kinase regulator activity	F	3	9	9	33.3333	100	2.53076	0.0195	0.44			CCKBR|PIK3R1|PIK3R2
oxidoreductase activity\, acting on the CH-CH group of donors\, oxygen as acceptor	F	3	9	9	33.3333	100	2.53076	0.0195	0.44			ACOXL|DHODH|DPYD
sterol transporter activity	F	3	9	9	33.3333	100	2.53076	0.0205	0.451			APOE|HSD17B4|STARD4
guanylate cyclase activity	F	3	9	9	33.3333	100	2.53076	0.018	0.4255	cyclic nucleotide metabolic process|guanylate cyclase complex\, soluble	guanylate cyclase complex\, soluble	GUCY1A2|GUCY1A3|GUCY1B3
glycine hydroxymethyltransferase activity	F	3	9	9	33.3333	100	2.53076	0.019	0.437			ATIC|GART|SHMT1
manganese ion binding	F	21	139	141	15.1079	98.5816	2.47829	0.0415	0.608		polypeptide N-acetylgalactosaminyltransferase activity	ACVR2B|AGMAT|ARG2|B3GALT1|B3GALT2|B3GNT2|B4GALT4|BMPR2|GALNT10|GALNT12|GALNT3|GALNT5|GALNT7|IDH2|NUDT15|PCK2|PDE8A|PPEF1|PPM1B|PPM1K|WBSCR17
sphingolipid biosynthetic process	P	5	20	20	25	100	2.47666	0.0085	0.2805			GAL3ST1|SMPD2|ST3GAL5|ST8SIA3|UGT8
fucose metabolic process	P	4	15	16	26.6667	93.75	2.36919	0.0155	0.4			AKAP9|FUT1|FUT9|GMDS
uridine kinase activity	F	4	15	17	26.6667	88.2353	2.36919	0.0155	0.4			ABCB7|ITGB1BP3|TAP2|UCK2
antigen processing and presentation of peptide or polysaccharide antigen via MHC class II	P	4	15	41	26.6667	36.5854	2.36919	0.0075	0.2625	MHC class II protein complex	MHC class II protein complex	HLA-DMA|HLA-DRA|HLA-DRB1|Q8WM95_HUMAN
negative regulation of B cell activation	P	3	10	10	30	100	2.30094	0.0245	0.49	developmental process		CASP3|INHBA|PAWR
peptide antigen binding	F	3	10	21	30	47.619	2.30094	0.023	0.47			SLC7A5|SLC7A8|TAP2
iron ion transmembrane transporter activity	F	3	10	10	30	100	2.30094	0.02	0.44	iron ion transport		C9orf58|SLC39A14|SLC40A1
positive regulation of MAP kinase activity	P	12	71	73	16.9014	97.2603	2.29454	0.003	0.144			CD74|CXCR4|FGF2|GAB1|HGF|KIT|M3KL4_HUMAN|MDFIC|MLTK_HUMAN|PLCE1|TDGF1|TGFB3
oxidoreductase activity\, acting on paired donors\, with incorporation or reduction of molecular oxygen\, 2-oxoglutarate as one donor\, and incorporation of one atom each of oxygen into both donors	F	6	28	29	21.4286	96.5517	2.27316	0.006	0.234			CEECAM1|EGLN1|FBXL10|P4HA1|P4HA2|PLOD2
regulation of blood pressure	P	11	64	67	17.1875	95.5224	2.25781	0.0045	0.189			ADRA1A|AGTRAP|CACNA1C|CORIN|GCH1|GUCY1A3|HMOX1|HSD11B2|NOS1|NOS2A|NPR3
iron ion transport	P	7	35	36	20	97.2222	2.24768	0.008	0.272		iron ion transmembrane transporter activity	C9orf58|HFE|SFXN3|SLC39A14|SLC40A1|STEAP1|STEAP3
amino acid activation	P	12	72	78	16.6667	92.3077	2.24127	0.038	0.608	ligase activity\, forming carbon-oxygen bonds	ligase activity\, forming carbon-oxygen bonds	AARS|CARS|LARS|LARS2|MARS|MARS2|PARS2|POLG2|PRDM1|RBM24|TARS|YARS
tight junction	C	13	80	83	16.25	96.3855	2.23311	0.0195	0.44			AMOT|CGN|CLDN10|CLDN3|CLDN6|CLDN7|CRB3|CXADR|F11R|PMP22|SYNPO|TJP3|TSPAN33
glutamine family amino acid biosynthetic process	P	5	22	22	22.7273	100	2.22663	0.014	0.364			ASS1|CAD|CORO2A|PRODH|Q9BYA7_HUMAN
pyridoxal phosphate binding	F	10	57	59	17.5439	96.6102	2.22408	0.0055	0.22			ABAT|CBS|CTH|GLDC|MOCOS|MOSC1|PALLD|PSAT1|SCLY|SHMT1
negative regulation of cytokine biosynthetic process	P	4	16	16	25	100	2.21494	0.0175	0.42			IL6|INHBA|NLRP12|SIGIRR
aromatic compound catabolic process	P	4	16	17	25	94.1176	2.21494	0.0225	0.47			ABAT|GCH1|INDO|PAH
glutamine family amino acid catabolic process	P	4	16	18	25	88.8889	2.21494	0.0205	0.451			AGMAT|ARG2|PRODH|Q9BYA7_HUMAN
growth cone	C	5	23	23	21.7391	100	2.11177	0.017	0.408			CXCR4|GRIA2|OTX2|PAK1|STMN2
virion	C	5	23	23	21.7391	100	2.11177	0.0175	0.42			CCDC80|ENK14_HUMAN|NM_024534|Q68D85_HUMAN|SLC27A3
peptide hormone binding	F	3	11	12	27.2727	91.6667	2.09856	0.0365	0.608			LNPEP|NPR3|PIK3R1
aspartate family amino acid biosynthetic process	P	3	11	11	27.2727	100	2.09856	0.0295	0.549			ASNS|MTHFD1|MTHFR
exosome (RNase complex)	C	3	11	11	27.2727	100	2.09856	0.0355	0.6035	rRNA metabolic process		EXOSC2|EXOSC5|EXOSC7
ligase activity\, forming carbon-oxygen bonds	F	12	75	81	16	92.5926	2.08641	0.0325	0.5695	amino acid activation	amino acid activation	AARS|CARS|LARS|LARS2|MARS|MARS2|PARS2|POLG2|PRDM1|RBM24|TARS|YARS
oxidoreductase activity\, acting on the CH-NH group of donors	F	6	30	30	20	100	2.08065	0.0155	0.4			AASS|MTHFD1|MTHFD2|MTHFR|PRODH|Q9BYA7_HUMAN
actin filament	C	6	30	30	20	100	2.08065	0.0145	0.377			AMOT|ARHGAP6|CD2AP|GAS2|LCP1|PALLD
protein phosphatase type 2C activity	F	4	17	18	23.5294	94.4444	2.07214	0.024	0.48			PPM1B|PPM1H|PPM1J|PPM1K
neuron recognition	P	4	17	17	23.5294	100	2.07214	0.02	0.44			CNTNAP2|NDN|NRP1|SLIT2
arginine metabolic process	P	4	17	19	23.5294	89.4737	2.07214	0.0235	0.47			AGMAT|ARG2|ASS1|CAD
smooth muscle contraction	P	8	45	45	17.7778	100	2.03012	0.007	0.252			ADRA1A|CACNA1C|EDNRA|GAL|GUCY1A3|NMU|PDE4D|PLCE1
lipid raft	C	8	46	46	17.3913	100	1.96131	0.0085	0.2805			CARD11|CD24L4|CFTR|DMD|EFNB1|LCK|MALL|PAG1

## Sheet: AS_d40-CP_vs_d0-hESC
MAPP Name	local	Number Changed	Number Measured	Number on MAPP	Percent Changed	Percent Present	Z Score	PermuteP	AdjustedP	redundant with terms	inverse redundant	gene symbols
Hs_mRNA_processing_Reactome	local	23	122	125	18.8525	97.6	5.6963	0	0			CLK1|CLK2|CLK4|CPSF1|CUGBP2|HNRNPU|HNRPH1|HNRPK|PABPN1|PCBP2|RBM39|SF3B1|SFRS10|SFRS12|SFRS2|SFRS3|SFRS4|SFRS7|SNRP70|SNRPA1|SPOP|SRPK2|U2AF1
Hs_Glycogen_Metabolism	local	6	35	36	17.1429	97.2222	2.58992	0.0005	0.025			AGL|GYG2|PPP2R2B|PPP2R4|PPP2R5E|PYGM
Hs_IL-9_NetPath_20	local	4	24	24	16.6667	100	2.04519	0.006	0.096			JAK3|MAPK1|TYK2|VCP
GO Name	GO Type	Number Changed	Number Measured	Number in GO	Percent Changed	Percent Present	Z Score	PermuteP	AdjustedP	redundant with terms	inverse redundant	gene symbols
nucleotide binding	F	201	2311	2377	8.69753	97.2234	7.52433	0	0		phospholipid transport|phosphorylase kinase complex	|11-Sep|6-Sep|7-Sep|AAK1|AARSD1|ABCA1|ABCC4|ABCC5|ABCG1|ACAD11|ACADM|ACTR3|AK1|AK2|ANKRD24|ARHGEF5|ARL17_HUMAN|ATAD1|ATP11C|ATP1A1|ATP2A1|ATP2A2|ATP7B|ATP8A2|C10orf118|CAMK2B|CASK|CCT3|CDC2L5|CDC42|CDC42BPA|CGN|CHD9|CHUK|CIITA|CLK1|CLK2|CLK4|CNGA3|COBL|CS
actin cytoskeleton	C	45	331	332	13.5952	99.6988	6.65728	0	0			11-Sep|7-Sep|ABI2|ABLIM2|ACTR3|ALG13|AMPH|ANK2|CAPZB|CASK|CCDC131|CGN|CTNNA2|DAAM1|DAAM2|DCTN3|DST|EMILIN2|ENAH|EPB41|EPB41L2|GSN|KALRN|MACF1|MLPH|MYH2|MYL6|MYO3B|MYO7A|MYO9A|PLEKHC1|PPP1R12A|Q9P2N6-4|RTN4|SORBS1|SPTB|SPTBN1|SRPK2|SYNJ1|TPM1|TPM2|TPM3|TRI
mRNA metabolic process	P	39	288	297	13.5417	96.9697	6.16153	0	0		heterogeneous nuclear ribonucleoprotein complex	ADARB1|ATXN2|CPSF1|CUGBP2|DDX41|DDX5|EXOSC10|HNRNPU|HNRPH1|HNRPH3|HNRPK|HNRPLL|LSM6|LSMD1|PABPN1|PAN3|PCBP2|PRPF38B|QKI|RBM39|SF3B1|SFRS10|SFRS11|SFRS12|SFRS2|SFRS3|SFRS4|SFRS7|SIP1|SNRP70|SNRPA1|SPOP|SRPK2|THOC1|TNRC4|TRA2A_HUMAN|U2AF1|VEGFA|ZRANB2
actin binding	F	36	286	287	12.5874	99.6516	5.41995	0	0			ABLIM2|ABLIM3|ACTN1|ACTN3|ARHGEF7|C6orf98|CALD1|CAPZB|CCDC88A|CGN|DAAM1|DAAM2|DIAPH2|DST|ENAH|EPB41|EPB41L1|EPB41L2|EPB41L3|GSN|HOOK1|MACF1|MLPH|MYH2|MYO3B|MYO7A|PXK|SORBS1|SPTB|SPTBN1|SYNE2|TPM1|TPM2|TPM3|TRIOBP|TTLL3
protein serine/threonine kinase activity	F	56	527	535	10.6262	98.5047	5.38713	0	0		phosphorylase kinase complex	AAK1|CAMK2B|CASK|CDC2L5|CDC42BPA|CHUK|CLK1|CLK2|CLK4|COL4A3BP|CSNK1A1|CSNK1D|DAPK2|DCLK1|DDR2|DMPK|DYRK1A|DYRK2|ERBB3|EXOSC10|FER|FLT1|FYN|JAK3|KALRN|KSR1|KSR2|LIMK2|MAPK1|MARK3|MAST2|MYLK|MYO3B|NEK10|NEK11|OBSCN|PAN3|PKN3|PRKAG2|PRKCE|PXK|RAGE|RET|RPS6KA
cytoskeleton organization and biogenesis	P	56	534	546	10.4869	97.8022	5.27929	0	0		cytoskeleton-dependent intracellular transport|negative regulation of cellular component organization and biogenesis|protein depolymerization	11-Sep|ABI2|ABLIM2|ABLIM3|ACTN1|ANK3|ANXA1|ARHGAP4|ARHGEF7|BRCA1|CAPZB|CCDC88A|CDC42|CDC42BPA|CDCA7L|CENTD2|DAAM1|DAAM2|DCTN3|DIAPH2|DST|EPB41|EPB41L1|EPB41L2|EPB41L3|GSN|HOOK1|ITGB1|KIF13A|KIF1B|KIF21A|KIF23|KIF2A|KIF2C|KIF6|KIFC3|KTN1|MAP4|MAPT|MICAL1|M
RNA binding	F	67	682	701	9.82405	97.2896	5.21133	0	0		heterogeneous nuclear ribonucleoprotein complex	ADARB1|ANKHD1-EIF4EBP3|ATXN1|CPSF1|CSDE1|CUGBP2|DDX18|DDX24|DDX41|DDX5|DDX52|DHX58|DST|EIF4G3|ELAVL3|EWSR1|EXOSC10|FUBP1|HNRNPU|HNRPH1|HNRPH3|HNRPK|HNRPLL|IGF2BP3|KHDRBS2|LIX1L|LRRFIP1|LSM6|MATR3|MBD2|PABPN1|PCBP2|PCBP4|QKI|RBM26|RBM35B|RBM39|RBM9|RBMS1|R
nucleotide kinase activity	F	8	32	35	25	91.4286	4.90857	0	0			AK1|AK2|ATAD1|CASK|DLG2|DLG3|GUK1|HNRNPU
eukaryotic translation initiation factor 4F complex	C	4	10	10	40	100	4.84111	0.0005	0.0455			ANKHD1-EIF4EBP3|EIF4G2|EIF4G3|SNORA67
RNA splicing	P	27	209	215	12.9187	97.2093	4.836	0	0		heterogeneous nuclear ribonucleoprotein complex|spliceosome	DDX41|DDX5|HNRNPU|HNRPH1|HNRPH3|HNRPK|IVNS1ABP|LSM6|PRPF38B|QKI|RBM39|SF3B1|SFRS10|SFRS11|SFRS12|SFRS2|SFRS3|SFRS4|SFRS7|SIP1|SNRP70|SNRPA1|SRPK2|THOC1|TRA2A_HUMAN|U2AF1|ZRANB2
procollagen-proline dioxygenase activity	F	3	6	7	50	85.7143	4.83321	0.0005	0.0455	L-ascorbic acid binding|dioxygenase activity		LEPRE1|P4HA1|P4HA2
protein-tyrosine kinase activity	F	54	551	557	9.80036	98.9228	4.64097	0	0		phosphorylase kinase complex	AAK1|ACAD11|CAMK2B|CASK|CDC2L5|CDC42BPA|CHUK|CLK1|CLK2|CLK4|CSNK1A1|CSNK1D|DAPK2|DCLK1|DDR2|DMPK|DYRK1A|DYRK2|ERBB3|FER|FLT1|FYN|IGSF1|JAK3|KALRN|KSR1|KSR2|LIMK2|MAPK1|MARK3|MAST2|MYLK|MYO3B|NEK10|NEK11|NRP1|OBSCN|PKN3|PRKCE|PXK|RAGE|RET|RPS6KA1|SLK|SPEG|
negative regulation of cellular component organization and biogenesis	P	9	42	42	21.4286	100	4.60001	0	0	cytoskeleton organization and biogenesis	protein depolymerization	CAPZB|CENTD2|GSN|MAP4|MAPT|MID1|SPTB|SPTBN1|TRIOBP
energy reserve metabolic process	P	11	59	60	18.6441	98.3333	4.507	0	0		phosphorylase kinase complex	AGL|CAMK2B|CASK|DAPK2|DYRK2|GFPT1|GNAS|GYG2|PRKAG2|PYGM|SPEG
pigment granule	C	4	12	12	33.3333	100	4.28155	0.0005	0.0455			HPS4|MLPH|MYO7A|SYTL2
protein amino acid phosphorylation	P	63	702	711	8.97436	98.7342	4.27382	0.005	0.225		phosphorylase kinase complex	AAK1|ABI2|ACAD11|CAMK2B|CASK|CCDC88A|CDC2L5|CDC42BPA|CHUK|CLK1|CLK2|CLK4|CNGA3|COL4A3BP|CSNK1A1|CSNK1D|DAPK2|DCLK1|DDR2|DMPK|DYRK1A|DYRK2|ERBB3|FER|FLT1|FYN|IGSF1|JAK3|KALRN|KSR1|KSR2|LIMK2|MAPK1|MARK3|MAST2|MYLK|MYO3B|NEK10|NEK11|NLRP12|OBSCN|PAN3|PDK2|P
axon extension	P	6	24	24	25	100	4.24997	0.0005	0.0455			DCLK1|LAMB2|MAPT|NRP1|RTN4|TNFRSF12A
regulation of small GTPase mediated signal transduction	P	25	210	214	11.9048	98.1308	4.1938	0	0			|AKAP13|ARFGEF1|ARHGEF12|ARHGEF5|ARHGEF7|C9orf100|CDC42BPA|CENTD2|DMPK|DNMBP|FNIP1|GARNL1|GARNL3|ITSN1|ITSN2|KALRN|NF1|OBSCN|RAC1|RAPGEF1|RGL2|SIPA1L1|SLC26A10|TBC1D8B
negative regulation of metabolic process	P	44	448	457	9.82143	98.0306	4.19205	0.001	0.079		protein depolymerization	ANKHD1-EIF4EBP3|ATPIF1|BRCA1|CAPZB|CBX4|CIITA|CTBP2|CTNNB1|DNMT1|EPC1|FOXK1|FOXP1|GLIS3|GSN|HDAC9|HMGB1|KLF4|LRRFIP1|MAP4|MAPT|MBD1|MBD2|MID1|NLRP12|PALM|PPP2R4|RBM9|RFX3|RUNX2|SIGIRR|SIRT2|SLC12A8|SMARCC2|SPTB|SPTBN1|TCF25|TCF4|TGIF1|TIMP1|TRIM33|TRIOBP|
protein depolymerization	P	8	39	39	20.5128	100	4.17904	0	0	cytoskeleton organization and biogenesis|negative regulation of cellular component organization and biogenesis|negative regulation of metabolic process		CAPZB|GSN|MAP4|MAPT|MID1|SPTB|SPTBN1|TRIOBP
Ras GTPase binding	F	11	64	64	17.1875	100	4.17836	0	0			DAAM1|DAAM2|DIAPH2|FNIP1|MAPKAP1|MLPH|RIMS1|RIMS2|RTKN|SYTL2|TRIOBP
structural constituent of cytoskeleton	F	14	94	94	14.8936	100	4.08176	0	0			ADD3|ANK2|ANK3|DST|EPB41|EPB41L2|MAPT|SPTB|SPTBN1|TPM1|TPM2|TPM3|TTLL3|VIM
L-serine metabolic process	P	3	8	8	37.5	100	4.01691	0.001	0.079			PSPHL|SHMT1|SHMT2
microtubule associated complex	C	16	116	119	13.7931	97.479	4.01113	0	0			ACAD11|CDCA7L|DCTN3|KIF13A|KIF1B|KIF21A|KIF23|KIF2A|KIF2C|KIF6|KIFC3|MAP4|MAPT|MID1|MID2|STAU1
cell-cell adherens junction	C	6	26	26	23.0769	100	3.98968	0	0			ABI2|CTNNA2|CTNNB1|SORBS1|TJP1|VCL
Ras guanyl-nucleotide exchange factor activity	F	13	87	89	14.9425	97.7528	3.94628	0	0			AKAP13|ARHGEF12|ARHGEF5|ARHGEF7|C9orf100|DNMBP|ITSN1|ITSN2|KALRN|MADD|OBSCN|RGL2|SLC26A10
inorganic anion exchanger activity	F	5	20	20	25	100	3.87923	0.0005	0.0455			EPB41L3|SLC4A11|SLC4A3|SLC4A7|TENC1
myosin binding	F	4	14	14	28.5714	100	3.83639	0.0015	0.102			ARFGEF1|CALD1|MLPH|TRIOBP
protein heterooligomerization	P	3	9	9	33.3333	100	3.70761	0.003	0.159			11-Sep|7-Sep|SCUBE3
GTP-dependent protein binding	F	3	9	9	33.3333	100	3.70761	0.002	0.126			CDC42|FNIP1|RAC1
glycine hydroxymethyltransferase activity	F	3	9	9	33.3333	100	3.70761	0.0015	0.102			GART|SHMT1|SHMT2
helicase activity	F	18	147	154	12.2449	95.4545	3.68559	0	0			|CHD9|COBL|DDX18|DDX24|DDX27|DDX41|DDX47|DDX5|DDX52|DHX58|MOV10|NAV2|PIAS1|POLQ|RAD54L2|SMARCA1|SNORA67
ATPase activity	F	35	361	380	9.69529	95	3.64633	0.0045	0.216		phospholipid transport	|ABCA1|ABCC4|ABCC5|ABCG1|ATP11C|ATP1A1|ATP2A1|ATP2A2|ATP5C1|ATP5G2|ATP7B|ATP8A2|COBL|DDX18|DDX24|DDX27|DDX41|DDX47|DDX5|DDX52|DHX58|KIF1B|MYL6|PIAS1|POLQ|PPP2R4|PSMC6|PSMD6|RAD51|SEMA4A|SMARCA1|SNORA67|SPG7|VCP
spermatid differentiation	P	7	37	39	18.9189	94.8718	3.64091	0	0			CASC5|HOOK1|MAST2|ODF2|PPP2R2B|TBPL1|VCP
protein serine/threonine phosphatase complex	C	7	38	39	18.4211	97.4359	3.55398	0	0		protein phosphatase type 2A regulator activity	NLE1|PPM1B|PPP2R2B|PPP2R4|PPP2R5E|PPP3CA|PPP3CB
basolateral plasma membrane	C	11	76	76	14.4737	100	3.50601	0	0			ACTN1|AQP3|ATP1A1|ATP7B|CTNNB1|DST|LIMS2|SORBS1|STX2|TJP1|VCL
dioxygenase activity	F	9	57	58	15.7895	98.2759	3.47479	0	0		L-ascorbic acid binding|procollagen-proline dioxygenase activity	ASPH|EGLN2|FBXL10|JARID1C|JMJD1A|LEPRE1|P4HA1|P4HA2|PHYHD1
B cell differentiation	P	7	39	40	17.9487	97.5	3.46991	0.0005	0.0455			FOXP1|HDAC9|HMGB3|KLF6|POLM|TCF3|TPD52
heterogeneous nuclear ribonucleoprotein complex	C	4	16	16	25	100	3.46929	0.0035	0.1785	RNA binding|RNA splicing|mRNA metabolic process		HNRNPU|HNRPH1|HNRPH3|HNRPK
synaptic vesicle endocytosis	P	3	10	10	30	100	3.44187	0.0035	0.1785			AMPH|ITSN1|SYNJ1
negative regulation of striated muscle development	P	3	10	10	30	100	3.44187	0.0025	0.145			HDAC9|LUC7L|SIRT2
clathrin-coated vesicle	C	14	110	113	12.7273	97.3451	3.40929	0	0			AMPH|AP1G2|AP1S2|AP1S3|CHGA|KIAA0528|MCTP2|PICALM|PPT1|RIMS1|SYT14|SYT15|SYT17|SYTL2
SH3 domain binding	F	5	24	24	20.8333	100	3.3464	0.0015	0.102			ABI2|KHDRBS2|MAPT|MICAL1|PICALM
protein heterodimerization activity	F	14	114	120	12.2807	95	3.25951	0	0			BAX|DGKD|ERBB3|FOXP1|ITGA7|ITGB1|KHDRBS2|PFDN6|PPP2R4|RGL2|SYT14|TCF3|TCF4|TPD52
vascular endothelial growth factor receptor signaling pathway	P	3	11	11	27.2727	100	3.20971	0.009	0.342			FLT1|NRP1|VEGFA
phosphorylase kinase complex	C	4	18	18	22.2222	100	3.15836	0.004	0.196	calmodulin binding|energy reserve metabolic process|nucleotide binding|protein amino acid phosphorylation|protein serine/threonine kinase activity|protein-tyrosine kinase activity		CAMK2B|CASK|DAPK2|SPEG
extrinsic to membrane	C	11	84	85	13.0952	98.8235	3.12656	0	0			CUBN|EPB41|EPB41L1|EPB41L2|EPB41L3|EPB41L5|FRMD5|GNAS|RAC1|RGS6|SYTL2
nuclear organization and biogenesis	P	6	35	36	17.1429	97.2222	3.07567	0.0015	0.102			ATXN7|BAX|C6orf98|NUP98|PPT1|UNC84B
bone resorption	P	4	19	19	21.0526	100	3.01936	0.0035	0.1785			CTNNB1|NF1|RAC1|VEGFA
L-ascorbic acid binding	F	4	19	19	21.0526	100	3.01936	0.007	0.287	dioxygenase activity	procollagen-proline dioxygenase activity	EGLN2|LEPRE1|P4HA1|P4HA2
phosphopantetheine binding	F	4	19	19	21.0526	100	3.01936	0.004	0.196			CALD1|NDRG1|SYTL2|UBE4B
microtubule binding	F	8	55	55	14.5455	100	3.00433	0.0005	0.0455			CCDC88A|DST|HOOK1|MACF1|MAP6|MAPT|MLPH|UNC84B
lamellipodium	C	8	56	56	14.2857	100	2.94548	0.0005	0.0455			ABI2|ACTR3|CCDC88A|CTNNA2|CTNNB1|CTNND1|ITSN1|RAC1
motor activity	F	17	160	162	10.625	98.7654	2.93597	0.0005	0.0455			ACAD11|CDCA7L|CGN|DNM3|KIF13A|KIF1B|KIF21A|KIF23|KIF2A|KIF2C|KIF6|KIFC3|MYH2|MYL6|MYO3B|MYO7A|MYO9A
protein C-terminus binding	F	8	58	59	13.7931	98.3051	2.83156	0.0005	0.0455			CASK|CTNNB1|DST|EFHC1|ITGB3BP|MAGI1|MLLT4|RAD51
cell adhesion molecule binding	F	3	13	13	23.0769	100	2.82008	0.0105	0.378			CTNNA2|CTNNB1|ITGA7
calcium ion transmembrane transporter activity	F	3	13	13	23.0769	100	2.82008	0.0125	0.425			ATP2A1|ATP2A2|ITPR3
apoptotic mitochondrial changes	P	4	21	21	19.0476	100	2.7678	0.006	0.252			BAX|BID|CASP7|DNM1L
SH3/SH2 adaptor activity	F	7	49	49	14.2857	100	2.75469	0.0005	0.0455			ABI2|ARHGAP4|GRB10|GRB14|ITSN2|SH2D3C|SOCS2
ER-Golgi intermediate compartment	C	5	30	30	16.6667	100	2.73163	0.0015	0.102			FN1|MAN1A1|NUCB2|SEC23IP|TMED5
transcription repressor activity	F	22	235	240	9.3617	97.9167	2.70341	0.032	0.6			AEBP1|CBX4|CIITA|CTBP2|DNMT1|EPC1|FOXK1|FOXP1|HDAC9|KLF4|LRRFIP1|MBD1|MBD2|MXI1|PIAS1|RBM9|RFX3|SFRS2|TCF4|TGIF1|YAF2|ZNF24
nuclear envelope	C	15	143	150	10.4895	95.3333	2.70229	0	0		protein import into nucleus\, docking	ANXA7|C6orf98|EPC1|FER1L3|GRINL1B|IPO4|LMNB1|MATR3|NUCB2|NUP98|NUPL1|RANP1|RTN4|UNC84B|XPO1
calmodulin binding	F	15	143	143	10.4895	100	2.70229	0.0005	0.0455		phosphorylase kinase complex	ADD3|ATPIF1|CALD1|CAMK2B|CASK|DAPK2|EWSR1|MYH2|MYLK|MYO7A|PPP3CA|PPP3CB|SLC8A3|SPEG|SPTBN1
cell division	P	21	222	225	9.45946	98.6667	2.69143	0.016	0.4785			11-Sep|6-Sep|7-Sep|CCNC|CCNT2|CDC42|CDCA3|CDKN2A|CKS1B|DCTN3|DIAPH2|KIAA1009|KIF23|KNTC1|LIG3|NCAPG2|NSL1|SIRT2|STAG2|STX2|ZWINT
organelle localization	P	6	40	40	15	100	2.68831	0.002	0.126			CDC42|DLG7|MLPH|MYO7A|NIN|UNC84B
lamellipodium biogenesis	P	3	14	14	21.4286	100	2.65368	0.0115	0.4025			CCDC88A|RAC1|VCL
polyamine metabolic process	P	3	14	14	21.4286	100	2.65368	0.0075	0.3			ADC|AMD1|SAT1
androgen receptor binding	F	4	22	24	18.1818	91.6667	2.65326	0.006	0.252			BRCA1|CTNNB1|PIAS1|RANP1
protein phosphatase type 2A regulator activity	F	4	22	22	18.1818	100	2.65326	0.0085	0.323	protein serine/threonine phosphatase complex		NLE1|PPP2R2B|PPP2R4|PPP2R5E
carboxy-lyase activity	F	5	31	31	16.129	100	2.64433	0.002	0.126			ADC|AMD1|BCKDHB|NP_065789.1|UROD
chromatin binding	F	12	109	110	11.0092	99.0909	2.5977	0	0			ATXN7|CBX4|CDYL|CHD9|CTNNB1|H2AFY|MBD2|NPTXR|RANP1|RUNX2|SF3B1|SMARCC2
regulation of gene expression\, epigenetic	P	7	52	54	13.4615	96.2963	2.57472	0.0015	0.102			BRCA1|DNMT1|DNMT3A|EPC1|H2AFY|SIRT2|THUMPD2
odontogenesis	P	6	42	42	14.2857	100	2.54984	0.0015	0.102			CHUK|CTNNB1|LAMB1|NFIC|RUNX2|TRAF6
phosphoprotein binding	F	3	15	15	20	100	2.50205	0.0175	0.49			CBX4|MAPK1|PTPN6
filopodium formation	P	3	15	15	20	100	2.50205	0.01	0.37			BAIAP2L2|CDC42|CENTD2
DNA damage response\, signal transduction by p53 class mediator	P	3	15	15	20	100	2.50205	0.016	0.4785			BRCA1|DYRK2|PCBP4
Golgi organization and biogenesis	P	3	15	15	20	100	2.50205	0.0155	0.465			C6orf98|KIFC3|SEC23IP
antigen processing and presentation of peptide or polysaccharide antigen via MHC class II	P	3	15	41	20	36.5854	2.50205	0.0155	0.465			HLA-DPB1|NM_002118|TRAF6
extracellular matrix part	C	11	100	103	11	97.0874	2.48343	0.0015	0.102			ACAN|COL16A1|COL6A3|DST|LAMB1|LAMB2|SCUBE3|SPARC|SSPN|TIMP1|VEGFA
regulation of muscle contraction	P	6	44	44	13.6364	100	2.41922	0.003	0.159			ATP1A1|ATP2A1|PPP1R12A|TNNT1|TPM1|TPM3
diacylglycerol binding	F	7	55	55	12.7273	100	2.40692	0.0035	0.1785			AKAP13|CDC42BPA|DGKD|KSR1|KSR2|PRKCE|TENC1
negative regulation of lyase activity	P	3	16	19	18.75	84.2105	2.3629	0.0145	0.4495	negative regulation of cyclase activity	negative regulation of cyclase activity	EDNRB|GABBR1|PALM
gut development	P	3	16	16	18.75	100	2.3629	0.0245	0.6			EDNRB|RET|STX2
negative regulation of cyclase activity	P	3	16	19	18.75	84.2105	2.3629	0.0145	0.4495	negative regulation of lyase activity	negative regulation of lyase activity	EDNRB|GABBR1|PALM
phospholipid transport	P	3	16	16	18.75	100	2.3629	0.017	0.49	ATPase activity|nucleotide binding		ABCA1|ATP11C|ATP8A2
phosphatidylinositol binding	F	3	16	16	18.75	100	2.3629	0.014	0.448			EPB41|PICALM|PLEKHA5
cell cycle checkpoint	P	7	56	56	12.5	100	2.35341	0.003	0.159			BRCA1|CDKN2A|KNTC1|NEK11|PCBP4|VCP|ZWINT
cytoskeleton-dependent intracellular transport	P	13	130	134	10	97.0149	2.32774	0.0465	0.665	cytoskeleton organization and biogenesis		CDCA7L|DST|KIF13A|KIF1B|KIF21A|KIF23|KIF2A|KIF2C|KIF6|KIFC3|KTN1|MYL6|MYO7A
spliceosome	C	13	130	134	10	97.0149	2.32774	0.04	0.6075	RNA splicing		DDX41|DDX5|HNRNPU|HNRPH1|HNRPK|IVNS1ABP|PRPF38B|SF3B1|SFRS12|SIP1|SNRP70|SNRPA1|U2AF1
learning	P	5	35	35	14.2857	100	2.3272	0.0085	0.323			AMPH|ATXN1|FYN|NF1|PPT1
protein complex binding	F	10	94	95	10.6383	98.9474	2.25181	0.0025	0.145			ACTN1|COL16A1|DST|FCGRT|ICAM3|ITGB1|JAK3|MUTYH|PMS2|SORBS1
cellular monovalent inorganic cation homeostasis	P	3	17	17	17.6471	100	2.23443	0.0195	0.5265			ATP1A1|NEDD4L|PPT1
zinc ion transport	P	3	17	19	17.6471	89.4737	2.23443	0.0145	0.4495			SLC30A6|SLC39A14|SLC39A7
protein import into nucleus\, docking	P	3	17	17	17.6471	100	2.23443	0.0185	0.513	nuclear envelope		IPO4|NUP98|XPO1
structural constituent of muscle	F	5	37	37	13.5135	100	2.18491	0.0115	0.4025			ASPH|DMN|MYL6|TPM1|TPM2
single-stranded DNA binding	F	6	48	48	12.5	100	2.17834	0.007	0.287			FUBP1|HNRPK|PMS2|RAD51|RBMS1|SSBP3
damaged DNA binding	F	6	48	48	12.5	100	2.17834	0.006	0.252			APTX|BRCA1|ERCC1|POLQ|RAD51|VCP
nucleotide-excision repair	P	4	27	28	14.8148	96.4286	2.16525	0.015	0.465			COBL|ERCC1|EXO1|SLK
sterol metabolic process	P	9	85	86	10.5882	98.8372	2.12028	0.002	0.126			ABCA1|ABCG1|CEL|CUBN|CYB5R2|ELA3B|IDI1|OSBPL1A|PRKAG2
negative regulation of neurogenesis	P	3	18	18	16.6667	100	2.11519	0.0255	0.6			NF1|NRP1|RTN4
neural crest cell migration	P	3	18	18	16.6667	100	2.11519	0.021	0.546			EDN3|EDNRB|RET
patterning of blood vessels	P	3	18	18	16.6667	100	2.11519	0.0255	0.6			CTNNB1|FLT1|NRP1
sarcolemma	C	4	28	28	14.2857	100	2.0811	0.021	0.546			ANXA1|ATP1A1|ITGB1|SSPN
lysosome organization and biogenesis	P	3	19	19	15.7895	100	2.00398	0.024	0.6			HPS4|MYO7A|PPT1
myeloid leukocyte activation	P	4	29	29	13.7931	100	2.00055	0.0185	0.513			CD74|IL8RB|NDRG1|TRAF6
pathogenesis	P	5	40	41	12.5	97.561	1.98808	0.011	0.396			C6orf98|COL25A1|EDN3|KIAA1409|TRIM6
regulation of heart contraction	P	6	52	52	11.5385	100	1.96037	0.007	0.287			ATP1A1|ATP2A2|DMPK|KCNH2|KCNQ1|TPM1

## Sheet: AS-CP-specific
MAPP Name	local	Number Changed	Number Measured	Number on MAPP	Percent Changed	Percent Present	Z Score	PermuteP	AdjustedP	redundant with terms	inverse redundant	gene symbols
Hs_mRNA_processing_Reactome	local	15	122	125	12.2951	97.6	6.41571	0	0			CLK1|CLK2|CLK4|CPSF1|HNRNPU|HNRPH1|HNRPK|PCBP2|RBM39|SF3B1|SFRS12|SFRS7|SNRP70|SPOP|SRPK2
Hs_Glycogen_Metabolism	local	5	35	36	14.2857	97.2222	4.09613	0	0			AGL|GYG2|PPP2R4|PPP2R5E|PYGM
Hs_Androgen-Receptor_NetPath_2	local	7	110	110	6.36364	100	2.26368	0	0			BRCA1|CASP7|CTNNB1|HMGB1|RANP1|TGIF1|UBE3A
Hs_Regulation_of_Actin_Cytoskeleton_KEGG	local	8	139	140	5.7554	99.2857	2.11595	0.0015	0.0375			ABI2|ACTN1|ARHGEF7|CDC42|FN1|MYLK|PPP1R12A|RAC1
Hs_Striated_muscle_contraction	local	3	36	36	8.33333	100	1.99336	0.0125	0.175			TPM1|TPM2|TPM3
GO Name	GO Type	Number Changed	Number Measured	Number in GO	Percent Changed	Percent Present	Z Score	PermuteP	AdjustedP	redundant with terms	inverse redundant	gene symbols
muscle thin filament tropomyosin	C	3	4	4	75	100	9.86888	0	0	cytoskeletal protein binding|structural constituent of cytoskeleton		TPM1|TPM2|TPM3
GTP-dependent protein binding	F	3	9	9	33.3333	100	6.32872	0	0			CDC42|FNIP1|RAC1
spectrin	C	3	9	9	33.3333	100	6.32872	0.0005	0.076	actin cytoskeleton organization and biogenesis|cytoskeletal protein binding|structural constituent of cytoskeleton		EPB41|EPB41L2|SPTB
heterogeneous nuclear ribonucleoprotein complex	C	4	16	16	25	100	6.17907	0	0	RNA binding|RNA splicing|mRNA processing		HNRNPU|HNRPH1|HNRPH3|HNRPK
eukaryotic translation initiation factor 4F complex	C	3	10	10	30	100	5.95641	0	0	translation regulator activity		EIF4G2|EIF4G3|SNORA67
energy reserve metabolic process	P	8	59	60	13.5593	98.3333	5.91238	0	0		phosphorylase kinase complex	AGL|CASK|DAPK2|GFPT1|GYG2|PRKAG2|PYGM|SPEG
phosphopantetheine binding	F	4	19	19	21.0526	100	5.56692	0	0			CALD1|NDRG1|SYTL2|UBE4B
mRNA processing	P	18	244	250	7.37705	97.6	5.49463	0	0		heterogeneous nuclear ribonucleoprotein complex	ADARB1|CPSF1|DDX41|DDX5|HNRNPU|HNRPH1|HNRPH3|HNRPK|LSM6|RBM39|SF3B1|SFRS11|SFRS12|SFRS7|SNRP70|SPOP|SRPK2|THOC1
RNA splicing	P	16	209	215	7.6555	97.2093	5.35471	0	0		heterogeneous nuclear ribonucleoprotein complex|spliceosome	DDX41|DDX5|HNRNPU|HNRPH1|HNRPH3|HNRPK|IVNS1ABP|LSM6|RBM39|SF3B1|SFRS11|SFRS12|SFRS7|SNRP70|SRPK2|THOC1
nucleotide binding	F	86	2311	2377	3.72133	97.2234	5.23599	0.0015	0.1605		ATP-dependent helicase activity|phosphorylase kinase complex|sarcoplasmic reticulum	11-Sep|AAK1|AARSD1|ABCA1|ABCC5|ACTR3|ATP1A1|ATP2A1|ATP2A2|C10orf118|CASK|CDC42|CDC42BPA|CLK1|CLK2|CLK4|CNGA3|CSNK1A1|DAPK2|DDX24|DDX27|DDX41|DDX5|DDX52|DNM1L|DNM3|DNMT1|EWSR1|FARSB|FLT1|GRINL1B|GUK1|HNRNPU|HNRPH1|HNRPH3|KIF1B|KIF2C|KIF6|KIFC3|KSR1|LIG3|LI
protein serine/threonine phosphatase complex	C	5	38	39	13.1579	97.4359	4.5741	0	0		protein phosphatase type 2A regulator activity	NLE1|PPP2R4|PPP2R5E|PPP3CA|PPP3CB
phosphatidylinositol binding	F	3	16	16	18.75	100	4.48339	0.0035	0.2835			EPB41|PICALM|PLEKHA5
RNA binding	F	32	682	701	4.69208	97.2896	4.45595	0	0		heterogeneous nuclear ribonucleoprotein complex	ADARB1|CPSF1|CSDE1|DDX24|DDX41|DDX5|DDX52|EIF4G3|EWSR1|FUBP1|HNRNPU|HNRPH1|HNRPH3|HNRPK|LRRFIP1|LSM6|MATR3|PCBP2|RBM26|RBM39|RBMS1|RPS6|SAMD4A|SF3B1|SFRS11|SFRS7|SNORA67|SNRP70|TDRKH|THOC1|UTP18|XPO1
transferase activity\, transferring phosphorus-containing groups	F	44	1053	1071	4.17854	98.3193	4.43365	0	0		phosphorylase kinase complex	AAK1|CASK|CDC42BPA|CDKN2B|CKS1B|CLK1|CLK2|CLK4|COL4A3BP|CSNK1A1|DAPK2|DGKD|FLT1|GUK1|HNRNPU|KCNH2|KSR1|LIMK2|MAGI1|MAPKAP1|MYLK|NEK10|NP_055702.1|NP_060640.2|NRP1|OBSCN|PAN3|PFKP|PIGG|PKM2|POLM|POLQ|PRKAG2|PRKAR1A|PXK|RAGE|RPAP1|SNORA67|SPEG|SRPK2|STK24|S
negative regulation of neurogenesis	P	3	18	18	16.6667	100	4.15607	0.002	0.19			NF1|NRP1|RTN4
phosphorylase kinase complex	C	3	18	18	16.6667	100	4.15607	0.004	0.296	calmodulin binding|energy reserve metabolic process|nucleotide binding|transferase activity\, transferring phosphorus-containing groups		CASK|DAPK2|SPEG
patterning of blood vessels	P	3	18	18	16.6667	100	4.15607	0.0015	0.1605			CTNNB1|FLT1|NRP1
regulation of muscle contraction	P	5	44	44	11.3636	100	4.11492	0	0			ATP1A1|ATP2A1|PPP1R12A|TPM1|TPM3
actin cytoskeleton organization and biogenesis	P	14	226	226	6.19469	100	4.07237	0	0		spectrin	ABI2|ACTN1|ARHGEF7|CAPZB|CDC42|CDC42BPA|DAAM1|DIAPH2|EPB41|EPB41L2|ITGB1|NF1|RAC1|SPTB
cytoskeletal protein binding	F	22	434	435	5.06912	99.7701	4.06788	0	0		muscle thin filament tropomyosin|spectrin	ABI2|ABLIM2|ACTN1|ARFGEF1|ARHGEF7|BRCA1|CALD1|CAPZB|DAAM1|DIAPH2|EPB41|EPB41L2|EPB41L5|FRMD5|KIF1B|MACF1|MYH2|PXK|SPTB|TPM1|TPM2|TPM3
bone resorption	P	3	19	19	15.7895	100	4.01072	0.0015	0.1605			CTNNB1|NF1|RAC1
regulation of small GTPase mediated signal transduction	P	13	210	214	6.19048	98.1308	3.91958	0	0		Rho guanyl-nucleotide exchange factor activity	AKAP13|ARFGEF1|ARHGEF7|CDC42BPA|FNIP1|GARNL1|GARNL3|ITSN1|NF1|OBSCN|RAC1|SLC26A10|TBC1D8B
cell fraction	C	38	950	971	4	97.8373	3.81438	0.0015	0.1605			ABCA1|ABCC5|AKAP13|AQP3|ATP1A1|ATP2A2|CASK|CNGA3|CTNNB1|CYTL1|DTNA|FARSB|GYG2|HPS4|HTR4|ITGB1|ITSN1|KCNH2|KCNQ1|LASS5|LIMK2|LMNA|MCTP2|NRP1|PPP2R4|RAC1|RECK|SAMD4A|SLC15A1|SLC16A3|SLC4A3|SLC5A6|SLC7A2|SPTB|STX2|SYTL2|TGFA|VCP
sarcoplasmic reticulum	C	3	21	21	14.2857	100	3.74929	0.0015	0.1605	nucleotide binding		ATP2A1|ATP2A2|PYGM
spermatid development	P	4	35	37	11.4286	94.5946	3.69515	0	0			CASC5|ODF2|TBPL1|VCP
spliceosome	C	9	130	134	6.92308	97.0149	3.64519	0	0	RNA splicing		DDX41|DDX5|HNRNPU|HNRPH1|HNRPK|IVNS1ABP|SF3B1|SFRS12|SNRP70
androgen receptor binding	F	3	22	24	13.6364	91.6667	3.63102	0.0065	0.3965	androgen receptor signaling pathway	androgen receptor signaling pathway	BRCA1|CTNNB1|RANP1
Z disc	C	3	22	22	13.6364	100	3.63102	0.002	0.19			ACTN1|CTNNB1|PPP3CA
protein phosphatase type 2A regulator activity	F	3	22	22	13.6364	100	3.63102	0.005	0.345	protein serine/threonine phosphatase complex		NLE1|PPP2R4|PPP2R5E
regulation of heart contraction	P	5	52	52	9.61538	100	3.61844	0.0005	0.076			ATP1A1|ATP2A2|KCNH2|KCNQ1|TPM1
leading edge	C	7	94	94	7.44681	100	3.44162	0.0005	0.076			ABI2|ACTR3|CDC42BPA|CTNNB1|ITGB1|ITSN1|RAC1
structural constituent of cytoskeleton	F	7	94	94	7.44681	100	3.44162	0.001	0.127		muscle thin filament tropomyosin|spectrin	ANK2|EPB41|EPB41L2|SPTB|TPM1|TPM2|TPM3
spindle pole	C	3	24	24	12.5	100	3.41501	0.003	0.249			DLG7|KNTC1|TPX2
protein depolymerization	P	4	39	39	10.2564	100	3.4042	0.002	0.19	negative regulation of cellular component organization and biogenesis|negative regulation of metabolic process	negative regulation of cellular component organization and biogenesis	CAPZB|MAP4|MID1|SPTB
basolateral plasma membrane	C	6	76	76	7.89474	100	3.35832	0.001	0.127			ACTN1|AQP3|ATP1A1|CTNNB1|LIMS2|STX2
striated muscle contraction	P	4	40	40	10	100	3.3376	0.002	0.19			ATP1A1|ATP2A1|DTNA|MYH2
calmodulin binding	F	9	143	143	6.29371	100	3.31219	0	0		phosphorylase kinase complex	CALD1|CASK|DAPK2|EWSR1|MYH2|MYLK|PPP3CA|PPP3CB|SPEG
negative regulation of cellular component organization and biogenesis	P	4	42	42	9.52381	100	3.21074	0.002	0.19	negative regulation of metabolic process|protein depolymerization	protein depolymerization	CAPZB|MAP4|MID1|SPTB
protein kinase regulator activity	F	6	80	86	7.5	93.0233	3.20605	0.001	0.127			CDKN2A|CDKN2B|CKS1B|CNGA3|DNAJC3|PRKAR1A
ATP-dependent helicase activity	F	7	103	109	6.79612	94.4954	3.1545	0.001	0.127	nucleotide binding		DDX24|DDX27|DDX41|DDX5|DDX52|POLQ|SNORA67
extrinsic to membrane	C	6	84	85	7.14286	98.8235	3.06315	0.0005	0.076			EPB41|EPB41L2|EPB41L5|FRMD5|RAC1|SYTL2
Ras GTPase binding	F	5	64	64	7.8125	100	3.03606	0.004	0.296			DAAM1|DIAPH2|FNIP1|MAPKAP1|SYTL2
regulation of cyclin-dependent protein kinase activity	P	4	46	46	8.69565	100	2.97924	0.004	0.296			CCNT2|CDKN2A|CDKN2B|CKS1B
clathrin-coated vesicle	C	7	110	113	6.36364	97.3451	2.9521	0.0005	0.076			AP1S3|KIAA0528|MCTP2|PICALM|SYT14|SYT17|SYTL2
negative regulation of metabolic process	P	19	448	457	4.24107	98.0306	2.93087	0	0		negative regulation of cellular component organization and biogenesis|protein depolymerization	BRCA1|CAPZB|CTBP2|CTNNB1|DNMT1|GLIS3|HDAC9|HMGB1|LRRFIP1|MAP4|MID1|PPP2R4|RFX3|SPTB|TCF4|TGIF1|TRIM33|YAF2|ZNF24
formation of primary germ layer	P	3	30	32	10	93.75	2.88961	0.0075	0.4275			CTNNB1|MACF1|PRKAR1A
single-stranded DNA binding	F	4	48	48	8.33333	100	2.87307	0.0035	0.2835			FUBP1|HNRPK|RBMS1|SSBP3
SH3/SH2 adaptor activity	F	4	49	49	8.16327	100	2.8221	0.0055	0.363			ABI2|GRB10|GRB14|SOCS2
ceramide metabolic process	P	3	31	31	9.67742	100	2.81559	0.014	0.555			CEL|LASS5|PHCA
osteoblast differentiation	P	3	31	32	9.67742	96.875	2.81559	0.008	0.44			CTNNB1|GABBR1|NF1
regulation of gene expression\, epigenetic	P	4	52	54	7.69231	96.2963	2.67687	0.008	0.44			BRCA1|DNMT1|DNMT3A|H2AFY
dendrite development	P	3	33	35	9.09091	94.2857	2.67652	0.011	0.528			ABI2|NRP1|RAC1
translation regulator activity	F	7	121	125	5.78512	96.8	2.66424	0.001	0.127		eukaryotic translation initiation factor 4F complex	EIF4G2|EIF4G3|MRPL32|MTIF3|MTRF1|SAMD4A|SNORA67
Rho guanyl-nucleotide exchange factor activity	F	5	75	75	6.66667	100	2.61346	0.0055	0.363	regulation of small GTPase mediated signal transduction		AKAP13|ARHGEF7|ITSN1|OBSCN|SLC26A10
androgen receptor signaling pathway	P	3	34	36	8.82353	94.4444	2.61105	0.0115	0.54	androgen receptor binding	androgen receptor binding	BRCA1|CTNNB1|RANP1
amino acid transmembrane transporter activity	F	4	54	54	7.40741	100	2.58587	0.009	0.477			SLC25A22|SLC3A2|SLC6A13|SLC7A2
diacylglycerol binding	F	4	55	55	7.27273	100	2.54195	0.0065	0.3965			AKAP13|CDC42BPA|DGKD|KSR1
cell cycle checkpoint	P	4	56	56	7.14286	100	2.49903	0.0095	0.494			BRCA1|CDKN2A|KNTC1|VCP
dioxygenase activity	F	4	57	58	7.01754	98.2759	2.45707	0.011	0.528			ASPH|FBXL10|JARID1C|JMJD1A
structural constituent of muscle	F	3	37	37	8.10811	100	2.4287	0.0165	0.561			ASPH|TPM1|TPM2
protein C-terminus binding	F	4	58	59	6.89655	98.3051	2.41603	0.007	0.413			CASK|CTNNB1|MAGI1|MLLT4
cell-matrix adhesion	P	6	109	109	5.50459	100	2.32861	0.004	0.296			ACTN1|FN1|ITGA7|ITGB1|NF1|PLXDC1
cell division	P	10	222	225	4.5045	98.6667	2.3174	0.0015	0.1605			11-Sep|CCNT2|CDC42|CDKN2A|CKS1B|DIAPH2|KNTC1|LIG3|NCAPG2|STX2
glycolysis	P	4	63	63	6.34921	100	2.22331	0.0135	0.555			OGDH|PFKP|PKM2|RHOC
response to metal ion	P	3	41	42	7.31707	97.619	2.2131	0.0245	0.675			HVCN1|NDRG1|NEDD4L
protein heterodimerization activity	F	6	114	120	5.26316	95	2.20643	0.005	0.345			DGKD|ITGA7|ITGB1|PPP2R4|SYT14|TCF4
nuclear envelope	C	7	143	150	4.8951	95.3333	2.17363	0.0065	0.3965			ANXA7|GRINL1B|MATR3|NUCB2|RANP1|RTN4|XPO1
microtubule associated complex	C	6	116	119	5.17241	97.479	2.15934	0.0055	0.363			KIF1B|KIF2C|KIF6|KIFC3|MAP4|MID1
synapse	C	10	235	238	4.25532	98.7395	2.12444	0.002	0.19			CADPS|DTNA|GABBR1|GRIA4|ITGB1|ITSN1|PICALM|PRKAR1A|SHANK2|STXBP5
adherens junction	C	4	66	66	6.06061	100	2.11657	0.016	0.561			ABI2|ACTN1|CTNNB1|LIMS2
potassium ion binding	F	6	118	118	5.08475	100	2.11322	0.0065	0.3965			ATP1A1|GMPR2|KCNH2|KCNIP4|KCNQ1|PKM2
microtubule cytoskeleton organization and biogenesis	P	5	94	101	5.31915	93.0693	2.0393	0.018	0.592			11-Sep|KIF2C|MAP4|MID1|RANP1
di-\, tri-valent inorganic cation transmembrane transporter activity	F	3	45	46	6.66667	97.8261	2.02263	0.026	0.675			ATP2A1|ATP2A2|SLC30A6
Wnt receptor signaling pathway	P	6	123	125	4.87805	98.4	2.00187	0.0095	0.494			CSNK1A1|CTNNB1|FBXW11|LRRFIP2|MACF1|TLE4
heart development	P	7	152	153	4.60526	99.3464	1.99825	0.006	0.384			CASP7|CTNNB1|HDAC9|ITGB1|NF1|NRP1|PPP3CB
leukocyte differentiation	P	6	124	127	4.83871	97.6378	1.98025	0.0085	0.4675			CDC42|CDKN2A|CTNNB1|HDAC9|POLM|PPP3CB
inorganic anion transmembrane transporter activity	F	3	46	46	6.52174	100	1.97831	0.027	0.675			SLC25A3|SLC4A3|SLC4A7
protein ubiquitination	P	5	97	97	5.15464	100	1.96161	0.016	0.561			BRCA1|FBXW11|NEDD4L|UBE4B|VCP

## Sheet: AS-common-CP-NP
MAPP Name	local	Number Changed	Number Measured	Number on MAPP	Percent Changed	Percent Present	Z Score	PermuteP	AdjustedP	redundant with terms	inverse redundant	gene symbols
Hs_mRNA_processing_Reactome	local	17	122	125	13.9344	97.6	5.64816	0	0			CLK1|CLK4|CUGBP2|HNRNPU|HNRPH1|PABPN1|RBM39|SF3B1|SFRS10|SFRS12|SFRS3|SFRS4|SFRS7|SNRPA1|SPOP|SRPK2|U2AF1
Hs_IL-9_NetPath_20	local	4	24	24	16.6667	100	3.1429	0.001	0.033			JAK3|MAPK1|TYK2|VCP
Hs_IL-3_NetPath_15	local	8	99	99	8.08081	100	2.06374	0	0			BAX|CDC42|FYN|MAPK1|PTPN6|RAPGEF1|TYK2|VCL
Hs_IL-5_NetPath_17	local	6	67	67	8.95522	100	2.05504	0.003	0.036			BAX|ICAM3|MAPK1|PTPN6|RAPGEF1|RPS6KA1
Hs_Alpha6-Beta4-Integrin_NetPath_1	local	6	67	67	8.95522	100	2.05504	0.0015	0.036			DST|FYN|LAMB1|LAMB2|RTKN|VIM
Hs_Proteasome_Degradation	local	5	52	60	9.61538	86.6667	2.04905	0.003	0.036			NEDD4|PSMB2|PSMC6|PSMD6|RPN2
GO Name	GO Type	Number Changed	Number Measured	Number in GO	Percent Changed	Percent Present	Z Score	PermuteP	AdjustedP	redundant with terms	inverse redundant	gene symbols
procollagen-proline dioxygenase activity	F	3	6	7	50	85.7143	6.7017	0	0	L-ascorbic acid binding|dioxygenase activity		LEPRE1|P4HA1|P4HA2
nucleotide binding	F	120	2311	2377	5.19256	97.2234	6.47381	0.0005	0.111		DNA-dependent ATPase activity|protein serine/threonine kinase activity|protein-tyrosine kinase activity	|6-Sep|7-Sep|ABCC4|ABCG1|ACAD11|ACADM|AK1|AK2|ANKRD24|ARHGEF5|ARL17_HUMAN|ATP11C|ATP7B|ATP8A2|CCT3|CDC2L5|CDC42|CGN|CHD9|CHUK|CLK1|CLK4|COBL|CSNK1D|CUGBP2|CYB5R2|DCLK1|DDR2|DDX47|DHX58|DYRK1A|DYRK2|ERBB3|EWSR1|FER|FLT1|FRY|FYN|GART|GNAS|GNE|GPM6A|HNRNPU|H
L-serine metabolic process	P	3	8	8	37.5	100	5.67895	0	0			PSPHL|SHMT1|SHMT2
mRNA processing	P	22	244	250	9.01639	97.6	5.47699	0	0			ADARB1|CUGBP2|HNRNPU|HNRPH1|PABPN1|PRPF38B|QKI|RBM39|SF3B1|SFRS10|SFRS11|SFRS12|SFRS3|SFRS4|SFRS7|SNRPA1|SPOP|SRPK2|TNRC4|TRA2A_HUMAN|U2AF1|ZRANB2
cortical actin cytoskeleton organization and biogenesis	P	3	9	9	33.3333	100	5.29529	0.0015	0.189	actin binding|cytoskeleton		EPB41L1|EPB41L2|EPB41L3
glycine hydroxymethyltransferase activity	F	3	9	9	33.3333	100	5.29529	0	0			GART|SHMT1|SHMT2
RNA binding	F	42	682	701	6.15836	97.2896	4.84031	0	0			ADARB1|ANKHD1-EIF4EBP3|ATXN1|CUGBP2|DHX58|DST|EWSR1|FUBP1|HNRNPU|HNRPH1|IGF2BP3|LIX1L|LRRFIP1|MATR3|MBD2|PABPN1|PCBP4|QKI|RBM35B|RBM39|RBM9|RBPMS|RPL6|RPS6|SF3B1|SFRS10|SFRS11|SFRS3|SFRS4|SFRS7|SNRPA1|SON|STAU1|SYNJ1|TERT|TNRC4|TNRC6A|TRA2A_HUMAN|U2AF1|UT
RNA splicing	P	18	209	215	8.61244	97.2093	4.72159	0	0		spliceosome	HNRNPU|HNRPH1|IVNS1ABP|PRPF38B|QKI|RBM39|SF3B1|SFRS10|SFRS11|SFRS12|SFRS3|SFRS4|SFRS7|SNRPA1|SRPK2|TRA2A_HUMAN|U2AF1|ZRANB2
protein serine/threonine kinase activity	F	34	527	535	6.45161	98.5047	4.63354	0	0	nucleotide binding|protein amino acid phosphorylation		CDC2L5|CHUK|CLK1|CLK4|CSNK1D|DCLK1|DDR2|DYRK1A|DYRK2|ERBB3|FER|FLT1|FYN|JAK3|KALRN|KSR2|LIMK2|MAPK1|MARK3|MYO3B|NEK10|NEK11|OBSCN|PRKCE|RET|RPS6KA1|SLK|SRPK2|STK32C|TNIK|TRPM6|TTBK2|TYK2|WNK2
protein-tyrosine kinase activity	F	35	551	557	6.35209	98.9228	4.60295	0	0	nucleotide binding|protein amino acid phosphorylation		ACAD11|CDC2L5|CHUK|CLK1|CLK4|CSNK1D|DCLK1|DDR2|DYRK1A|DYRK2|ERBB3|FER|FLT1|FYN|IGSF1|JAK3|KALRN|KSR2|LIMK2|MAPK1|MARK3|MYO3B|NEK10|NEK11|OBSCN|PRKCE|RET|RPS6KA1|SLK|SRPK2|STK32C|TNIK|TTBK2|TYK2|WNK2
L-ascorbic acid binding	F	4	19	19	21.0526	100	4.57622	0	0	dioxygenase activity	procollagen-proline dioxygenase activity	EGLN2|LEPRE1|P4HA1|P4HA2
cytoskeleton	C	60	1137	1174	5.27704	96.8484	4.54595	0.001	0.176		cortical actin cytoskeleton organization and biogenesis|microtubule motor activity|myosin binding|structural constituent of cytoskeleton	7-Sep|ACAD11|ADD3|ALG13|AMPH|ANK3|C6orf98|CALD1|CCDC131|CCT3|CDCA7L|CGN|CTNND1|DAAM2|DCTN3|DMN|DNMBP|DST|ENAH|EPB41L1|EPB41L2|EPB41L3|GSN|HOOK1|IVNS1ABP|JAK3|KALRN|KIF13A|KIF21A|KIF23|KIF2A|KIFC3|LMNA|LMNB1|LRRFIP1|MACF1|MAP4|MID2|MLPH|MYL6|MYO3B|NIN|PTPN
inorganic anion exchanger activity	F	4	20	20	20	100	4.42086	0	0			EPB41L3|SLC4A11|SLC4A3|TENC1
actin binding	F	21	286	287	7.34266	99.6516	4.27442	0	0		cortical actin cytoskeleton organization and biogenesis|myosin binding	ACTN3|C6orf98|CALD1|CGN|DAAM2|DST|ENAH|EPB41L1|EPB41L2|EPB41L3|GSN|HOOK1|MACF1|MLPH|MYO3B|SORBS1|SPTBN1|SYNE2|TPM1|TRIOBP|TTLL3
protein amino acid phosphorylation	P	40	702	711	5.69801	98.7342	4.18847	0	0		protein serine/threonine kinase activity|protein-tyrosine kinase activity	ACAD11|CDC2L5|CHUK|CLK1|CLK4|CSNK1D|DCLK1|DDR2|DYRK1A|DYRK2|ERBB3|FER|FLT1|FYN|IGSF1|JAK3|KALRN|KSR2|LIMK2|MAPK1|MARK3|MYO3B|NEK10|NEK11|NLRP12|OBSCN|PDK2|PRKAR1A|PRKCE|RET|RPS6KA1|SLK|SPTBN1|SRPK2|STK32C|TNIK|TRPM6|TTBK2|TYK2|WNK2
nucleotide kinase activity	F	5	32	35	15.625	91.4286	4.15097	0	0		phosphotransferase activity\, phosphate group as acceptor	AK1|AK2|DLG2|DLG3|HNRNPU
extracellular matrix part	C	10	100	103	10	97.0874	4.0663	0	0			COL16A1|COL6A3|DST|LAMB1|LAMB2|SCUBE3|SPARC|SSPN|TIMP1|VEGFA
myosin binding	F	3	14	14	21.4286	100	4.00961	0.0015	0.189	actin binding|cytoskeleton		CALD1|MLPH|TRIOBP
polyamine metabolic process	P	3	14	14	21.4286	100	4.00961	0.0015	0.189			ADC|AMD1|SAT1
nuclear organization and biogenesis	P	5	35	36	14.2857	97.2222	3.87956	0	0			ATXN7|BAX|C6orf98|PPT1|UNC84B
filopodium formation	P	3	15	15	20	100	3.82803	0.004	0.344			BAIAP2L2|CDC42|CENTD2
Golgi organization and biogenesis	P	3	15	15	20	100	3.82803	0.005	0.385			C6orf98|KIFC3|SEC23IP
microtubule binding	F	6	55	55	10.9091	100	3.40509	0.001	0.176			DST|HOOK1|MACF1|MAP6|MLPH|UNC84B
neural crest cell migration	P	3	18	18	16.6667	100	3.36955	0.005	0.385			EDN3|EDNRB|RET
Ras guanyl-nucleotide exchange factor activity	F	8	87	89	9.1954	97.7528	3.35312	0.0005	0.111			ARHGEF12|ARHGEF5|DNMBP|ITSN2|KALRN|MADD|OBSCN|RGL2
negative regulation of cellular component organization and biogenesis	P	5	42	42	11.9048	100	3.3508	0.002	0.216			CENTD2|GSN|MAP4|SPTBN1|TRIOBP
dioxygenase activity	F	6	57	58	10.5263	98.2759	3.29803	0.0015	0.189		L-ascorbic acid binding|procollagen-proline dioxygenase activity	EGLN2|JMJD1A|LEPRE1|P4HA1|P4HA2|PHYHD1
protein C-terminus binding	F	6	58	59	10.3448	98.3051	3.24629	0.002	0.216			DST|EFHC1|ITGB3BP|MAGI1|MLLT4|RAD51
biological adhesion	P	41	837	855	4.89845	97.8947	3.21106	0.034	0.756			ALG13|BMP1|CCDC131|CD46|CNTNAP2|COBL|COL16A1|COL6A3|CPXM2|CTNND1|DAAM2|DDR2|DST|EMILIN1|ENAH|FER|FN1|GNE|GPR56|ICAM3|IGSF1|IL32|ITGB1|ITGB3BP|LAMB1|LAMB2|MAGI1|MLLT4|NRXN1|PLXDC1|RAPGEF1|RET|RGMA|SON|SORBS1|SPG7|SRPK2|SRPX|SSPN|SYNJ1|VCL
carboxy-lyase activity	F	4	31	31	12.9032	100	3.20196	0.003	0.285			ADC|AMD1|NP_065789.1|UROD
lipid transport	P	8	93	99	8.60215	93.9394	3.13327	0.0005	0.111			ABCG1|APOC1|ATP11C|ATP8A2|LRP10|OSBPL10|OSBPL1A|OSBPL9
structural constituent of cytoskeleton	F	8	94	94	8.51064	100	3.09833	0	0	cytoskeleton		ADD3|ANK3|DST|EPB41L2|SPTBN1|TPM1|TTLL3|VIM
DNA-dependent ATPase activity	F	5	47	48	10.6383	97.9167	3.03871	0.0045	0.369	nucleotide binding		|COBL|RAD51|SEMA4A|SMARCA1
Rho protein signal transduction	P	9	114	114	7.89474	100	3.02971	0	0			ARHGAP4|ARHGEF12|ARHGEF5|CENTD2|DNMBP|ITSN2|KALRN|OBSCN|RTKN
transport vesicle membrane	C	3	21	21	14.2857	100	3.00389	0.007	0.448	Golgi-associated vesicle membrane|vesicle coat	Golgi-associated vesicle membrane|vesicle coat	AP1G2|AP1S2|SEC31A
Ras GTPase binding	F	6	64	64	9.375	100	2.95788	0.0025	0.25			DAAM2|MLPH|RIMS1|RIMS2|RTKN|TRIOBP
microtubule motor activity	F	7	81	83	8.64198	97.5904	2.94406	0.0015	0.189	cytoskeleton		ACAD11|CDCA7L|KIF13A|KIF21A|KIF23|KIF2A|KIFC3
Golgi-associated vesicle membrane	C	3	22	22	13.6364	100	2.89714	0.0075	0.4575	transport vesicle membrane|vesicle coat	transport vesicle membrane|vesicle coat	AP1G2|AP1S2|SEC31A
learning	P	4	35	35	11.4286	100	2.89396	0.004	0.344			AMPH|ATXN1|FYN|PPT1
spermatid development	P	4	35	37	11.4286	94.5946	2.89396	0.0045	0.369			HOOK1|ODF2|PPP2R2B|VCP
negative regulation of neuron apoptosis	P	3	23	23	13.0435	100	2.7966	0.0075	0.4575			BAX|ERBB3|PPT1
synaptic vesicle transport	P	3	24	24	12.5	100	2.70163	0.012	0.602			AMPH|RIMS1|SYNJ1
pigment biosynthetic process	P	4	38	38	10.5263	100	2.69136	0.0095	0.532			GART|IDI1|UROD|UROS
helicase activity	F	10	147	154	6.80272	95.4545	2.66916	0.0005	0.111			|CHD9|COBL|DDX47|DHX58|MOV10|NAV2|PIAS1|RAD54L2|SMARCA1
B cell differentiation	P	4	39	40	10.2564	97.5	2.62833	0.0055	0.407			FOXP1|KLF6|TCF3|TPD52
phosphotransferase activity\, phosphate group as acceptor	F	4	39	40	10.2564	97.5	2.62833	0.0045	0.369	nucleotide kinase activity		AK1|AK2|DLG2|DLG3
chromatin binding	F	8	109	110	7.33945	99.0909	2.62334	0.001	0.176			ATXN7|CDYL|CHD9|MBD2|NPTXR|RUNX2|SF3B1|SMARCC2
spindle organization and biogenesis	P	3	25	25	12	100	2.61169	0.0115	0.602			KIF23|UNC84B|ZWINT
cytoplasm organization and biogenesis	P	3	25	25	12	100	2.61169	0.0155	0.602			FN1|TJP1|VCL
cytoskeleton-dependent intracellular transport	P	9	130	134	6.92308	97.0149	2.58909	0.0015	0.189			CDCA7L|DST|KIF13A|KIF21A|KIF23|KIF2A|KIFC3|KTN1|MYL6
cell cycle checkpoint	P	5	56	56	8.92857	100	2.57129	0.0035	0.315			CDKN2A|NEK11|PCBP4|VCP|ZWINT
organelle localization	P	4	40	40	10	100	2.56732	0.0055	0.407			CDC42|MLPH|NIN|UNC84B
pathogenesis	P	4	40	41	10	97.561	2.56732	0.0075	0.4575			C6orf98|COL25A1|EDN3|TRIM6
cell-cell adherens junction	C	3	26	26	11.5385	100	2.5263	0.013	0.602			SORBS1|TJP1|VCL
protein complex binding	F	7	94	95	7.44681	98.9474	2.4959	0.0055	0.407			COL16A1|DST|FCGRT|ICAM3|ITGB1|JAK3|SORBS1
protein heterodimerization activity	F	8	114	120	7.01754	95	2.48236	0.0005	0.111			BAX|ERBB3|FOXP1|ITGB1|PFDN6|RGL2|TCF3|TPD52
odontogenesis	P	4	42	42	9.52381	100	2.45089	0.007	0.448			CHUK|LAMB1|NFIC|RUNX2
nucleotide-excision repair	P	3	27	28	11.1111	96.4286	2.44505	0.0125	0.602			COBL|ERCC1|SLK
peptidyl-amino acid modification	P	8	117	119	6.83761	98.3193	2.40127	0.003	0.285			CLK4|DYRK1A|P4HA1|P4HA2|PDK2|PRKCE|RPN2|TTBK2
response to freezing	P	12	208	211	5.76923	98.5782	2.30719	0.001	0.176	homoiothermy|water binding	homoiothermy|water binding	CDC2L5|CTF1|CUGBP2|DIDO1|GNAS|RBM9|RFWD2|RUNX2|SCAND2|SMARCA1|TTLL11|ZNF503
water binding	F	12	208	211	5.76923	98.5782	2.30719	0.001	0.176	homoiothermy|response to freezing	homoiothermy|response to freezing	CDC2L5|CTF1|CUGBP2|DIDO1|GNAS|RBM9|RFWD2|RUNX2|SCAND2|SMARCA1|TTLL11|ZNF503
homoiothermy	P	12	209	212	5.74163	98.5849	2.28941	0.001	0.176	response to freezing|water binding	response to freezing|water binding	CDC2L5|CTF1|CUGBP2|DIDO1|GNAS|RBM9|RFWD2|RUNX2|SCAND2|SMARCA1|TTLL11|ZNF503
heterocycle metabolic process	P	6	83	85	7.22892	97.6471	2.22867	0.007	0.448			GART|MAPK1|P4HA1|P4HA2|UROD|UROS
ER-Golgi intermediate compartment	C	3	30	30	10	100	2.22272	0.023	0.621			FN1|SEC23IP|TMED5
endopeptidase inhibitor activity	F	10	169	173	5.91716	97.6879	2.18989	0.0015	0.189			AUTS2|COL6A3|CPAMD8|DLG2|NUPL1|R3HDM1|RECK|SEMA6B|TIMP1|TMEM59
negative regulation of biosynthetic process	P	4	48	48	8.33333	100	2.13945	0.012	0.602			ANKHD1-EIF4EBP3|NLRP12|PALM|SIGIRR
damaged DNA binding	F	4	48	48	8.33333	100	2.13945	0.015	0.602			APTX|ERCC1|RAD51|VCP
proteasome complex (sensu Eukaryota)	C	4	48	52	8.33333	92.3077	2.13945	0.0175	0.602			PSMB2|PSMC6|PSMD6|USP5
regulation of epithelial cell proliferation	P	3	32	32	9.375	100	2.08961	0.0215	0.602			FOXP1|LAMB1|MAGED1
cytokinesis	P	3	32	34	9.375	94.1176	2.08961	0.0265	0.689			6-Sep|7-Sep|DCTN3
spliceosome	C	8	130	134	6.15385	97.0149	2.07628	0.0025	0.25	RNA splicing		HNRNPU|HNRPH1|IVNS1ABP|PRPF38B|SF3B1|SFRS12|SNRPA1|U2AF1
developmental maturation	P	6	89	89	6.74157	100	2.03972	0.0095	0.532			ITGB1|RECK|RET|RUNX2|SCLT1|TIMP1
lipoprotein metabolic process	P	5	69	74	7.24638	93.2432	2.03968	0.013	0.602			APOC1|COLEC12|PIGG|PIGN|PPT1
nuclear membrane	C	6	90	93	6.66667	96.7742	2.0097	0.0045	0.369			EPC1|IPO4|LMNB1|MATR3|NUPL1|XPO1
vesicle coat	C	3	34	34	8.82353	100	1.96655	0.0285	0.7125	Golgi-associated vesicle membrane|transport vesicle membrane	Golgi-associated vesicle membrane|transport vesicle membrane	AP1G2|AP1S2|SEC31A
